# Supplementary material for: Modulation of Cell Metabolic Pathways and Oxidative Stress Signaling Contribute to Acquired Melphalan Resistance in Multiple Myeloma Cells
Source: PLoS One. 2015 Mar 13;10(3):e0119857. doi: 10.1371/journal.pone.0119857 (PMC4358942; doi:10.1371/journal.pone.0119857)
Supplement: S1 Table — (TXT) [file pone.0119857.s001.txt]

id	Peptide IDs	Oxidation (M) Site IDs	Deamidated (NQ) Site IDs	Oxidation (M) Site Positions	Deamidated (NQ) Site Positions	Protein IDs	Peptide Counts (all)	Peptide Counts (razor)	Peptide Counts (unique)	Only identified by site	Protein Names	Gene Names	Protein Descriptions	Uniprot	Uniprot	Uniprot Name	ENSEMBL	VEGA	REFSEQ	Pfam	Pfam Names	Pfam Descriptions	GOCC	GOCC Names	GOMF	GOMF Names	GOBP	GOBP Names	KEGG	KEGG Pathways	KEGG Pathway Names	KEGG Ortholog	Proteins	Peptides (seq)	Peptides (seq/mod)	Peptides (seq/mod/labels)	Razor Peptides (seq)	Razor Peptides (seq/mod)	Razor Peptides (seq/mod/labels)	Unique Peptides (seq)	Unique Peptides (seq/mod)	Unique Peptides (seq/mod/labels)	Sequence Coverage [%]	Unique + Razor Sequence Coverage [%]	Unique Sequence Coverage [%]	Mol. Weight [kDa]	Sequence Length	PEP	Ratio H/L
24	745;1281;1798;2935;3174;3361;3756;4617;7619;9137					IPI00000105.4;IPI00910019.1	10;8	10;8	10;8	FALSE	Major vault protein;Lung resistance-related protein;cDNA FLJ53437, highly similar to Major vault protein	MVP;LRP	Major vault protein;cDNA FLJ53437, highly similar to Major vault protein	Q14764	Q14764;B4DDR2;B4DXN0;B4DP93	MVP_HUMAN;B4DP93_HUMAN	ENSG00000013364	OTTHUMP00000045913;OTTHUMP00000081249;OTTHUMP00000081250	NP_005106;NP_059447	PF01505	Vault	Major Vault Protein repeat	GO:0005643;GO:0005737;GO:0030529;GO:0032991;GO:0043234;GO:0044422;GO:0044424;GO:0044425;GO:0044428;GO:0044446;GO:0044464;GO:0046930	nuclear pore;cytoplasm;ribonucleoprotein complex;macromolecular complex;protein complex;organelle part;intracellular part;membrane part;nuclear part;intracellular organelle part;cell part;pore complex	GO:0005488;GO:0005515	binding;protein binding	GO:0006810;GO:0006886;GO:0009987;GO:0015031;GO:0015931;GO:0042221;GO:0042493;GO:0045184;GO:0046907;GO:0050657;GO:0050658;GO:0050896;GO:0051028;GO:0051234;GO:0051236;GO:0051649;GO:0055085;GO:0065002	transport;intracellular protein transport;cellular process;protein transport;nucleobase, nucleoside, nucleotide and nucleic acid transport;response to chemical stimulus;response to drug;establishment of protein localization;intracellular transport;nucleic acid transport;RNA transport;response to stimulus;mRNA transport;establishment of localization;establishment of RNA localization;establishment …	hsa:9961				2	10	10	12	10	10	12	10	10	12	14.4	14.4	14.4	99.326	893	1.67E-23	1.705
25	317;3491					IPI00218624.1;IPI00218620.1;IPI00000192.2;IPI00401959.2;IPI00218622.1;IPI00878468.1;IPI00218619.1;IPI00401958.3;IPI00218618.1;IPI00402153.3;IPI00217930.1;IPI00748258.2;IPI00218617.3;IPI00218621.1;IPI00444149.2	2;2;2;2;2;2;2;2;2;2;2;2;2;2;1	2;2;2;2;2;2;2;2;2;2;2;2;2;2;1	2;2;2;2;2;2;2;2;2;2;2;2;2;2;1	FALSE	SON protein;SON3;Negative regulatory element-binding protein;DBP-5;Bax antagonist selected in saccharomyces 1;cDNA FLJ46057 fis, clone T1ESE2000609, highly similar to SON protein	SON;C21orf50;DBP5;KIAA1019;NREBP	Isoform I of SON protein;Isoform D of SON protein;Isoform F of SON protein;SON DNA-binding protein isoform F;Isoform G of SON protein;260 kDa protein;Isoform C of SON protein;252 kDa protein;Isoform B of SON protein;SON DNA-binding protein isoform B;Isofor	P18583-9	P18583-9;P18583;P18583-5;P18583-1;P18583-7;P18583-4;P18583-3;P18583-10;P18583-2;P18583-8;A0JLP4;Q3SWV4;Q6PKE0;P18583-6;Q6ZRV7	SON_HUMAN;Q6ZRV7_HUMAN	ENSG00000159140	OTTHUMP00000068516;OTTHUMP00000198935;OTTHUMP00000197908;OTTHUMP00000068517;OTTHUMP00000195998;OTTHUMP00000198934;OTTHUMP00000195997;OTTHUMP00000068515	NP_620305;NP_115571	PF00035;PF01585	dsrm;G-patch	Double-stranded RNA binding motif;G-patch domain	GO:0016604;GO:0016607;GO:0044422;GO:0044424;GO:0044428;GO:0044446;GO:0044451;GO:0044464;GO:0005622	nuclear body;nuclear speck;organelle part;intracellular part;nuclear part;intracellular organelle part;nucleoplasm part;cell part;intracellular	GO:0003676;GO:0003677;GO:0003723;GO:0003725;GO:0005488;GO:0005515;GO:0019904;GO:0050733	nucleic acid binding;DNA binding;RNA binding;double-stranded RNA binding;binding;protein binding;protein domain specific binding;RS domain binding	GO:0006916;GO:0010941;GO:0042981;GO:0043066;GO:0043067;GO:0043069;GO:0048519;GO:0048523;GO:0050789;GO:0050793;GO:0050794;GO:0051093;GO:0060548;GO:0065007	anti-apoptosis;regulation of cell death;regulation of apoptosis;negative regulation of apoptosis;regulation of programmed cell death;negative regulation of programmed cell death;negative regulation of biological process;negative regulation of cellular process;regulation of biological process;regulation of developmental process;regulation of cellular process;negative regulation of developmental pr…	hsa:6651				15	2	2	2	2	2	2	2	2	2	1.1	1.1	1.1	268.11	2466	5.37E-14
26	1260;1645;1646;2527;3494;4218;8547;9091	42		73		IPI00000494.6;IPI00640037.1;IPI00739106.3	8;4;3	8;4;3	8;4;3	FALSE	60S ribosomal protein L5;Ribosomal protein L5	RPL5;MSTP030;RP4-716F6.1-006	60S ribosomal protein L5;Ribosomal protein L5	P46777	P46777;A2RUM7;B3KTM6;Q32LZ3;Q59GX9;Q8WYP1;Q9BUV4;Q5T7N0	RL5_HUMAN;Q5T7N0_HUMAN	ENSG00000122406	OTTHUMP00000012584;OTTHUMP00000036094	NP_000960	PF00861	Ribosomal_L18p	Ribosomal L18p/L5e family	GO:0005730;GO:0015934;GO:0022625;GO:0030529;GO:0032991;GO:0033279;GO:0043226;GO:0043228;GO:0043229;GO:0043232;GO:0044422;GO:0044424;GO:0044428;GO:0044444;GO:0044445;GO:0044446;GO:0044464;GO:0005840	nucleolus;large ribosomal subunit;cytosolic large ribosomal subunit;ribonucleoprotein complex;macromolecular complex;ribosomal subunit;organelle;non-membrane-bounded organelle;intracellular organelle;intracellular non-membrane-bounded organelle;organelle part;intracellular part;nuclear part;cytoplasmic part;cytosolic part;intracellular organelle part;cell part;ribosome	GO:0003676;GO:0003723;GO:0003735;GO:0005198;GO:0005488;GO:0005515;GO:0008097;GO:0019843	nucleic acid binding;RNA binding;structural constituent of ribosome;structural molecule activity;binding;protein binding;5S rRNA binding;rRNA binding	GO:0006139;GO:0006364;GO:0006396;GO:0006414;GO:0008152;GO:0009058;GO:0009059;GO:0009987;GO:0016070;GO:0016072;GO:0022613;GO:0034470;GO:0034645;GO:0034660;GO:0034960;GO:0034961;GO:0042273;GO:0043170;GO:0043283;GO:0043284;GO:0044085;GO:0044237;GO:0044238;GO:0044249;GO:0044260;GO:0006412;GO:0019538;GO:0044267	nucleobase, nucleoside, nucleotide and nucleic acid metabolic process;rRNA processing;RNA processing;translational elongation;metabolic process;biosynthetic process;macromolecule biosynthetic process;cellular process;RNA metabolic process;rRNA metabolic process;ribonucleoprotein complex biogenesis;ncRNA processing;cellular macromolecule biosynthetic process;ncRNA metabolic process;cellular biopol…	hsa:6125	ko03010	Ribosome	K02932	3	8	8	10	8	8	10	8	8	10	26.6	26.6	26.6	34.362	297	3.08E-35	1.2699
27	256;257;2092;3970;4761;5307					IPI00000581.6;IPI00409750.1	6;2	6;2	6;2	FALSE	Ubiquitin thioesterase OTUB1;Otubain-1;OTU domain-containing ubiquitin aldehyde-binding protein 1;Ubiquitin-specific-processing protease OTUB1;Deubiquitinating enzyme OTUB1	OTUB1;OTB1;OTU1;HSPC263	cDNA FLJ56307, highly similar to Ubiquitin thioesterase protein OTUB1	Q96FW1-1	Q96FW1-1;Q96FW1;B4DPD5;Q659F9	OTUB1_HUMAN	ENSG00000167770		NP_060140	PF10275	Peptidase_C65	Peptidase C65 Otubain			GO:0003824;GO:0008233;GO:0008234;GO:0016787;GO:0070011	catalytic activity;peptidase activity;cysteine-type peptidase activity;hydrolase activity;peptidase activity, acting on L-amino acid peptides	GO:0002376;GO:0006508;GO:0006955;GO:0008152;GO:0009056;GO:0009057;GO:0009987;GO:0019538;GO:0019941;GO:0030163;GO:0034960;GO:0034962;GO:0043170;GO:0043283;GO:0043285;GO:0043632;GO:0044237;GO:0044238;GO:0044248;GO:0044257;GO:0044260;GO:0044265;GO:0044267;GO:0050896;GO:0051603	immune system process;proteolysis;immune response;metabolic process;catabolic process;macromolecule catabolic process;cellular process;protein metabolic process;modification-dependent protein catabolic process;protein catabolic process;cellular biopolymer metabolic process;cellular biopolymer catabolic process;macromolecule metabolic process;biopolymer metabolic process;biopolymer catabolic proce…	hsa:55611			K09602	2	6	6	8	6	6	8	6	6	8	19.8	19.8	19.8	35.18	308	1.21E-71	1.2848
28	479;2181;2426;4282;5192;7898	43		239		IPI00000684.4;IPI00607787.1;IPI00217816.3;IPI00646967.1	6;6;6;1	6;6;6;1	6;6;6;1	FALSE	UDP-N-acetylhexosamine pyrophosphorylase;Antigen X;Sperm-associated antigen 2;UDP-N-acetylgalactosamine pyrophosphorylase;AGX-1;UDP-N-acetylglucosamine pyrophosphorylase;AGX-2	UAP1;SPAG2	Isoform AGX2 of UDP-N-acetylhexosamine pyrophosphorylase;Isoform 3 of UDP-N-acetylhexosamine pyrophosphorylase;Isoform AGX1 of UDP-N-acetylhexosamine pyrophosphorylase	Q16222-1	Q16222-1;Q16222;Q16222-3;Q16222-2;B2R6R8	UAP1_HUMAN	ENSG00000117143	OTTHUMP00000032326;OTTHUMP00000032327;OTTHUMP00000032325	NP_003106	PF01704	UDPGP	UTP--glucose-1-phosphate uridylyltransferase	GO:0005737;GO:0044424;GO:0044464	cytoplasm;intracellular part;cell part	GO:0003824;GO:0003977;GO:0016740;GO:0016772;GO:0016779;GO:0070569	catalytic activity;UDP-N-acetylglucosamine diphosphorylase activity;transferase activity;transferase activity, transferring phosphorus-containing groups;nucleotidyltransferase activity;uridylyltransferase activity	GO:0005975;GO:0005996;GO:0006040;GO:0006041;GO:0006042;GO:0006044;GO:0006045;GO:0006047;GO:0006048;GO:0006066;GO:0006139;GO:0008152;GO:0009058;GO:0009225;GO:0009987;GO:0016051;GO:0034637;GO:0044237;GO:0044238;GO:0044249;GO:0044262;GO:0046349	carbohydrate metabolic process;monosaccharide metabolic process;amino sugar metabolic process;glucosamine metabolic process;glucosamine biosynthetic process;N-acetylglucosamine metabolic process;N-acetylglucosamine biosynthetic process;UDP-N-acetylglucosamine metabolic process;UDP-N-acetylglucosamine biosynthetic process;cellular alcohol metabolic process;nucleobase, nucleoside, nucleotide and nu…	hsa:6675	ko00530	Aminosugars metabolism	K00972	4	6	6	7	6	6	7	6	6	7	14.8	14.8	14.8	58.768	522	1.96E-24	2.8426
29	64;544;1822;6979;7750;8414;8854;8861	44		364		IPI00000690.1;IPI00157908.4;IPI00300018.1;IPI00910617.1;IPI00910786.1	8;8;6;5;2	8;8;6;5;2	8;8;6;5;2	FALSE	Apoptosis-inducing factor 1, mitochondrial;Programmed cell death protein 8;Apoptosis-inducing factor short isoform 1	AIFM1;AIF;PDCD8	Isoform 1 of Apoptosis-inducing factor 1, mitochondrial;Isoform 3 of Apoptosis-inducing factor 1, mitochondrial;Isoform 2 of Apoptosis-inducing factor 1, mitochondrial;programmed cell death 8 isoform 4	O95831-1	O95831-1;O95831;A4QPB4;O95831-3;B2RB08;Q5RZ99;Q5RZA0;O95831-2;B1ALN1;Q2QKE4	AIFM1_HUMAN;Q2QKE4_HUMAN	ENSG00000156709	OTTHUMP00000024007;OTTHUMP00000024008;OTTHUMP00000024009	NP_004199;NP_665811;NP_665812;NP_001124318	PF00070;PF07992	Pyr_redox;Pyr_redox_2	Pyridine nucleotide-disulphide oxidoreductase;Pyridine nucleotide-disulphide oxidoreductase	GO:0005634;GO:0005758;GO:0031970;GO:0031974;GO:0043226;GO:0043227;GO:0043229;GO:0043231;GO:0044422;GO:0044424;GO:0044429;GO:0044444;GO:0044446;GO:0044464;GO:0000267;GO:0005624;GO:0005625;GO:0005626;GO:0005739;GO:0005792;GO:0042598	nucleus;mitochondrial intermembrane space;organelle envelope lumen;membrane-enclosed lumen;organelle;membrane-bounded organelle;intracellular organelle;intracellular membrane-bounded organelle;organelle part;intracellular part;mitochondrial part;cytoplasmic part;intracellular organelle part;cell part;cell fraction;membrane fraction;soluble fraction;insoluble fraction;mitochondrion;microsome;vesic…	GO:0000166;GO:0001882;GO:0001883;GO:0003676;GO:0003677;GO:0003824;GO:0005488;GO:0005515;GO:0009055;GO:0016491;GO:0017076;GO:0030554;GO:0048037;GO:0050660;GO:0050662	nucleotide binding;nucleoside binding;purine nucleoside binding;nucleic acid binding;DNA binding;catalytic activity;binding;protein binding;electron carrier activity;oxidoreductase activity;purine nucleotide binding;adenyl nucleotide binding;cofactor binding;FAD binding;coenzyme binding	GO:0000737;GO:0006139;GO:0006259;GO:0006308;GO:0006309;GO:0006917;GO:0006921;GO:0006950;GO:0006974;GO:0007154;GO:0007165;GO:0007242;GO:0008152;GO:0008629;GO:0008630;GO:0009056;GO:0009057;GO:0009987;GO:0010941;GO:0010942;GO:0012502;GO:0016043;GO:0019725;GO:0022411;GO:0033554;GO:0034960;GO:0034962;GO:0034984;GO:0042592;GO:0042770;GO:0042981;GO:0043065;GO:0043067;GO:0043068;GO:0043170;GO:0043283;GO:…	DNA catabolic process, endonucleolytic;nucleobase, nucleoside, nucleotide and nucleic acid metabolic process;DNA metabolic process;DNA catabolic process;DNA fragmentation involved in apoptosis;induction of apoptosis;cell structure disassembly during apoptosis;response to stress;response to DNA damage stimulus;cell communication;signal transduction;intracellular signaling cascade;metabolic process…	hsa:9131	ko04210	Apoptosis	K04727	5	8	8	9	8	8	9	8	8	9	16.5	16.5	16.5	66.9	613	4.65E-25	1.2322
30	1244;4140;6526;8243		9		192	IPI00000792.1;IPI00647366.1;IPI00641565.1;IPI00642016.1;IPI00874075.1;IPI00645425.1	4;4;3;3;2;2	4;4;3;3;2;2	4;4;3;3;2;2	FALSE	Quinone oxidoreductase;NADPH:quinone reductase;Zeta-crystallin;Putative uncharacterized protein CRYZ;Putative uncharacterized protein DKFZp686C16101;Crystallin, zeta (Quinone reductase), isoform CRA_a	CRYZ;DKFZp686C16101;hCG_21668	Quinone oxidoreductase;crystallin, zeta isoform b;Putative uncharacterized protein CRYZ;22 kDa protein;Putative uncharacterized protein CRYZ (Fragment);crystallin, zeta isoform c	Q08257	Q08257;A6NN60;A6NP24;A8MU94;Q5HYE7	QOR_HUMAN;A6NN60_HUMAN;A6NP24_HUMAN;A8MU94_HUMAN;Q5HYE7_HUMAN	ENSG00000116791	OTTHUMP00000011194;OTTHUMP00000011213;OTTHUMP00000011211;OTTHUMP00000011212;OTTHUMP00000011210	NP_001123514;NP_001880;NP_001123515;NP_001128231	PF08240;PF00107	ADH_N;ADH_zinc_N	Alcohol dehydrogenase GroES-like domain;Zinc-binding dehydrogenase	GO:0005737;GO:0044424;GO:0044464	cytoplasm;intracellular part;cell part	GO:0003824;GO:0003960;GO:0005488;GO:0008270;GO:0016491;GO:0016651;GO:0016655;GO:0043167;GO:0043169;GO:0046872;GO:0046914	catalytic activity;NADPH:quinone reductase activity;binding;zinc ion binding;oxidoreductase activity;oxidoreductase activity, acting on NADH or NADPH;oxidoreductase activity, acting on NADH or NADPH, quinone or similar compound as acceptor;ion binding;cation binding;metal ion binding;transition metal ion binding	GO:0003008;GO:0007600;GO:0007601;GO:0008152;GO:0032501;GO:0050877;GO:0050890;GO:0050953;GO:0055114	system process;sensory perception;visual perception;metabolic process;multicellular organismal process;neurological system process;cognition;sensory perception of light stimulus;oxidation reduction	hsa:1429			K00344	6	4	4	4	4	4	4	4	4	4	15.8	15.8	15.8	35.206	329	1.38E-06	1.1989
31	131;437;6355	45		647		IPI00220154.1;IPI00000807.1;IPI00873828.1;IPI00100956.3;IPI00873959.2;IPI00479962.4;IPI00016007.1	3;3;3;3;3;1;1	3;3;3;3;3;1;1	3;3;3;3;3;1;1	FALSE	Myosin-Va;Dilute myosin heavy chain, non-muscle;Myosin heavy chain 12;Myoxin;Putative uncharacterized protein MYO5A;Myosin Va variant	MYO5A;MYH12	Isoform 3 of Myosin-Va;Isoform 1 of Myosin-Va;Putative uncharacterized protein MYO5A;Isoform 2 of Myosin-Va;Myosin Va variant	Q9Y4I1-3	Q9Y4I1-3;Q9Y4I1;O95317;Q9Y4I1-1;A8CDT9;B4E147;B5LY56;Q9UES4;A8MZC5;Q9Y4I1-2;Q59FF5;Q9UES3	MYO5A_HUMAN;A8MZC5_HUMAN;Q59FF5_HUMAN	ENSG00000197535	OTTHUMP00000174452;OTTHUMP00000176293;OTTHUMP00000174453	NP_000250	PF01843;PF00612;PF00063	DIL;IQ;Myosin_head	DIL domain;IQ calmodulin-binding motif;Myosin head (motor domain)	GO:0001726;GO:0005813;GO:0005815;GO:0005912;GO:0005924;GO:0005925;GO:0016459;GO:0030054;GO:0030055;GO:0030426;GO:0030427;GO:0032991;GO:0042995;GO:0043005;GO:0043226;GO:0043228;GO:0043229;GO:0043232;GO:0043234;GO:0044422;GO:0044424;GO:0044425;GO:0044430;GO:0044444;GO:0044446;GO:0044459;GO:0044464;GO:0070161	ruffle;centrosome;microtubule organizing center;adherens junction;cell-substrate adherens junction;focal adhesion;myosin complex;cell junction;cell-substrate junction;growth cone;site of polarized growth;macromolecular complex;cell projection;neuron projection;organelle;non-membrane-bounded organelle;intracellular organelle;intracellular non-membrane-bounded organelle;protein complex;organelle pa…	GO:0000146;GO:0000166;GO:0001882;GO:0001883;GO:0003774;GO:0003779;GO:0003824;GO:0005488;GO:0005515;GO:0005516;GO:0005524;GO:0008092;GO:0016462;GO:0016787;GO:0016817;GO:0016818;GO:0017076;GO:0017111;GO:0030554;GO:0032553;GO:0032555;GO:0032559;GO:0051015	microfilament motor activity;nucleotide binding;nucleoside binding;purine nucleoside binding;motor activity;actin binding;catalytic activity;binding;protein binding;calmodulin binding;ATP binding;cytoskeletal protein binding;pyrophosphatase activity;hydrolase activity;hydrolase activity, acting on acid anhydrides;hydrolase activity, acting on acid anhydrides, in phosphorus-containing anhydrides;p…	GO:0006810;GO:0009987;GO:0030029;GO:0030048;GO:0030705;GO:0046907;GO:0051234;GO:0051649;GO:0006508;GO:0006511;GO:0008152;GO:0009056;GO:0009057;GO:0019538;GO:0019941;GO:0030163;GO:0034960;GO:0034962;GO:0043170;GO:0043283;GO:0043285;GO:0043632;GO:0044237;GO:0044238;GO:0044248;GO:0044257;GO:0044260;GO:0044265;GO:0044267;GO:0051603	transport;cellular process;actin filament-based process;actin filament-based movement;cytoskeleton-dependent intracellular transport;intracellular transport;establishment of localization;establishment of localization in cell;proteolysis;ubiquitin-dependent protein catabolic process;metabolic process;catabolic process;macromolecule catabolic process;protein metabolic process;modification-dependent…	hsa:4644			K10357	7	3	3	3	3	3	3	3	3	3	2.1	2.1	2.1	218.62	1880	1.37E-09
32	32;1469;1634;3269;3700;4579;5020;5021;6649;8260	46;47;48		33;88;221		IPI00000816.1;IPI00793344.1;IPI00792761.1;IPI00795516.1;IPI00086909.9;IPI00827595.1;IPI00879350.1	10;8;6;4;3;1;1	8;7;5;3;3;0;0	8;7;5;3;3;0;0	FALSE	14-3-3 protein epsilon;cDNA FLJ60092, highly similar to 14-3-3 protein epsilon (14-3-3E)	YWHAE	14-3-3 protein epsilon;22 kDa protein;cDNA FLJ60092, highly similar to 14-3-3 protein epsilon	P62258	P62258;B3KY71;Q4VJB6;B4DJB0	1433E_HUMAN;B4DJB0_HUMAN	ENSG00000108953	OTTHUMP00000166035;OTTHUMP00000182972;OTTHUMP00000182974;OTTHUMP00000182975	NP_006752	PF00244	14-3-3	14-3-3 protein	GO:0016023;GO:0031410;GO:0031982;GO:0031988;GO:0042470;GO:0043226;GO:0043227;GO:0043229;GO:0043231;GO:0044424;GO:0044444;GO:0044464;GO:0048770	cytoplasmic membrane-bounded vesicle;cytoplasmic vesicle;vesicle;membrane-bounded vesicle;melanosome;organelle;membrane-bounded organelle;intracellular organelle;intracellular membrane-bounded organelle;intracellular part;cytoplasmic part;cell part;pigment granule	GO:0005488;GO:0005515;GO:0019899;GO:0019904	binding;protein binding;enzyme binding;protein domain specific binding	GO:0007154;GO:0007165;GO:0007242;GO:0009987;GO:0044419;GO:0050789;GO:0050794;GO:0051704;GO:0065007	cell communication;signal transduction;intracellular signaling cascade;cellular process;interspecies interaction between organisms;regulation of biological process;regulation of cellular process;multi-organism process;biological regulation	hsa:7531	ko04110	Cell cycle	K06630	7	10	12	17	8	9	14	8	9	14	39.2	32.5	32.5	29.174	255	5.05E-102	1.1708
33	1027;2292;2384;2484;2928;3457;3620;8185;9351	49;50;51;52;53		753;1104;1461;1492;1527		IPI00455210.1;IPI00000846.1;IPI00465222.2;IPI00373870.3;IPI00411592.2;IPI00152535.1;IPI00646871.3;IPI00444866.6;IPI00445286.2;IPI00910580.1	9;9;4;4;4;3;3;2;1;1	9;9;4;4;4;3;3;2;1;1	9;9;4;4;4;3;3;2;1;1	FALSE	Chromodomain-helicase-DNA-binding protein 4;ATP-dependent helicase CHD4;Mi-2 autoantigen 218 kDa protein;Mi2-beta	CHD4	Isoform 2 of Chromodomain-helicase-DNA-binding protein 4;Isoform 1 of Chromodomain-helicase-DNA-binding protein 4	Q14839-2	Q14839-2;Q14839;Q14839-1;B3KY63;Q05CG6	CHD4_HUMAN	ENSG00000111642	OTTHUMP00000166342;OTTHUMP00000166343	NP_001264	PF08074;PF08073;PF00385;PF06461;PF06465;PF00271;PF00628;PF00176	CHDCT2;CHDNT;Chromo;DUF1086;DUF1087;Helicase_C;PHD;SNF2_N	CHDCT2 (NUC038) domain;CHDNT (NUC034) domain;'chromo' (CHRromatin Organisation MOdifier) domain;Domain of Unknown Function (DUF1086);Domain of Unknown Function (DUF1087);Helicase conserved C-terminal domain;PHD-finger;SNF2 family N-terminal domain	GO:0000785;GO:0005634;GO:0043226;GO:0043227;GO:0043229;GO:0043231;GO:0044422;GO:0044424;GO:0044427;GO:0044446;GO:0044464	chromatin;nucleus;organelle;membrane-bounded organelle;intracellular organelle;intracellular membrane-bounded organelle;organelle part;intracellular part;chromosomal part;intracellular organelle part;cell part	GO:0000166;GO:0001882;GO:0001883;GO:0003676;GO:0003677;GO:0003678;GO:0003682;GO:0003824;GO:0004003;GO:0004386;GO:0005488;GO:0005524;GO:0008026;GO:0008094;GO:0008270;GO:0016462;GO:0016787;GO:0016817;GO:0016818;GO:0016887;GO:0017076;GO:0017111;GO:0030554;GO:0032553;GO:0032555;GO:0032559;GO:0042623;GO:0043167;GO:0043169;GO:0046872;GO:0046914;GO:0070035	nucleotide binding;nucleoside binding;purine nucleoside binding;nucleic acid binding;DNA binding;DNA helicase activity;chromatin binding;catalytic activity;ATP-dependent DNA helicase activity;helicase activity;binding;ATP binding;ATP-dependent helicase activity;DNA-dependent ATPase activity;zinc ion binding;pyrophosphatase activity;hydrolase activity;hydrolase activity, acting on acid anhydrides;…	GO:0006139;GO:0006325;GO:0006333;GO:0006350;GO:0006355;GO:0006357;GO:0006996;GO:0008152;GO:0009058;GO:0009059;GO:0009889;GO:0009987;GO:0010468;GO:0010556;GO:0016043;GO:0016568;GO:0019219;GO:0019222;GO:0031323;GO:0031326;GO:0034645;GO:0034960;GO:0034961;GO:0043170;GO:0043283;GO:0043284;GO:0044237;GO:0044238;GO:0044249;GO:0044260;GO:0045449;GO:0050789;GO:0050794;GO:0051252;GO:0051276;GO:0060255;GO:…	nucleobase, nucleoside, nucleotide and nucleic acid metabolic process;establishment or maintenance of chromatin architecture;chromatin assembly or disassembly;transcription;regulation of transcription, DNA-dependent;regulation of transcription from RNA polymerase II promoter;organelle organization;metabolic process;biosynthetic process;macromolecule biosynthetic process;regulation of biosynthetic…					10	9	9	9	9	9	9	9	9	9	6.1	6.1	6.1	220.83	1940	3.28E-41	1.9964
34	128;2642					IPI00386803.4;IPI00000861.1;IPI00909481.1;IPI00909939.1;IPI00909678.1;IPI00883946.1	2;2;2;2;1;1	2;2;2;2;1;1	2;2;2;2;1;1	FALSE	LIM and SH3 domain protein 1;MLN 50;cDNA FLJ58065, highly similar to LIM and SH3 domain protein 1;cDNA FLJ52195, highly similar to LIM and SH3 domain protein 1;cDNA FLJ51834, highly similar to LIM and SH3 domain protein 1	LASP1;MLN50	Isoform 2 of LIM and SH3 domain protein 1;Isoform 1 of LIM and SH3 domain protein 1;cDNA FLJ58065, highly similar to LIM and SH3 domain protein 1;cDNA FLJ52195, highly similar to LIM and SH3 domain protein 1;cDNA FLJ51834, highly similar to LIM and SH3 dom	Q14847-2	Q14847-2;Q14847;Q14847-1;A8K1D2;B4DJI4;B4DIC4;B4DGQ0	LASP1_HUMAN;B4DJI4_HUMAN;B4DIC4_HUMAN;B4DGQ0_HUMAN	ENSG00000002834	OTTHUMP00000164238;OTTHUMP00000181138;OTTHUMP00000164239	NP_006139	PF00412;PF00880;PF00018	LIM;Nebulin;SH3_1	LIM domain;Nebulin repeat;SH3 domain	GO:0005856;GO:0030863;GO:0030864;GO:0043226;GO:0043228;GO:0043229;GO:0043232;GO:0044422;GO:0044424;GO:0044430;GO:0044444;GO:0044446;GO:0044448;GO:0044464	cytoskeleton;cortical cytoskeleton;cortical actin cytoskeleton;organelle;non-membrane-bounded organelle;intracellular organelle;intracellular non-membrane-bounded organelle;organelle part;intracellular part;cytoskeletal part;cytoplasmic part;intracellular organelle part;cell cortex part;cell part	GO:0004871;GO:0005070;GO:0005215;GO:0005488;GO:0005515;GO:0008270;GO:0015075;GO:0022857;GO:0022891;GO:0022892;GO:0030674;GO:0043167;GO:0043169;GO:0046872;GO:0046914;GO:0060089;GO:0060090	signal transducer activity;SH3/SH2 adaptor activity;transporter activity;binding;protein binding;zinc ion binding;ion transmembrane transporter activity;transmembrane transporter activity;substrate-specific transmembrane transporter activity;substrate-specific transporter activity;protein binding, bridging;ion binding;cation binding;metal ion binding;transition metal ion binding;molecular transdu…	GO:0006810;GO:0006811;GO:0051234	transport;ion transport;establishment of localization	hsa:3927				6	2	2	2	2	2	2	2	2	2	6.8	6.8	6.8	36.014	323	0.0013479
35	129;151;184;602;1050;1271;1421;1562;1974;2131;2507;2653;2727;3090;3224;3826;3901;3973;4082;4184;4185;4230;4489;4970;5300;5540;5586;5798;6409;6696;6830;6925;7208;7289;7441;7929;8915;8955;9338;9558;9563	54;55;56;57;58;59;60;61;62		338;339;447;583;615;658;685;930;1064		IPI00893918.1;IPI00000873.3;IPI00908612.1;IPI00893487.2;IPI00646425.3;IPI00788898.1;IPI00793323.1;IPI00893211.1;IPI00893333.1	41;41;19;12;9;6;3;3;2	41;41;19;12;9;6;3;3;2	41;41;19;12;9;6;3;3;2	FALSE	Valyl-tRNA synthetase;Valine--tRNA ligase;Protein G7a	VARS;DAAP-21F2.2-001;DAMC-117B11.3-001;G7A;VARS2	Valyl-tRNA synthetase;Valyl-tRNA synthetase	B0V043	B0V043;P26640;B0V1N1	B0V043_HUMAN;SYVC_HUMAN	ENSG00000096171;ENSG00000204394	OTTHUMP00000193037;OTTHUMP00000194184;OTTHUMP00000029422;OTTHUMP00000029855;OTTHUMP00000193354	NP_006286	PF08264;PF00043;PF02798;PF00133	Anticodon_1;GST_C;GST_N;tRNA-synt_1	Anticodon-binding domain;Glutathione S-transferase, C-terminal domain;Glutathione S-transferase, N-terminal domain;tRNA synthetases class I (I, L, M and V)	GO:0005739;GO:0005829;GO:0032991;GO:0043226;GO:0043227;GO:0043229;GO:0043231;GO:0043234;GO:0044424;GO:0044444;GO:0044464;GO:0005737	mitochondrion;cytosol;macromolecular complex;organelle;membrane-bounded organelle;intracellular organelle;intracellular membrane-bounded organelle;protein complex;intracellular part;cytoplasmic part;cell part;cytoplasm	GO:0000166;GO:0001882;GO:0001883;GO:0003824;GO:0004812;GO:0004832;GO:0005488;GO:0005515;GO:0005524;GO:0008134;GO:0016874;GO:0016875;GO:0016876;GO:0017076;GO:0030554;GO:0032553;GO:0032555;GO:0032559;GO:0051059	nucleotide binding;nucleoside binding;purine nucleoside binding;catalytic activity;aminoacyl-tRNA ligase activity;valine-tRNA ligase activity;binding;protein binding;ATP binding;transcription factor binding;ligase activity;ligase activity, forming carbon-oxygen bonds;ligase activity, forming aminoacyl-tRNA and related compounds;purine nucleotide binding;adenyl nucleotide binding;ribonucleotide bi…	GO:0006082;GO:0006139;GO:0006399;GO:0006418;GO:0006438;GO:0006519;GO:0006520;GO:0006807;GO:0006950;GO:0006952;GO:0006986;GO:0007584;GO:0008152;GO:0009308;GO:0009605;GO:0009607;GO:0009987;GO:0009991;GO:0016070;GO:0019752;GO:0031667;GO:0034641;GO:0034660;GO:0034960;GO:0042180;GO:0042221;GO:0043038;GO:0043039;GO:0043170;GO:0043283;GO:0043436;GO:0044237;GO:0044238;GO:0044260;GO:0050896;GO:0051789;GO:…	organic acid metabolic process;nucleobase, nucleoside, nucleotide and nucleic acid metabolic process;tRNA metabolic process;tRNA aminoacylation for protein translation;valyl-tRNA aminoacylation;cellular amino acid and derivative metabolic process;cellular amino acid metabolic process;nitrogen compound metabolic process;response to stress;defense response;response to unfolded protein;response to n…	hsa:7407	ko00290;ko00970	Valine, leucine and isoleucine biosynthesis;Aminoacyl-tRNA biosynthesis	K01873	9	41	43	53	41	43	53	41	43	53	41.5	41.5	41.5	140.46	1264	1.08E-193	1.4494
36	453;550;1419;1979;2000;2963;3784;4265;4373;4703;5889;6051;6482;6483;6816;7490;7722;7995;8812;8892;9072	63		263		IPI00000875.7;IPI00747497.1;IPI00738381.2;IPI00909534.1;IPI00908389.1;IPI00910941.1	21;21;17;13;8;6	21;21;17;13;8;6	21;21;17;13;8;6	FALSE	Elongation factor 1-gamma;eEF-1B gamma;cDNA FLJ59433, highly similar to Elongation factor 1-gamma	EEF1G;EF1G;PRO1608	cDNA FLJ56389, highly similar to Elongation factor 1-gamma;50 kDa protein;Elongation factor 1-gamma;cDNA FLJ59433, highly similar to Elongation factor 1-gamma	P26641	P26641;B4DTG2;Q2F838;Q2F840;Q53YD7;B4DUP0	EF1G_HUMAN;B4DUP0_HUMAN	ENSG00000186676		NP_001395	PF00647;PF00043;PF02798	EF1G;GST_C;GST_N	Elongation factor 1 gamma, conserved domain;Glutathione S-transferase, C-terminal domain;Glutathione S-transferase, N-terminal domain	GO:0005829;GO:0005853;GO:0032991;GO:0043234;GO:0044424;GO:0044444;GO:0044464	cytosol;eukaryotic translation elongation factor 1 complex;macromolecular complex;protein complex;intracellular part;cytoplasmic part;cell part	GO:0003676;GO:0003746;GO:0005488;GO:0005515;GO:0008135;GO:0045182	nucleic acid binding;translation elongation factor activity;binding;protein binding;translation factor activity, nucleic acid binding;translation regulator activity	GO:0006414;GO:0008152;GO:0009058;GO:0009059;GO:0009987;GO:0034645;GO:0034960;GO:0034961;GO:0043170;GO:0043283;GO:0043284;GO:0044237;GO:0044249;GO:0044260	translational elongation;metabolic process;biosynthetic process;macromolecule biosynthetic process;cellular process;cellular macromolecule biosynthetic process;cellular biopolymer metabolic process;cellular biopolymer biosynthetic process;macromolecule metabolic process;biopolymer metabolic process;biopolymer biosynthetic process;cellular metabolic process;cellular biosynthetic process;cellular m…	hsa:1937			K03233	6	21	21	31	21	21	31	21	21	31	44.6	44.6	44.6	56.149	487	1.94E-83	1.3566
37	74;190;191;369;854;934;952;1149;1151;1565;1834;1941;2094;2311;2544;3095;4365;4506;4590;4630;4663;4955;5068;5404;5585;5870;5871;5932;6186;6467;6884;7222;7223;8026;8172;8273;8405;8435;8635;8800;9327;9513	64;65;66;67;68;69;70;71;72	10	56;255;327;334;417;473;793;845;854	657	IPI00000877.1	42	42	42	FALSE	Hypoxia up-regulated protein 1;150 kDa oxygen-regulated protein;Orp150	HYOU1;ORP150	Hypoxia up-regulated protein 1	Q9Y4L1	Q9Y4L1;A8C1Z0;B3KXH0;Q05D91;Q68D25;Q6IN67;Q9BST8	HYOU1_HUMAN	ENSG00000149428		NP_001124463;NP_006380	PF00012	HSP70	Hsp70 protein	GO:0005783;GO:0005788;GO:0031974;GO:0043226;GO:0043227;GO:0043229;GO:0043231;GO:0043233;GO:0044422;GO:0044424;GO:0044444;GO:0044446;GO:0044464;GO:0070013	endoplasmic reticulum;endoplasmic reticulum lumen;membrane-enclosed lumen;organelle;membrane-bounded organelle;intracellular organelle;intracellular membrane-bounded organelle;organelle lumen;organelle part;intracellular part;cytoplasmic part;intracellular organelle part;cell part;intracellular organelle lumen	GO:0000166;GO:0001882;GO:0001883;GO:0005488;GO:0005515;GO:0005524;GO:0017076;GO:0030554;GO:0032553;GO:0032555;GO:0032559	nucleotide binding;nucleoside binding;purine nucleoside binding;binding;protein binding;ATP binding;purine nucleotide binding;adenyl nucleotide binding;ribonucleotide binding;purine ribonucleotide binding;adenyl ribonucleotide binding	GO:0001666;GO:0006950;GO:0042221;GO:0050896;GO:0070482	response to hypoxia;response to stress;response to chemical stimulus;response to stimulus;response to oxygen levels	hsa:10525			K09486	1	42	48	68	42	48	68	42	48	68	50.8	50.8	50.8	111.33	999	0	0.64035
38	681;4605;5539;9413					IPI00000948.3	4	4	4	FALSE	Transducin beta-like protein 2;WS beta-transducin repeats protein;Williams-Beuren syndrome chromosomal region 13 protein	TBL2;WBSCR13;UNQ563/PRO1125	Transducin beta-like 2 protein	Q9Y4P3	Q9Y4P3;B2RB52;B4DY50;B4DY59;Q8N2L6;Q96E41	TBL2_HUMAN	ENSG00000106638	OTTHUMP00000160428	NP_036585	PF00400	WD40	WD domain, G-beta repeat	GO:0005739;GO:0043226;GO:0043227;GO:0043229;GO:0043231;GO:0044424;GO:0044444;GO:0044464	mitochondrion;organelle;membrane-bounded organelle;intracellular organelle;intracellular membrane-bounded organelle;intracellular part;cytoplasmic part;cell part					hsa:26608				1	4	4	5	4	4	5	4	4	5	13	13	13	49.797	447	1.41E-27
39	1331;1729;2502;3124;3282;3804;4094;4360;5022;6555;8277;8557;8765;8980;9002;9097	73;74		666;741		IPI00001091.4	16	16	16	FALSE	AFG3-like protein 2;Paraplegin-like protein	AFG3L2	AFG3-like protein 2	Q9Y4W6	Q9Y4W6;Q8TA92	AFG32_HUMAN	ENSG00000141385	OTTHUMP00000071704;OTTHUMP00000162476	NP_006787	PF00004;PF06480;PF01434	AAA;FtsH_ext;Peptidase_M41	ATPase family associated with various cellular activities (AAA);FtsH Extracellular;Peptidase family M41	GO:0016021;GO:0031224;GO:0044425;GO:0044464	integral to membrane;intrinsic to membrane;membrane part;cell part	GO:0000166;GO:0001882;GO:0001883;GO:0003824;GO:0004175;GO:0004222;GO:0005488;GO:0005515;GO:0005524;GO:0008233;GO:0008237;GO:0008270;GO:0016462;GO:0016787;GO:0016817;GO:0016818;GO:0017076;GO:0017111;GO:0030554;GO:0032553;GO:0032555;GO:0032559;GO:0043167;GO:0043169;GO:0046872;GO:0046914;GO:0051082;GO:0070011	nucleotide binding;nucleoside binding;purine nucleoside binding;catalytic activity;endopeptidase activity;metalloendopeptidase activity;binding;protein binding;ATP binding;peptidase activity;metallopeptidase activity;zinc ion binding;pyrophosphatase activity;hydrolase activity;hydrolase activity, acting on acid anhydrides;hydrolase activity, acting on acid anhydrides, in phosphorus-containing anh…	GO:0006508;GO:0008152;GO:0009056;GO:0009057;GO:0019538;GO:0030163;GO:0043170;GO:0043283;GO:0043285;GO:0044238	proteolysis;metabolic process;catabolic process;macromolecule catabolic process;protein metabolic process;protein catabolic process;macromolecule metabolic process;biopolymer metabolic process;biopolymer catabolic process;primary metabolic process	hsa:10939			K08956	1	16	16	21	16	16	21	16	16	21	23.8	23.8	23.8	88.583	797	7.74E-23	1.2573
40	57;185;418;481;492;543;546;587;622;823;1022;1308;1482;1654;2437;2485;2743;2830;3670;3757;3827;3914;4314;4366;4791;5309;5680;5782;5874;6456;6472;7313;8339;8534;8644;8688;8690;8791;8792;9158;9432;9523	75;76;77;78;79		1444;1448;1891;2404;2512		IPI00001159.10;IPI00788818.1;IPI00789420.1	42;2;1	42;2;1	42;2;1	FALSE	Translational activator GCN1;GCN1-like protein 1	GCN1L1;KIAA0219	Translational activator GCN1	Q92616	Q92616;A8KAY1;B4DM32	GCN1L_HUMAN	ENSG00000089154	OTTHUMP00000169516	NP_006827	PF02985	HEAT	HEAT repeat	GO:0005840;GO:0030529;GO:0032991;GO:0043226;GO:0043228;GO:0043229;GO:0043232;GO:0044424;GO:0044444;GO:0044464	ribosome;ribonucleoprotein complex;macromolecular complex;organelle;non-membrane-bounded organelle;intracellular organelle;intracellular non-membrane-bounded organelle;intracellular part;cytoplasmic part;cell part	GO:0003676;GO:0005488;GO:0005515;GO:0008135;GO:0045182	nucleic acid binding;binding;protein binding;translation factor activity, nucleic acid binding;translation regulator activity	GO:0006417;GO:0009889;GO:0010468;GO:0010556;GO:0010608;GO:0019222;GO:0031323;GO:0031326;GO:0032268;GO:0050789;GO:0050794;GO:0051246;GO:0060255;GO:0065007;GO:0080090	regulation of translation;regulation of biosynthetic process;regulation of gene expression;regulation of macromolecule biosynthetic process;posttranscriptional regulation of gene expression;regulation of metabolic process;regulation of cellular metabolic process;regulation of cellular biosynthetic process;regulation of cellular protein metabolic process;regulation of biological process;regulation…	hsa:10985				3	42	42	51	42	42	51	42	42	51	18.9	18.9	18.9	292.74	2671	9.39E-213	1.2189
41	1676;4924;8698					IPI00001458.1;IPI00795298.2	3;2	3;2	3;2	FALSE	Kinetochore-associated protein 1;Rough deal homolog;cDNA FLJ61510, highly similar to Kinetochore-associated protein 1	KNTC1;KIAA0166	Kinetochore-associated protein 1;cDNA FLJ61510, highly similar to Kinetochore-associated protein 1	P50748	P50748;A7E2C4;B4DDZ9;B4E0D8	KNTC1_HUMAN;B4E0D8_HUMAN	ENSG00000184445	OTTHUMP00000169629;OTTHUMP00000169631	NP_055523	PF10493	Rod_C	Rough deal protein C-terminal region	GO:0000776;GO:0000777;GO:0000922;GO:0005634;GO:0005737;GO:0005828;GO:0005874;GO:0005876;GO:0032991;GO:0043226;GO:0043227;GO:0043228;GO:0043229;GO:0043231;GO:0043232;GO:0043234;GO:0044422;GO:0044424;GO:0044427;GO:0044430;GO:0044446;GO:0044464	kinetochore;condensed chromosome kinetochore;spindle pole;nucleus;cytoplasm;kinetochore microtubule;microtubule;spindle microtubule;macromolecular complex;organelle;membrane-bounded organelle;non-membrane-bounded organelle;intracellular organelle;intracellular membrane-bounded organelle;intracellular non-membrane-bounded organelle;protein complex;organelle part;intracellular part;chromosomal part…	GO:0005488;GO:0005515	binding;protein binding	GO:0000075;GO:0000280;GO:0006461;GO:0006996;GO:0007067;GO:0007088;GO:0007093;GO:0007096;GO:0007346;GO:0009987;GO:0010564;GO:0010926;GO:0016043;GO:0022402;GO:0022403;GO:0022607;GO:0033043;GO:0043933;GO:0048285;GO:0050789;GO:0050794;GO:0051128;GO:0051301;GO:0051726;GO:0051783;GO:0065003;GO:0065007	cell cycle checkpoint;nuclear division;protein complex assembly;organelle organization;mitosis;regulation of mitosis;mitotic cell cycle checkpoint;regulation of exit from mitosis;regulation of mitotic cell cycle;cellular process;regulation of cell cycle process;anatomical structure formation;cellular component organization;cell cycle process;cell cycle phase;cellular component assembly;regulation…	hsa:9735			K11577	2	3	3	3	3	3	3	3	3	3	1.6	1.6	1.6	250.75	2209	2.46E-06
42	72;1197;3093;4049;4132;6920;7981;8001;9024	80;81	11;12	203;292	342;344	IPI00873829.1;IPI00001539.8	9;9	9;9	9;9	FALSE	Putative uncharacterized protein ACAA2;3-ketoacyl-CoA thiolase, mitochondrial;Beta-ketothiolase;Acetyl-CoA acyltransferase;Mitochondrial 3-oxoacyl-CoA thiolase;T1	ACAA2	Putative uncharacterized protein ACAA2 (Fragment);3-ketoacyl-CoA thiolase, mitochondrial	A8MVT9	A8MVT9;P42765;B2RB23;B3KNP8	A8MVT9_HUMAN;THIM_HUMAN	ENSG00000167315	OTTHUMP00000073215;OTTHUMP00000163502	NP_006102	PF02803;PF00108	Thiolase_C;Thiolase_N	Thiolase, C-terminal domain;Thiolase, N-terminal domain	GO:0005743;GO:0016020;GO:0019866;GO:0031090;GO:0031966;GO:0044422;GO:0044424;GO:0044429;GO:0044444;GO:0044446;GO:0044464	mitochondrial inner membrane;membrane;organelle inner membrane;organelle membrane;mitochondrial membrane;organelle part;intracellular part;mitochondrial part;cytoplasmic part;intracellular organelle part;cell part	GO:0003824;GO:0003988;GO:0008415;GO:0016408;GO:0016740;GO:0016746;GO:0016747	catalytic activity;acetyl-CoA C-acyltransferase activity;acyltransferase activity;C-acyltransferase activity;transferase activity;transferase activity, transferring acyl groups;transferase activity, transferring acyl groups other than amino-acyl groups	GO:0008152;GO:0006066;GO:0006082;GO:0006629;GO:0006631;GO:0006694;GO:0006695;GO:0008202;GO:0008203;GO:0008610;GO:0009058;GO:0009987;GO:0016125;GO:0016126;GO:0019752;GO:0032787;GO:0042180;GO:0043436;GO:0044237;GO:0044238;GO:0044249;GO:0044255	metabolic process;cellular alcohol metabolic process;organic acid metabolic process;lipid metabolic process;fatty acid metabolic process;steroid biosynthetic process;cholesterol biosynthetic process;steroid metabolic process;cholesterol metabolic process;lipid biosynthetic process;biosynthetic process;cellular process;sterol metabolic process;sterol biosynthetic process;carboxylic acid metabolic …	hsa:10449	ko00062;ko00071;ko00280;ko00362	Fatty acid elongation in mitochondria;Fatty acid metabolism;Valine, leucine and isoleucine degradation;Benzoate degradation via hydroxylation	K07508	2	9	10	14	9	10	14	9	10	14	34	34	34	41.928	397	1.49E-88	1.8124
43	609;5051					IPI00913912.1;IPI00001636.1;IPI00385153.1;IPI00889607.1;IPI00889628.2	2;2;2;1;1	2;2;2;1;1	2;2;2;1;1	FALSE	Putative uncharacterized protein ATXN10;Ataxin-10;Spinocerebellar ataxia type 10 protein;Brain protein E46 homolog;HUMEEP;Ataxin 10	ATXN10;SCA10;RP1-37M3.7-010;RP1-37M3.7-007	Putative uncharacterized protein ATXN10;Ataxin-10;HUMEEP;Ataxin 10;Ataxin 10	A6NLC4	A6NLC4;Q9UBB4;B4DG05;Q9NTC6;Q7Z524;B1AHE4;B1AHE5	A6NLC4_HUMAN;ATX10_HUMAN;Q7Z524_HUMAN;B1AHE4_HUMAN;B1AHE5_HUMAN	ENSG00000130638	OTTHUMP00000028591;OTTHUMP00000197383;OTTHUMP00000199863;OTTHUMP00000199861	NP_037368	PF09759	Atx10homo_assoc	Spinocerebellar ataxia type 10 protein domain	GO:0030425;GO:0042995;GO:0043005;GO:0043025;GO:0044424;GO:0044444;GO:0044464;GO:0048471	dendrite;cell projection;neuron projection;cell soma;intracellular part;cytoplasmic part;cell part;perinuclear region of cytoplasm	GO:0005488;GO:0005515	binding;protein binding	GO:0007399;GO:0008219;GO:0009987;GO:0016265;GO:0032502;GO:0048731;GO:0048856	nervous system development;cell death;cellular process;death;developmental process;system development;anatomical structure development	hsa:25814				5	2	2	2	2	2	2	2	2	2	3.1	3.1	3.1	53.817	477	0.0041976	2.1883
44	106;664;788;1686;2511;3954;4562;5184;5544;6356;7535;7536;7873;8190;8224;8697	82		564		IPI00001639.2	16	16	16	FALSE	Importin subunit beta-1;Karyopherin subunit beta-1;Nuclear factor P97;Importin-90	KPNB1;NTF97	Importin subunit beta-1	Q14974	Q14974;B2RBR9;Q53XN2	IMB1_HUMAN	ENSG00000108424	OTTHUMP00000035030;OTTHUMP00000181581	NP_002256	PF00514;PF02985;PF03810	Arm;HEAT;IBN_N	Armadillo/beta-catenin-like repeat;HEAT repeat;Importin-beta N-terminal domain	GO:0005643;GO:0005654;GO:0005829;GO:0032991;GO:0043234;GO:0044422;GO:0044424;GO:0044425;GO:0044428;GO:0044444;GO:0044446;GO:0044464;GO:0046930	nuclear pore;nucleoplasm;cytosol;macromolecular complex;protein complex;organelle part;intracellular part;membrane part;nuclear part;cytoplasmic part;intracellular organelle part;cell part;pore complex	GO:0005048;GO:0005488;GO:0005515;GO:0008139;GO:0008270;GO:0019904;GO:0042277;GO:0043167;GO:0043169;GO:0046872;GO:0046914	signal sequence binding;binding;protein binding;nuclear localization sequence binding;zinc ion binding;protein domain specific binding;peptide binding;ion binding;cation binding;metal ion binding;transition metal ion binding	GO:0000059;GO:0000060;GO:0006461;GO:0006605;GO:0006606;GO:0006607;GO:0006810;GO:0006886;GO:0006913;GO:0009987;GO:0010926;GO:0015031;GO:0016043;GO:0017038;GO:0022607;GO:0034621;GO:0034622;GO:0043623;GO:0043933;GO:0044419;GO:0045184;GO:0046907;GO:0051169;GO:0051170;GO:0051234;GO:0051649;GO:0051704;GO:0065003	protein import into nucleus, docking;protein import into nucleus, translocation;protein complex assembly;protein targeting;protein import into nucleus;NLS-bearing substrate import into nucleus;transport;intracellular protein transport;nucleocytoplasmic transport;cellular process;anatomical structure formation;protein transport;cellular component organization;protein import;cellular component asse…	hsa:3837				1	16	16	22	16	16	22	16	16	22	22.6	22.6	22.6	97.169	876	8.30E-106	1.5738
45	8477;8901					IPI00001661.3;IPI00787306.1;IPI00747309.1	2;2;2	2;2;2	2;2;2	FALSE	RCC1-I;Regulator of chromosome condensation;Chromosome condensation protein 1;Cell cycle regulatory protein	RCC1;CHC1	regulator of chromosome condensation 1 isoform a;regulator of chromosome condensation 1 isoform b;Regulator of chromosome condensation	Q16269	Q16269;Q6NT97;P18754;Q5T081	Q16269_HUMAN;RCC1_HUMAN	ENSG00000180198	OTTHUMP00000003775;OTTHUMP00000003776;OTTHUMP00000003777	NP_001041659;NP_001041660;NP_001041662;NP_001041663;NP_001041664;NP_001260	PF00415	RCC1	Regulator of chromosome condensation (RCC1)	GO:0000228;GO:0000785;GO:0000790;GO:0000793;GO:0000794;GO:0005694;GO:0005737;GO:0043226;GO:0043228;GO:0043229;GO:0043232;GO:0044422;GO:0044424;GO:0044427;GO:0044428;GO:0044446;GO:0044454;GO:0044464	nuclear chromosome;chromatin;nuclear chromatin;condensed chromosome;condensed nuclear chromosome;chromosome;cytoplasm;organelle;non-membrane-bounded organelle;intracellular organelle;intracellular non-membrane-bounded organelle;organelle part;intracellular part;chromosomal part;nuclear part;intracellular organelle part;nuclear chromosome part;cell part	GO:0005488;GO:0005515;GO:0003682;GO:0005083;GO:0005085;GO:0005087;GO:0005088;GO:0030234;GO:0030695;GO:0042393;GO:0060589	binding;protein binding;chromatin binding;small GTPase regulator activity;guanyl-nucleotide exchange factor activity;Ran guanyl-nucleotide exchange factor activity;Ras guanyl-nucleotide exchange factor activity;enzyme regulator activity;GTPase regulator activity;histone binding;nucleoside-triphosphatase regulator activity	GO:0000082;GO:0000226;GO:0000280;GO:0006996;GO:0007010;GO:0007017;GO:0007051;GO:0007052;GO:0007067;GO:0007088;GO:0007090;GO:0007346;GO:0009987;GO:0010564;GO:0016043;GO:0022402;GO:0022403;GO:0033043;GO:0033261;GO:0048285;GO:0050789;GO:0050794;GO:0051128;GO:0051301;GO:0051726;GO:0051783;GO:0065007	G1/S transition of mitotic cell cycle;microtubule cytoskeleton organization;nuclear division;organelle organization;cytoskeleton organization;microtubule-based process;spindle organization;mitotic spindle organization;mitosis;regulation of mitosis;regulation of S phase of mitotic cell cycle;regulation of mitotic cell cycle;cellular process;regulation of cell cycle process;cellular component organ…	hsa:1104;hsa:751867			K11493	3	2	2	2	2	2	2	2	2	2	3.5	3.5	3.5	48.145	452	0.00016279
46	699;2658					IPI00001710.3;IPI00607717.1	2;2	2;2	2;2	FALSE	Protein fat-free homolog;Another new gene 2 protein	FFR;ANG2;C11orf2;PP5382	Isoform 1 of Uncharacterized protein C11orf2;Isoform 2 of Uncharacterized protein C11orf2	Q9UID3-1	Q9UID3-1;Q9UID3;Q9UID3-2	FFR_HUMAN	ENSG00000149823		NP_037397	PF08700	Vps51	Vps51/Vps67	GO:0005794;GO:0016021;GO:0031224;GO:0043226;GO:0043227;GO:0043229;GO:0043231;GO:0044424;GO:0044425;GO:0044444;GO:0044464	Golgi apparatus;integral to membrane;intrinsic to membrane;organelle;membrane-bounded organelle;intracellular organelle;intracellular membrane-bounded organelle;intracellular part;membrane part;cytoplasmic part;cell part			GO:0006810;GO:0006869;GO:0015031;GO:0045184;GO:0051234	transport;lipid transport;protein transport;establishment of protein localization;establishment of localization	hsa:738				2	2	2	2	2	2	2	2	2	2	4.5	4.5	4.5	86.041	782	3.41E-08
47	705;5588;7813					IPI00619930.2;IPI00001716.5;IPI00795171.1	3;3;3	3;3;3	3;3;3	FALSE	tRNA pseudouridine synthase A;tRNA-uridine isomerase I;tRNA pseudouridylate synthase I	PUS1;PP8985	Isoform 1 of tRNA pseudouridine synthase A;Isoform 2 of tRNA pseudouridine synthase A;42 kDa protein	Q9Y606-1	Q9Y606-1;Q9Y606;B3KQC1;Q9Y606-2;A8K877	TRUA_HUMAN	ENSG00000177192	OTTHUMP00000158623;OTTHUMP00000169904;OTTHUMP00000169905;OTTHUMP00000169906	NP_079491;NP_001002019;NP_001002020	PF01416	PseudoU_synth_1	tRNA pseudouridine synthase	GO:0005634;GO:0043226;GO:0043227;GO:0043229;GO:0043231;GO:0044424;GO:0044464	nucleus;organelle;membrane-bounded organelle;intracellular organelle;intracellular membrane-bounded organelle;intracellular part;cell part	GO:0003824;GO:0004730;GO:0009982;GO:0016829;GO:0016835;GO:0016836;GO:0016853;GO:0016866	catalytic activity;pseudouridylate synthase activity;pseudouridine synthase activity;lyase activity;carbon-oxygen lyase activity;hydro-lyase activity;isomerase activity;intramolecular transferase activity	GO:0001522;GO:0006139;GO:0006396;GO:0006399;GO:0008033;GO:0008152;GO:0009451;GO:0009987;GO:0016070;GO:0034470;GO:0034660;GO:0034960;GO:0043170;GO:0043283;GO:0043412;GO:0044237;GO:0044238;GO:0044260	pseudouridine synthesis;nucleobase, nucleoside, nucleotide and nucleic acid metabolic process;RNA processing;tRNA metabolic process;tRNA processing;metabolic process;RNA modification;cellular process;RNA metabolic process;ncRNA processing;ncRNA metabolic process;cellular biopolymer metabolic process;macromolecule metabolic process;biopolymer metabolic process;biopolymer modification;cellular meta…	hsa:80324			K06173	3	3	3	3	3	3	3	3	3	3	7.7	7.7	7.7	47.47	427	4.45E-13
48	827;1161;2149;2152;3684;5431;6744;8606					IPI00001734.3;IPI00219478.3	8;8	8;8	8;8	FALSE	Phosphoserine aminotransferase;Phosphohydroxythreonine aminotransferase	PSAT1;PSA	cDNA FLJ56437, highly similar to Phosphoserine aminotransferase;Isoform 2 of Phosphoserine aminotransferase	Q9Y617-1	Q9Y617-1;Q9Y617;B4DHQ3;B4DHX7;Q5T7G6;Q9Y617-2;A9LS35;Q5T7G5	SERC_HUMAN	ENSG00000135069	OTTHUMP00000021524;OTTHUMP00000021525	NP_478059;NP_066977	PF00266	Aminotran_5	Aminotransferase class-V			GO:0003824;GO:0004648;GO:0005488;GO:0005496;GO:0008289;GO:0008483;GO:0016740;GO:0016769;GO:0019842;GO:0030170;GO:0048037;GO:0070279	catalytic activity;O-phospho-L-serine:2-oxoglutarate aminotransferase activity;binding;steroid binding;lipid binding;transaminase activity;transferase activity;transferase activity, transferring nitrogenous groups;vitamin binding;pyridoxal phosphate binding;cofactor binding;vitamin B6 binding	GO:0006082;GO:0006519;GO:0006520;GO:0006563;GO:0006564;GO:0006766;GO:0006767;GO:0006807;GO:0008152;GO:0008614;GO:0008615;GO:0008652;GO:0009058;GO:0009069;GO:0009070;GO:0009110;GO:0009308;GO:0009309;GO:0009987;GO:0019752;GO:0034641;GO:0042180;GO:0042364;GO:0042816;GO:0042819;GO:0043436;GO:0044237;GO:0044238;GO:0044249;GO:0044271;GO:0046483	organic acid metabolic process;cellular amino acid and derivative metabolic process;cellular amino acid metabolic process;L-serine metabolic process;L-serine biosynthetic process;vitamin metabolic process;water-soluble vitamin metabolic process;nitrogen compound metabolic process;metabolic process;pyridoxine metabolic process;pyridoxine biosynthetic process;cellular amino acid biosynthetic proces…	hsa:29968	ko00260;ko00750	Glycine, serine and threonine metabolism;Vitamin B6 metabolism	K00831	2	8	8	14	8	8	14	8	8	14	23.6	23.6	23.6	45.355	415	8.78E-56	0.83433
49	4830;6365;7680	83		43		IPI00001960.4;IPI00903323.1;IPI00394749.1;IPI00165936.1;IPI00027193.3;IPI00844301.2;IPI00294443.1	3;2;1;1;1;1;1	2;1;0;0;0;0;0	2;1;0;0;0;0;0	FALSE	Chloride intracellular channel protein 4;Intracellular chloride ion channel protein p64H1;cDNA FLJ38640 fis, clone HHDPC2003472, highly similar to CHLORIDE INTRACELLULAR CHANNEL PROTEIN 4	CLIC4	Chloride intracellular channel protein 4;cDNA FLJ38640 fis, clone HHDPC2003472, highly similar to CHLORIDE INTRACELLULAR CHANNEL PROTEIN 4	Q9Y696	Q9Y696;B4DWC4;Q6FIC5;Q9NVF8;B3KTR3	CLIC4_HUMAN;B3KTR3_HUMAN	ENSG00000169504	OTTHUMP00000003380	NP_039234				GO:0000267;GO:0005625;GO:0005634;GO:0005856;GO:0005886;GO:0005902;GO:0012506;GO:0015629;GO:0016020;GO:0016021;GO:0030659;GO:0031090;GO:0031224;GO:0042995;GO:0043226;GO:0043227;GO:0043228;GO:0043229;GO:0043231;GO:0043232;GO:0044422;GO:0044424;GO:0044425;GO:0044433;GO:0044444;GO:0044446;GO:0044464;GO:0005739	cell fraction;soluble fraction;nucleus;cytoskeleton;plasma membrane;microvillus;vesicle membrane;actin cytoskeleton;membrane;integral to membrane;cytoplasmic vesicle membrane;organelle membrane;intrinsic to membrane;cell projection;organelle;membrane-bounded organelle;non-membrane-bounded organelle;intracellular organelle;intracellular membrane-bounded organelle;intracellular non-membrane-bounded…	GO:0005215;GO:0005216;GO:0005244;GO:0005247;GO:0005253;GO:0005254;GO:0005488;GO:0005515;GO:0008308;GO:0008509;GO:0015075;GO:0015267;GO:0022803;GO:0022832;GO:0022836;GO:0022838;GO:0022857;GO:0022891;GO:0022892;GO:0031404;GO:0043167;GO:0043168	transporter activity;ion channel activity;voltage-gated ion channel activity;voltage-gated chloride channel activity;anion channel activity;chloride channel activity;binding;protein binding;voltage-gated anion channel activity;anion transmembrane transporter activity;ion transmembrane transporter activity;channel activity;passive transmembrane transporter activity;voltage-gated channel activity;g…	GO:0006810;GO:0006811;GO:0006820;GO:0006821;GO:0009987;GO:0015698;GO:0030154;GO:0030334;GO:0030336;GO:0032502;GO:0032879;GO:0040012;GO:0048519;GO:0048523;GO:0048869;GO:0050789;GO:0050794;GO:0051234;GO:0051270;GO:0051271;GO:0065007	transport;ion transport;anion transport;chloride transport;cellular process;inorganic anion transport;cell differentiation;regulation of cell migration;negative regulation of cell migration;developmental process;regulation of localization;regulation of locomotion;negative regulation of biological process;negative regulation of cellular process;cellular developmental process;regulation of biologic…	hsa:25932			K05024	7	3	4	6	2	2	3	2	2	3	15	11.9	11.9	28.772	253	1.52E-09
50	3845;4121;4725;4957;8494					IPI00002134.4;IPI00909766.1;IPI00607716.1	5;5;2	5;5;2	5;5;2	FALSE	26S proteasome non-ATPase regulatory subunit 5;26S proteasome subunit S5B;26S protease subunit S5 basic;cDNA FLJ52877, highly similar to 26S proteasome non-ATPase regulatory subunit 5	PSMD5;KIAA0072	26S proteasome non-ATPase regulatory subunit 5;cDNA FLJ52877, highly similar to 26S proteasome non-ATPase regulatory subunit 5	Q16401	Q16401;A8K4T6;B4DZM8	PSMD5_HUMAN;B4DZM8_HUMAN	ENSG00000095261	OTTHUMP00000021990	NP_005038	PF10508	Proteasom_PSMB	Proteasome non-ATPase 26S subunit	GO:0000502;GO:0005634;GO:0005829;GO:0032991;GO:0043226;GO:0043227;GO:0043229;GO:0043231;GO:0043234;GO:0044424;GO:0044444;GO:0044464	proteasome complex;nucleus;cytosol;macromolecular complex;organelle;membrane-bounded organelle;intracellular organelle;intracellular membrane-bounded organelle;protein complex;intracellular part;cytoplasmic part;cell part	GO:0005488	binding	GO:0006508;GO:0006511;GO:0008152;GO:0009056;GO:0009057;GO:0009987;GO:0010498;GO:0019538;GO:0019941;GO:0022402;GO:0030163;GO:0031145;GO:0034960;GO:0034962;GO:0043085;GO:0043086;GO:0043161;GO:0043170;GO:0043283;GO:0043285;GO:0043632;GO:0044092;GO:0044093;GO:0044237;GO:0044238;GO:0044248;GO:0044257;GO:0044260;GO:0044265;GO:0044267;GO:0050790;GO:0051340;GO:0051351;GO:0051352;GO:0051436;GO:0051437;GO:…	proteolysis;ubiquitin-dependent protein catabolic process;metabolic process;catabolic process;macromolecule catabolic process;cellular process;proteasomal protein catabolic process;protein metabolic process;modification-dependent protein catabolic process;cell cycle process;protein catabolic process;anaphase-promoting complex-dependent proteasomal ubiquitin-dependent protein catabolic process;cel…	hsa:5711			K06692	3	5	5	6	5	5	6	5	5	6	12.5	12.5	12.5	56.195	504	2.45E-15	1.0913
51	1123;2818;6889;8510					IPI00002186.5;IPI00002188.2	4;3	4;3	4;3	FALSE	Brefeldin A-inhibited guanine nucleotide-exchange protein 2;Brefeldin A-inhibited guanine nucleotide-exchange protein 1;p200 ARF-GEP1;p200 ARF guanine nucleotide exchange factor	ARFGEF2;ARFGEP2;BIG2;ARFGEF1;ARFGEP1;BIG1	Brefeldin A-inhibited guanine nucleotide-exchange protein 2;Brefeldin A-inhibited guanine nucleotide-exchange protein 1	Q9Y6D5	Q9Y6D5;B3KMT7;B4DYN7;Q59FR3;Q86TH5;Q9Y6D6;B3KMS9;Q59FY5	BIG2_HUMAN;BIG1_HUMAN	ENSG00000124198;ENSG00000066777	OTTHUMP00000031231;OTTHUMP00000177731	NP_006411;NP_006412	PF09324;PF01369	DUF1981;Sec7	Domain of unknown function (DUF1981);Sec7 domain	GO:0000139;GO:0005829;GO:0016020;GO:0031090;GO:0044422;GO:0044424;GO:0044431;GO:0044444;GO:0044446;GO:0044464;GO:0005622	Golgi membrane;cytosol;membrane;organelle membrane;organelle part;intracellular part;Golgi apparatus part;cytoplasmic part;intracellular organelle part;cell part;intracellular	GO:0005083;GO:0005085;GO:0005086;GO:0030234;GO:0030695;GO:0060589;GO:0005488;GO:0005515;GO:0008092;GO:0017022	small GTPase regulator activity;guanyl-nucleotide exchange factor activity;ARF guanyl-nucleotide exchange factor activity;enzyme regulator activity;GTPase regulator activity;nucleoside-triphosphatase regulator activity;binding;protein binding;cytoskeletal protein binding;myosin binding	GO:0006810;GO:0006887;GO:0007154;GO:0007165;GO:0007242;GO:0009966;GO:0009987;GO:0010646;GO:0016192;GO:0032012;GO:0032940;GO:0046578;GO:0046903;GO:0050789;GO:0050794;GO:0051056;GO:0051234;GO:0051649;GO:0065007	transport;exocytosis;cell communication;signal transduction;intracellular signaling cascade;regulation of signal transduction;cellular process;regulation of cell communication;vesicle-mediated transport;regulation of ARF protein signal transduction;secretion by cell;regulation of Ras protein signal transduction;secretion;regulation of biological process;regulation of cellular process;regulation o…	hsa:10564;hsa:10565				2	4	4	4	4	4	4	4	4	4	2.4	2.4	2.4	202.04	1785	1.02E-09
52	2755;5197;6494;7775					IPI00002214.1;IPI00789457.1	4;4	4;4	4;4	FALSE	Importin subunit alpha-2;Karyopherin subunit alpha-2;SRP1-alpha;RAG cohort protein 1;Karyopherin alpha 2 (RAG cohort 1, importin alpha 1)	KPNA2;RCH1;SRP1	Importin subunit alpha-2;Karyopherin alpha 2	P52292	P52292;A8K7D9;Q53YE3;Q6NVW7;Q7Z726	IMA2_HUMAN;Q7Z726_HUMAN	ENSG00000182481;ENSG00000215769	OTTHUMP00000183339;OTTHUMP00000183338	NP_002257;XP_001723007;XP_001723009	PF00514;PF01749	Arm;IBB	Armadillo/beta-catenin-like repeat;Importin beta binding domain	GO:0005643;GO:0005654;GO:0005737;GO:0032991;GO:0043234;GO:0044422;GO:0044424;GO:0044425;GO:0044428;GO:0044446;GO:0044464;GO:0046930	nuclear pore;nucleoplasm;cytoplasm;macromolecular complex;protein complex;organelle part;intracellular part;membrane part;nuclear part;intracellular organelle part;cell part;pore complex	GO:0005048;GO:0005215;GO:0005488;GO:0005515;GO:0008139;GO:0008565;GO:0022892;GO:0042277	signal sequence binding;transporter activity;binding;protein binding;nuclear localization sequence binding;protein transporter activity;substrate-specific transporter activity;peptide binding	GO:0000018;GO:0000072;GO:0000085;GO:0006139;GO:0006259;GO:0006605;GO:0006606;GO:0006607;GO:0006810;GO:0006886;GO:0006913;GO:0007017;GO:0008152;GO:0009987;GO:0015031;GO:0017038;GO:0019219;GO:0019222;GO:0022402;GO:0022403;GO:0031323;GO:0034960;GO:0043170;GO:0043283;GO:0044237;GO:0044238;GO:0044260;GO:0044419;GO:0045184;GO:0046907;GO:0050789;GO:0050794;GO:0051052;GO:0051169;GO:0051170;GO:0051234;GO:…	regulation of DNA recombination;M phase specific microtubule process;G2 phase of mitotic cell cycle;nucleobase, nucleoside, nucleotide and nucleic acid metabolic process;DNA metabolic process;protein targeting;protein import into nucleus;NLS-bearing substrate import into nucleus;transport;intracellular protein transport;nucleocytoplasmic transport;microtubule-based process;metabolic process;cellu…	hsa:3838;hsa:728860				2	4	4	4	4	4	4	4	4	4	12.1	12.1	12.1	57.861	529	1.18E-13	2.7887
53	267;6054;6308	84		660		IPI00002255.4	3	3	3	FALSE	Lipopolysaccharide-responsive and beige-like anchor protein;CDC4-like protein;Beige-like protein	LRBA;BGL;CDC4L;LBA	Lipopolysaccharide-responsive and beige-like anchor protein	P50851	P50851;B3KVI6;Q4W5J4;Q4W5L6;Q59HC1;Q68D03;Q6P1X2;Q8NFQ0;Q969R7	LRBA_HUMAN	ENSG00000198589		NP_006717	PF02138;PF06469;PF00400	Beach;DUF1088;WD40	Beige/BEACH domain;Domain of Unknown Function (DUF1088);WD domain, G-beta repeat			GO:0005488;GO:0005515	binding;protein binding			hsa:987				1	3	3	3	3	3	3	3	3	3	1.2	1.2	1.2	319.16	2863	3.61E-10	2.5897
54	943;8840		13;14		173;174	IPI00002324.6;IPI00181717.5;IPI00845510.1;IPI00845294.1;IPI00845444.1;IPI00874248.1	2;2;2;2;1;1	2;2;2;2;1;1	2;2;2;2;1;1	FALSE	Methionine adenosyltransferase 2 subunit beta;Methionine adenosyltransferase II beta;Methionine adenosyltransferase 2 beta subunit;DTDP-4-keto-6-deoxy-D-glucose 4-reductase	MAT2B;TGR;MSTP045;Nbla02999;UNQ2435/PRO4995	Isoform 1 of Methionine adenosyltransferase 2 subunit beta;Isoform 2 of Methionine adenosyltransferase 2 subunit beta;Isoform 4 of Methionine adenosyltransferase 2 subunit beta;Isoform 3 of Methionine adenosyltransferase 2 subunit beta;Isoform 5 of Methion	Q9NZL9-1	Q9NZL9-1;Q9NZL9;A8K7A4;B2R5Y6;Q9NZL9-2;Q9NZL9-4;Q9NZL9-3;Q9NZL9-5	MAT2B_HUMAN	ENSG00000038274	OTTHUMP00000160917;OTTHUMP00000160916	NP_037415;NP_877725	PF04321	RmlD_sub_bind	RmlD substrate binding domain	GO:0005634;GO:0032991;GO:0043226;GO:0043227;GO:0043229;GO:0043231;GO:0043234;GO:0044424;GO:0044464;GO:0048269	nucleus;macromolecular complex;organelle;membrane-bounded organelle;intracellular organelle;intracellular membrane-bounded organelle;protein complex;intracellular part;cell part;methionine adenosyltransferase complex	GO:0003824;GO:0005488;GO:0005515;GO:0008831;GO:0016491;GO:0016614;GO:0016616;GO:0030234;GO:0048270	catalytic activity;binding;protein binding;dTDP-4-dehydrorhamnose reductase activity;oxidoreductase activity;oxidoreductase activity, acting on CH-OH group of donors;oxidoreductase activity, acting on the CH-OH group of donors, NAD or NADP as acceptor;enzyme regulator activity;methionine adenosyltransferase regulator activity	GO:0000271;GO:0005975;GO:0005976;GO:0006139;GO:0006519;GO:0006556;GO:0006575;GO:0006725;GO:0006730;GO:0006790;GO:0008152;GO:0009058;GO:0009059;GO:0009116;GO:0009119;GO:0009987;GO:0016051;GO:0033692;GO:0034637;GO:0034645;GO:0034960;GO:0034961;GO:0042278;GO:0043170;GO:0043283;GO:0043284;GO:0044237;GO:0044238;GO:0044249;GO:0044260;GO:0044262;GO:0044264;GO:0044272;GO:0045226;GO:0046128;GO:0046379;GO:…	polysaccharide biosynthetic process;carbohydrate metabolic process;polysaccharide metabolic process;nucleobase, nucleoside, nucleotide and nucleic acid metabolic process;cellular amino acid and derivative metabolic process;S-adenosylmethionine biosynthetic process;cellular amino acid derivative metabolic process;cellular aromatic compound metabolic process;one-carbon compound metabolic process;su…	hsa:27430	ko00271;ko00450	Methionine metabolism;Selenoamino acid metabolism	K00789	6	2	3	3	2	3	3	2	3	3	7.5	7.5	7.5	37.551	334	1.29E-15
55	2495;2623;7023					IPI00002460.3;IPI00514510.1;IPI00021771.1	3;3;3	3;3;3	3;3;3	FALSE	cDNA, FLJ92798, highly similar to Homo sapiens annexin A7 (ANXA7), transcript variant 2, mRNA;Annexin A7;Annexin-7;Annexin VII;Synexin	ANXA7;ANX7;SNX;OK/SW-cl.95	cDNA, FLJ92798, highly similar to Homo sapiens annexin A7 (ANXA7), transcript variant 2, mRNA;Isoform 1 of Annexin A7;Isoform 2 of Annexin A7	B2R657	B2R657;P20073-1;P20073;B2R7L2;Q53HM8;P20073-2;B4DHY4;B4DT77;B4DWU2	B2R657_HUMAN;ANXA7_HUMAN	ENSG00000138279	OTTHUMP00000019813;OTTHUMP00000019812	NP_004025;NP_001147	PF00191	Annexin	Annexin			GO:0005488;GO:0005509;GO:0005543;GO:0005544;GO:0008289;GO:0043167;GO:0043169;GO:0046872;GO:0005515;GO:0048306	binding;calcium ion binding;phospholipid binding;calcium-dependent phospholipid binding;lipid binding;ion binding;cation binding;metal ion binding;protein binding;calcium-dependent protein binding			hsa:310				3	3	3	3	3	3	3	3	3	3	7.4	7.4	7.4	52.826	489	1.44E-07
56	51;272;373;507;647;1461;2819;3168;3173;3869;3883;3997;4871;5053;6008;6761;6966;7756;8431;9121;9506;9575	85;86;87;88;89;90;91		162;177;193;237;252;361;498		IPI00002520.1;IPI00789370.1;IPI00794572.2;IPI00748411.2;IPI00909681.1;IPI00908824.1;IPI00794549.1;IPI00794060.1;IPI00797816.1;IPI00797146.1;IPI00795816.1;IPI00795324.1;IPI00002519.1;IPI00793862.1;IPI00220668.1;IPI00220669.1;IPI00909750.1	22;22;18;17;17;15;14;9;8;7;4;3;1;1;1;1;1	22;22;18;17;17;15;14;9;8;7;4;3;1;1;1;1;1	22;22;18;17;17;15;14;9;8;7;4;3;1;1;1;1;1	FALSE	Serine hydroxymethyltransferase, mitochondrial;Glycine hydroxymethyltransferase;Serine hydroxymethyltransferase;cDNA FLJ58585, highly similar to Serine hydroxymethyltransferase, mitochondrial (EC 2.1.2.1);Serine hydroxymethyltransferase 2 (Mitochondrial), isoform CRA_h	SHMT2;hCG_41231	Serine hydroxymethyltransferase, mitochondrial;Serine hydroxymethyltransferase (Fragment);cDNA FLJ57281, highly similar to Serine hydroxymethyltransferase, mitochondrial;cDNA FLJ58289, highly similar to Serine hydroxymethyltransferase, mitochondrial;cDNA F	P34897	P34897;B4DJQ3;Q5HYG8;Q8N1A5;Q53ET4;B4DP88;B4E1G2;B4DWA7;Q5BJF5;B4DW25;B4DJ63;B4DLV4	GLYM_HUMAN;Q53ET4_HUMAN;B4DP88_HUMAN;B4DWA7_HUMAN;B4DW25_HUMAN;B4DJ63_HUMAN;B4DLV4_HUMAN	ENSG00000182199	OTTHUMP00000168146;OTTHUMP00000168156;OTTHUMP00000168158;OTTHUMP00000168148;OTTHUMP00000168149	NP_005403	PF00464	SHMT	Serine hydroxymethyltransferase	GO:0009295;GO:0042645;GO:0044422;GO:0044424;GO:0044429;GO:0044444;GO:0044446;GO:0044464;GO:0005743;GO:0016020;GO:0019866;GO:0031090;GO:0031966	nucleoid;mitochondrial nucleoid;organelle part;intracellular part;mitochondrial part;cytoplasmic part;intracellular organelle part;cell part;mitochondrial inner membrane;membrane;organelle inner membrane;organelle membrane;mitochondrial membrane	GO:0003824;GO:0004372;GO:0005488;GO:0005496;GO:0005515;GO:0008168;GO:0008289;GO:0016740;GO:0016741;GO:0019842;GO:0030170;GO:0048037;GO:0070279	catalytic activity;glycine hydroxymethyltransferase activity;binding;steroid binding;protein binding;methyltransferase activity;lipid binding;transferase activity;transferase activity, transferring one-carbon groups;vitamin binding;pyridoxal phosphate binding;cofactor binding;vitamin B6 binding	GO:0006082;GO:0006519;GO:0006520;GO:0006544;GO:0006563;GO:0006730;GO:0006807;GO:0008152;GO:0009069;GO:0009308;GO:0009987;GO:0019752;GO:0034641;GO:0042180;GO:0043436;GO:0044237;GO:0044238	organic acid metabolic process;cellular amino acid and derivative metabolic process;cellular amino acid metabolic process;glycine metabolic process;L-serine metabolic process;one-carbon compound metabolic process;nitrogen compound metabolic process;metabolic process;serine family amino acid metabolic process;cellular amine metabolic process;cellular process;carboxylic acid metabolic process;cellu…	hsa:6472	ko00680;ko00260;ko00460;ko00670	Methane metabolism;Glycine, serine and threonine metabolism;Cyanoamino acid metabolism;One carbon pool by folate	K00600	17	22	24	28	22	24	28	22	24	28	59.9	59.9	59.9	55.992	504	3.18E-96	0.57976
57	96;565;2561;4984					IPI00002790.3	4	4	4	FALSE	Protein sel-1 homolog 1;Suppressor of lin-12-like protein 1	SEL1L;TSA305;UNQ128/PRO1063	Isoform 1 of Protein sel-1 homolog 1	Q9UBV2-1	Q9UBV2-1;Q9UBV2;Q3ZCU6	SE1L1_HUMAN	ENSG00000071537	OTTHUMP00000027904	NP_005056	PF00040;PF08238	fn2;Sel1	Fibronectin type II domain;Sel1 repeat	GO:0005789;GO:0016020;GO:0016021;GO:0031090;GO:0031224;GO:0044422;GO:0044424;GO:0044425;GO:0044432;GO:0044444;GO:0044446;GO:0044464	endoplasmic reticulum membrane;membrane;integral to membrane;organelle membrane;intrinsic to membrane;organelle part;intracellular part;membrane part;endoplasmic reticulum part;cytoplasmic part;intracellular organelle part;cell part	GO:0005488	binding	GO:0007154;GO:0007165;GO:0007166;GO:0007219;GO:0009987;GO:0050789;GO:0050794;GO:0065007	cell communication;signal transduction;cell surface receptor linked signal transduction;Notch signaling pathway;cellular process;regulation of biological process;regulation of cellular process;biological regulation	hsa:6400			K07126	1	4	4	4	4	4	4	4	4	4	5.8	5.8	5.8	88.754	794	6.57E-08
58	2220;7906					IPI00412672.1;IPI00002803.5	2;2	2;2	2;2	FALSE	cDNA FLJ77926, highly similar to Homo sapiens protein kinase N1 (PKN1), transcript variant 1, mRNA;Serine/threonine-protein kinase N1;Protein kinase C-like 1;Protein-kinase C-related kinase 1;Protein kinase C-like PKN;Serine-threonine protein kinase N;Protein kinase PKN-alpha	PKN1;PKN;PRK1;PRKCL1	protein kinase N1 isoform 1;Serine/threonine-protein kinase N1	A8K7W5	A8K7W5;B2R9R4;B3KVN3;Q16512;Q15523;Q504U4;Q9UD44	A8K7W5_HUMAN;PKN1_HUMAN	ENSG00000123143	OTTHUMP00000037583;OTTHUMP00000037582;OTTHUMP00000077861	NP_998725;NP_002732	PF02185;PF00069;PF00433	HR1;Pkinase;Pkinase_C	Hr1 repeat;Protein kinase domain;Protein kinase C terminal domain	GO:0005737;GO:0005886;GO:0016020;GO:0044424;GO:0044464	cytoplasm;plasma membrane;membrane;intracellular part;cell part	GO:0000166;GO:0001882;GO:0001883;GO:0003824;GO:0004672;GO:0004674;GO:0005488;GO:0005524;GO:0016301;GO:0016740;GO:0016772;GO:0016773;GO:0017076;GO:0030554;GO:0032553;GO:0032555;GO:0032559;GO:0004697;GO:0005515	nucleotide binding;nucleoside binding;purine nucleoside binding;catalytic activity;protein kinase activity;protein serine/threonine kinase activity;binding;ATP binding;kinase activity;transferase activity;transferase activity, transferring phosphorus-containing groups;phosphotransferase activity, alcohol group as acceptor;purine nucleotide binding;adenyl nucleotide binding;ribonucleotide binding;…	GO:0006464;GO:0006468;GO:0006793;GO:0006796;GO:0007154;GO:0007165;GO:0008152;GO:0009987;GO:0016310;GO:0019538;GO:0034960;GO:0043170;GO:0043283;GO:0043412;GO:0043687;GO:0044237;GO:0044238;GO:0044260;GO:0044267;GO:0050789;GO:0050794;GO:0065007;GO:0000187;GO:0001932;GO:0007257;GO:0009966;GO:0010627;GO:0010646;GO:0019220;GO:0019222;GO:0031323;GO:0031399;GO:0032268;GO:0033674;GO:0042325;GO:0043085;GO:…	protein modification process;protein amino acid phosphorylation;phosphorus metabolic process;phosphate metabolic process;cell communication;signal transduction;metabolic process;cellular process;phosphorylation;protein metabolic process;cellular biopolymer metabolic process;macromolecule metabolic process;biopolymer metabolic process;biopolymer modification;post-translational protein modification…	hsa:5585			K06071	2	2	2	2	2	2	2	2	2	2	1.8	1.8	1.8	104.67	948	2.86E-06
59	3526;5179;8814					IPI00655631.1;IPI00002894.2;IPI00556021.2	3;3;2	3;3;2	3;3;2	FALSE	DNA polymerase;DNA polymerase delta catalytic subunit;DNA polymerase subunit delta p125	POLD1;POLD	DNA polymerase;DNA polymerase delta catalytic subunit;DNA polymerase	Q308M6	Q308M6;P28340;Q59FA0	Q308M6_HUMAN;DPOD1_HUMAN;Q59FA0_HUMAN	ENSG00000062822	OTTHUMP00000077834;OTTHUMP00000077835	NP_002682	PF00136;PF03104	DNA_pol_B;DNA_pol_B_exo	DNA polymerase family B;DNA polymerase family B, exonuclease domain	GO:0005634;GO:0043226;GO:0043227;GO:0043229;GO:0043231;GO:0044424;GO:0044464;GO:0005654;GO:0044422;GO:0044428;GO:0044446	nucleus;organelle;membrane-bounded organelle;intracellular organelle;intracellular membrane-bounded organelle;intracellular part;cell part;nucleoplasm;organelle part;nuclear part;intracellular organelle part	GO:0000166;GO:0003676;GO:0003677;GO:0003824;GO:0003887;GO:0005488;GO:0016740;GO:0016772;GO:0016779;GO:0034061;GO:0003682;GO:0004518;GO:0004527;GO:0005515;GO:0008270;GO:0016787;GO:0016788;GO:0043167;GO:0043169;GO:0046872;GO:0046914;GO:0008408	nucleotide binding;nucleic acid binding;DNA binding;catalytic activity;DNA-directed DNA polymerase activity;binding;transferase activity;transferase activity, transferring phosphorus-containing groups;nucleotidyltransferase activity;DNA polymerase activity;chromatin binding;nuclease activity;exonuclease activity;protein binding;zinc ion binding;hydrolase activity;hydrolase activity, acting on est…	GO:0006139;GO:0006259;GO:0006260;GO:0008152;GO:0009058;GO:0009059;GO:0009987;GO:0034645;GO:0034960;GO:0034961;GO:0043170;GO:0043283;GO:0043284;GO:0044237;GO:0044238;GO:0044249;GO:0044260;GO:0000084;GO:0000731;GO:0006297;GO:0009314;GO:0009411;GO:0009416;GO:0009628;GO:0022402;GO:0022403;GO:0050896;GO:0051320;GO:0006281;GO:0006287;GO:0006950;GO:0006974;GO:0033554;GO:0034984;GO:0045004;GO:0045005;GO:…	nucleobase, nucleoside, nucleotide and nucleic acid metabolic process;DNA metabolic process;DNA replication;metabolic process;biosynthetic process;macromolecule biosynthetic process;cellular process;cellular macromolecule biosynthetic process;cellular biopolymer metabolic process;cellular biopolymer biosynthetic process;macromolecule metabolic process;biopolymer metabolic process;biopolymer biosy…	hsa:5424	ko03030;ko03420	DNA replication;Nucleotide excision repair	K02327	3	3	3	3	3	3	3	3	3	3	2.5	2.5	2.5	126.34	1133	3.15E-06
60	311;1650;1814;2229;2534;5101;7335;8100;8429	92		309		IPI00002966.2;IPI00031022.2	9;2	9;2	8;2	FALSE	Heat shock 70 kDa protein 4;Heat shock 70-related protein APG-2;HSP70RY	HSPA4;APG2	Heat shock 70 kDa protein 4	P34932	P34932;B0AZS1;B0AZT0;B0AZU6;B4DH02;B4DIZ3;B4DN48;B4DSE8;B4DT47;B4DUS3;B4E0H6;B4E354;O14992;Q59GF8;Q7KYN0	HSP74_HUMAN	ENSG00000170606	OTTHUMP00000159262	NP_002145	PF00012	HSP70	Hsp70 protein	GO:0005737;GO:0044424;GO:0044464	cytoplasm;intracellular part;cell part	GO:0000166;GO:0001882;GO:0001883;GO:0005488;GO:0005524;GO:0017076;GO:0030554;GO:0032553;GO:0032555;GO:0032559	nucleotide binding;nucleoside binding;purine nucleoside binding;binding;ATP binding;purine nucleotide binding;adenyl nucleotide binding;ribonucleotide binding;purine ribonucleotide binding;adenyl ribonucleotide binding	GO:0006461;GO:0006950;GO:0006986;GO:0009607;GO:0009987;GO:0010926;GO:0016043;GO:0022607;GO:0034619;GO:0034621;GO:0034622;GO:0042221;GO:0043623;GO:0043933;GO:0050896;GO:0051131;GO:0051789;GO:0065003;GO:0070096	protein complex assembly;response to stress;response to unfolded protein;response to biotic stimulus;cellular process;anatomical structure formation;cellular component organization;cellular component assembly;cellular chaperone-mediated protein complex assembly;cellular macromolecular complex subunit organization;cellular macromolecular complex assembly;response to chemical stimulus;cellular prot…	hsa:3308	ko04612	Antigen processing and presentation	K09489	2	9	9	12	9	9	12	8	8	11	14.6	14.6	13	94.33	840	1.53E-63	1.1167
61	2828;3110;4558					IPI00003004.1;IPI00027826.6;IPI00795087.1	3;2;1	3;2;1	3;2;1	FALSE	Mitochondrial glutamate carrier 1;Glutamate/H(+) symporter 1;Solute carrier family 25 member 22;Mitochondrial glutamate carrier 2;Glutamate/H(+) symporter 2;Solute carrier family 25 member 18	SLC25A22;GC1;SLC25A18;GC2	Mitochondrial glutamate carrier 1;Mitochondrial glutamate carrier 2	Q9H936	Q9H936;A8K366;Q9H1K4	GHC1_HUMAN;GHC2_HUMAN	ENSG00000177542;ENSG00000182902	OTTHUMP00000164433;OTTHUMP00000028867;OTTHUMP00000196211;OTTHUMP00000196212	NP_078974;NP_113669	PF00153	Mito_carr	Mitochondrial carrier protein	GO:0005743;GO:0016020;GO:0016021;GO:0019866;GO:0031090;GO:0031224;GO:0031966;GO:0044422;GO:0044424;GO:0044425;GO:0044429;GO:0044444;GO:0044446;GO:0044464	mitochondrial inner membrane;membrane;integral to membrane;organelle inner membrane;organelle membrane;intrinsic to membrane;mitochondrial membrane;organelle part;intracellular part;membrane part;mitochondrial part;cytoplasmic part;intracellular organelle part;cell part	GO:0005215;GO:0005275;GO:0005313;GO:0005342;GO:0005488;GO:0005515;GO:0015171;GO:0015172;GO:0015179;GO:0015291;GO:0015293;GO:0022804;GO:0022857;GO:0022891;GO:0022892;GO:0046943	transporter activity;amine transmembrane transporter activity;L-glutamate transmembrane transporter activity;organic acid transmembrane transporter activity;binding;protein binding;amino acid transmembrane transporter activity;acidic amino acid transmembrane transporter activity;L-amino acid transmembrane transporter activity;secondary active transmembrane transporter activity;symporter activity;…	GO:0006810;GO:0006865;GO:0015800;GO:0015813;GO:0015837;GO:0015849;GO:0046942;GO:0051234	transport;amino acid transport;acidic amino acid transport;L-glutamate transport;amine transport;organic acid transport;carboxylic acid transport;establishment of localization	hsa:79751;hsa:83733				3	3	3	3	3	3	3	3	3	3	9.6	9.6	9.6	34.47	323	4.07E-07
62	460;605;918;1128;1396;1641;1760;1997;2068;3478;3512;3513;3680;3682;4071;4084;4356;4468;4476;4481;5948;6033;6104;6153;6330;6333;6334;6389;7005;7417;7504;7706;7861;8204;8416;8720;8721;8850;9041;9067;9213	93;94;95;96;97;98;99	15;16	149;154;197;264;333;340;542	48;56	IPI00003362.2	41	41	39	FALSE	78 kDa glucose-regulated protein;GRP 78;Heat shock 70 kDa protein 5;Immunoglobulin heavy chain-binding protein;Endoplasmic reticulum lumenal Ca(2+)-binding protein grp78	HSPA5;GRP78	HSPA5 protein	P11021	P11021;B0QZ61;B4DEF7;Q2KHP4	GRP78_HUMAN	ENSG00000044574	OTTHUMP00000022124	NP_005338	PF00012	HSP70	Hsp70 protein	GO:0005634;GO:0005788;GO:0005793;GO:0009986;GO:0016021;GO:0016023;GO:0030176;GO:0031224;GO:0031227;GO:0031300;GO:0031301;GO:0031410;GO:0031974;GO:0031982;GO:0031988;GO:0042470;GO:0043226;GO:0043227;GO:0043229;GO:0043231;GO:0043233;GO:0044422;GO:0044424;GO:0044425;GO:0044432;GO:0044444;GO:0044446;GO:0044464;GO:0048471;GO:0048770;GO:0070013	nucleus;endoplasmic reticulum lumen;ER-Golgi intermediate compartment;cell surface;integral to membrane;cytoplasmic membrane-bounded vesicle;integral to endoplasmic reticulum membrane;intrinsic to membrane;intrinsic to endoplasmic reticulum membrane;intrinsic to organelle membrane;integral to organelle membrane;cytoplasmic vesicle;membrane-enclosed lumen;vesicle;membrane-bounded vesicle;melanosom…	GO:0000166;GO:0001882;GO:0001883;GO:0004857;GO:0004866;GO:0004869;GO:0005488;GO:0005509;GO:0005515;GO:0005524;GO:0017076;GO:0030234;GO:0030414;GO:0030554;GO:0030674;GO:0032553;GO:0032555;GO:0032559;GO:0043027;GO:0043028;GO:0043167;GO:0043169;GO:0046872;GO:0051082	nucleotide binding;nucleoside binding;purine nucleoside binding;enzyme inhibitor activity;endopeptidase inhibitor activity;cysteine-type endopeptidase inhibitor activity;binding;calcium ion binding;protein binding;ATP binding;purine nucleotide binding;enzyme regulator activity;peptidase inhibitor activity;adenyl nucleotide binding;protein binding, bridging;ribonucleotide binding;purine ribonucleo…	GO:0006916;GO:0006950;GO:0007154;GO:0009267;GO:0009605;GO:0009987;GO:0009991;GO:0010466;GO:0010941;GO:0031667;GO:0031668;GO:0031669;GO:0033554;GO:0042149;GO:0042594;GO:0042981;GO:0043066;GO:0043067;GO:0043069;GO:0043086;GO:0043154;GO:0043281;GO:0044092;GO:0048519;GO:0048523;GO:0050789;GO:0050790;GO:0050793;GO:0050794;GO:0050896;GO:0051093;GO:0051336;GO:0051346;GO:0051716;GO:0052547;GO:0052548;GO:…	anti-apoptosis;response to stress;cell communication;cellular response to starvation;response to external stimulus;cellular process;response to extracellular stimulus;negative regulation of peptidase activity;regulation of cell death;response to nutrient levels;cellular response to extracellular stimulus;cellular response to nutrient levels;cellular response to stress;cellular response to glucose…	hsa:3309			K09490	1	41	49	74	41	49	74	39	46	70	54.8	54.8	54.8	72.421	655	0	0.40435
63	277;2711;6313;9231					IPI00003377.1;IPI00744364.3;IPI00215907.1;IPI00332419.7;IPI00010204.1;IPI00843996.1	4;4;4;4;1;1	4;4;4;4;1;1	4;4;4;4;1;1	FALSE	Splicing factor, arginine/serine-rich 7;Splicing factor 9G8;Putative uncharacterized protein SFRS7;Splicing factor, arginine/serine-rich 7, 35kDa, isoform CRA_a	SFRS7;hCG_15878	Isoform 1 of Splicing factor, arginine/serine-rich 7;cDNA FLJ59182, highly similar to Splicing factor, arginine/serine-rich 7;Isoform 2 of Splicing factor, arginine/serine-rich 7;Isoform 3 of Splicing factor, arginine/serine-rich 7	Q16629-1	Q16629-1;Q16629;B4DLU6;Q564D3;Q8NB80;A6NNE8;B4DEK2;Q16629-2;Q16629-3	SFRS7_HUMAN;A6NNE8_HUMAN	ENSG00000115875	OTTHUMP00000128261	NP_001026854	PF00076;PF00098	RRM_1;zf-CCHC	RNA recognition motif. (a.k.a. RRM, RBD, or RNP domain);Zinc knuckle	GO:0005634;GO:0043226;GO:0043227;GO:0043229;GO:0043231;GO:0044424;GO:0044464	nucleus;organelle;membrane-bounded organelle;intracellular organelle;intracellular membrane-bounded organelle;intracellular part;cell part	GO:0000166;GO:0003676;GO:0003723;GO:0005488;GO:0005515;GO:0008270;GO:0043167;GO:0043169;GO:0046872;GO:0046914	nucleotide binding;nucleic acid binding;RNA binding;binding;protein binding;zinc ion binding;ion binding;cation binding;metal ion binding;transition metal ion binding	GO:0000375;GO:0000377;GO:0000398;GO:0006139;GO:0006396;GO:0006397;GO:0008152;GO:0008380;GO:0009987;GO:0016070;GO:0016071;GO:0034960;GO:0043170;GO:0043283;GO:0044237;GO:0044238;GO:0044260	RNA splicing, via transesterification reactions;RNA splicing, via transesterification reactions with bulged adenosine as nucleophile;nuclear mRNA splicing, via spliceosome;nucleobase, nucleoside, nucleotide and nucleic acid metabolic process;RNA processing;mRNA processing;metabolic process;RNA splicing;cellular process;RNA metabolic process;mRNA metabolic process;cellular biopolymer metabolic pro…	hsa:6432				6	4	4	5	4	4	5	4	4	5	18.5	18.5	18.5	27.366	238	2.40E-10
64	3525;7534;7687					IPI00003443.3;IPI00643081.3;IPI00217474.5;IPI00217475.2;IPI00384836.2;IPI00909417.1;IPI00642094.1	3;3;3;3;3;2;1	3;3;3;3;3;2;1	3;3;3;3;3;2;1	FALSE	Gamma-interferon-inducible protein Ifi-16;Interferon-inducible myeloid differentiation transcriptional activator;IFI 16;cDNA FLJ61295, highly similar to Gamma-interferon-inducible protein Ifi-16	IFI16;IFNGIP1	Isoform 1 of Gamma-interferon-inducible protein Ifi-16;Gamma-interferon-inducible protein Ifi-16;Isoform 2 of Gamma-interferon-inducible protein Ifi-16;Isoform 3 of Gamma-interferon-inducible protein Ifi-16;Isoform 4 of Gamma-interferon-inducible protein I	Q16666-1	Q16666-1;Q16666;Q16666-2;Q16666-3;Q16666-5;B4DJT8	IF16_HUMAN;B4DJT8_HUMAN	ENSG00000163565	OTTHUMP00000035196;OTTHUMP00000035192;OTTHUMP00000035193;OTTHUMP00000035197;OTTHUMP00000035194	NP_005522	PF02760;PF02758	HIN;PAAD_DAPIN	HIN-200/IF120x domain;PAAD/DAPIN/Pyrin domain	GO:0005654;GO:0005730;GO:0005737;GO:0043226;GO:0043228;GO:0043229;GO:0043232;GO:0044422;GO:0044424;GO:0044428;GO:0044446;GO:0044464	nucleoplasm;nucleolus;cytoplasm;organelle;non-membrane-bounded organelle;intracellular organelle;intracellular non-membrane-bounded organelle;organelle part;intracellular part;nuclear part;intracellular organelle part;cell part	GO:0003676;GO:0003677;GO:0003690;GO:0005488;GO:0005515;GO:0016564;GO:0030528;GO:0043566	nucleic acid binding;DNA binding;double-stranded DNA binding;binding;protein binding;transcription repressor activity;transcription regulator activity;structure-specific DNA binding	GO:0002521;GO:0002573;GO:0006139;GO:0006350;GO:0006355;GO:0006917;GO:0006950;GO:0006974;GO:0007154;GO:0007165;GO:0007242;GO:0008152;GO:0008283;GO:0008629;GO:0008630;GO:0009058;GO:0009059;GO:0009607;GO:0009615;GO:0009889;GO:0009987;GO:0010468;GO:0010556;GO:0010941;GO:0010942;GO:0012502;GO:0019219;GO:0019222;GO:0030099;GO:0030154;GO:0030224;GO:0030330;GO:0031323;GO:0031326;GO:0032502;GO:0033554;GO:…	leukocyte differentiation;myeloid leukocyte differentiation;nucleobase, nucleoside, nucleotide and nucleic acid metabolic process;transcription;regulation of transcription, DNA-dependent;induction of apoptosis;response to stress;response to DNA damage stimulus;cell communication;signal transduction;intracellular signaling cascade;metabolic process;cell proliferation;induction of apoptosis by intr…	hsa:3428				7	3	3	3	3	3	3	3	3	3	4.7	4.7	4.7	88.255	785	2.36E-05	0.46168
65	3431;9385					IPI00018195.3;IPI00003479.3;IPI00742900.2;IPI00304111.2;IPI00874012.1;IPI00293565.4;IPI00021396.1;IPI00018335.4;IPI00337568.3;IPI00015902.3;IPI00027721.1;IPI00005722.5;IPI00748391.2;IPI00022296.1;IPI00848233.1;IPI00003431.1;IPI00010156.2;IPI00008237.6;IPI00793141.1	2;2;2;2;2;1;1;1;1;1;1;1;1;1;1;1;1;1;1	2;2;2;2;2;1;1;1;1;1;1;1;1;1;1;1;1;1;1	2;2;2;2;2;1;1;1;1;1;1;1;1;1;1;1;1;1;1	FALSE	Mitogen-activated protein kinase 3;Extracellular signal-regulated kinase 1;Insulin-stimulated MAP2 kinase;MAP kinase 1;p44-ERK1;ERT2;p44-MAPK;Microtubule-associated protein 2 kinase;Mitogen-activated protein kinase 1;Extracellular signal-regulated kinase 2;Mitogen-activated protein kinase 2;p42-MAPK;ERT1;Extracellular signal-related kinase 1b;Extracellular signal-regulated kinase-1 splice variant…	MAPK3;ERK1;PRKM3;MAPK1;ERK2;PRKM1;PRKM2;hCG_1983753;FLT4;KDR;FLK1;FLT1;FLT;FRT;PDGFRB;PDGFRA;FLT3;STK1;KIT;MAPK6;ERK3;PRKM6;MAPK4;ERK4;PRKM4;NLK;LAK1	Mitogen-activated protein kinase 3;Mitogen-activated protein kinase 1;mitogen-activated protein kinase 3 isoform 2;mitogen-activated protein kinase 3 isoform 3;Extracellular signal-regulated kinase-2 splice variant;fms-related tyrosine kinase 4 isoform 1 p	P27361	P27361;B0LPG3;B3KR49;Q7Z3H5;P28482;B4DHN0;Q1HBJ4;Q499G7;Q8NHX1;A8CZ58;Q8NHX0;A8CZ64;A8K6L4;Q16067;Q86W07;Q86W08;P35968;A2RRS0;B4DEK3;B5A925;Q59EB0;P17948-1;P17948;A3E342;A3E344;B0LPF1;B2BF46;B2BF47;B2BF48;B3FR89;B5A923;B5A924;Q59GQ9;P35916;P09619;A8KAM8;Q59F04;P16234-1;P16234;B2RE69;Q6P4H5;Q9UD28;P36888;Q05BN8;Q5VTU6;Q99815;P10721;Q14708;Q6IQ28;Q8TCG9;B5A956;B6DXN3;B6E0M6;Q14709;Q99662;Q16659;B2R…	MK03_HUMAN;MK01_HUMAN;Q8NHX1_HUMAN;A8CZ58_HUMAN;A8CZ64_HUMAN;A8K6L4_HUMAN;VGFR2_HUMAN;VGFR1_HUMAN;VGFR3_HUMAN;PGFRB_HUMAN;PGFRA_HUMAN;FLT3_HUMAN;KIT_HUMAN;B5A956_HUMAN;MK06_HUMAN;MK04_HUMAN;NLK_HUMAN;Q9BWJ1_HUMAN	ENSG00000102882;ENSG00000100030;ENSG00000037280;ENSG00000128052;ENSG00000102755;ENSG00000113721;ENSG00000134853;ENSG00000122025;ENSG00000157404;ENSG00000069956;ENSG00000141639;ENSG00000087095	OTTHUMP00000163018;OTTHUMP00000028754;OTTHUMP00000174492;OTTHUMP00000174540;OTTHUMP00000174538;OTTHUMP00000161539;OTTHUMP00000158928;OTTHUMP00000018183;OTTHUMP00000160528;OTTHUMP00000158882;OTTHUMP00000018181;OTTHUMP00000158901;OTTHUMP00000162717;OTTHUMP00000175815;OTTHUMP00000163282;OTTHUMP00000180850;OTTHUMP00000174541	NP_002737;NP_002736;NP_620407;NP_001035145;NP_001103361;NP_891555;NP_002244;NP_002010;NP_002011;NP_002600;NP_006197;NP_004110;NP_000213;NP_001087241;NP_002739;NP_002738;NP_057315	PF00069;PF07679;PF00047;PF07714;PF07686	Pkinase;I-set;ig;Pkinase_Tyr;V-set	Protein kinase domain;Immunoglobulin I-set domain;Immunoglobulin domain;Protein tyrosine kinase;Immunoglobulin V-set domain	GO:0005654;GO:0005829;GO:0005856;GO:0043226;GO:0043228;GO:0043229;GO:0043232;GO:0044422;GO:0044424;GO:0044428;GO:0044444;GO:0044446;GO:0044464;GO:0005634;GO:0043227;GO:0043231;GO:0016021;GO:0031224;GO:0044425;GO:0005887;GO:0031226;GO:0044459;GO:0005615;GO:0044421;GO:0005737;GO:0009897	nucleoplasm;cytosol;cytoskeleton;organelle;non-membrane-bounded organelle;intracellular organelle;intracellular non-membrane-bounded organelle;organelle part;intracellular part;nuclear part;cytoplasmic part;intracellular organelle part;cell part;nucleus;membrane-bounded organelle;intracellular membrane-bounded organelle;integral to membrane;intrinsic to membrane;membrane part;integral to plasma m…	GO:0000166;GO:0001882;GO:0001883;GO:0003824;GO:0004672;GO:0004674;GO:0004702;GO:0004707;GO:0004871;GO:0005057;GO:0005488;GO:0005515;GO:0005524;GO:0016301;GO:0016740;GO:0016772;GO:0016773;GO:0017076;GO:0030554;GO:0032553;GO:0032555;GO:0032559;GO:0060089;GO:0004713;GO:0004714;GO:0004872;GO:0004888;GO:0005021;GO:0019199;GO:0019838;GO:0004930;GO:0004992;GO:0005017;GO:0005019;GO:0005102;GO:0005161;GO:…	nucleotide binding;nucleoside binding;purine nucleoside binding;catalytic activity;protein kinase activity;protein serine/threonine kinase activity;receptor signaling protein serine/threonine kinase activity;MAP kinase activity;signal transducer activity;receptor signaling protein activity;binding;protein binding;ATP binding;kinase activity;transferase activity;transferase activity, transferring …	GO:0006464;GO:0006468;GO:0006793;GO:0006796;GO:0007049;GO:0007154;GO:0007165;GO:0007242;GO:0007264;GO:0007265;GO:0008152;GO:0009987;GO:0016310;GO:0019538;GO:0034960;GO:0043170;GO:0043283;GO:0043412;GO:0043687;GO:0044237;GO:0044238;GO:0044260;GO:0044267;GO:0044419;GO:0050789;GO:0050794;GO:0051704;GO:0065007;GO:0006917;GO:0006935;GO:0007267;GO:0007268;GO:0007610;GO:0007626;GO:0009605;GO:0010941;GO:…	protein modification process;protein amino acid phosphorylation;phosphorus metabolic process;phosphate metabolic process;cell cycle;cell communication;signal transduction;intracellular signaling cascade;small GTPase mediated signal transduction;Ras protein signal transduction;metabolic process;cellular process;phosphorylation;protein metabolic process;cellular biopolymer metabolic process;macromo…	hsa:5594;hsa:5595;hsa:3791;hsa:2321;hsa:2324;hsa:5159;hsa:5156;hsa:2322;hsa:3815;hsa:5597;hsa:5596	ko04010;ko04013;ko04012;ko04350;ko04370;ko04150;ko04810;ko04510;ko04520;ko04540;ko04270;ko04910;ko04912;ko04914;ko04916;ko04620;ko04650;ko04660;ko04662;ko04664;ko04062;ko04720;ko04730;ko04320;ko04360;ko05200;ko05210;ko05212;ko05214;ko05216;ko05221;ko05220;ko05218;ko05211;ko05219;ko05215;ko05213;ko05223;ko05010;ko04930;ko04060;ko04020;ko04640	MAPK signaling pathway;MAPK signaling pathway - fly;ErbB signaling pathway;TGF-beta signaling pathway;VEGF signaling pathway;mTOR signaling pathway;Regulation of actin cytoskeleton;Focal adhesion;Adherens junction;Gap junction;Vascular smooth muscle contraction;Insulin signaling pathway;GnRH signaling pathway;Progesterone-mediated oocyte maturation;Melanogenesis;Toll-like receptor signaling pathw…	K04371;K05098;K05096;K05097;K05089;K04363;K05092;K05091;K06855	19	2	2	2	2	2	2	2	2	2	4.7	4.7	4.7	43.135	379	0.00012616
66	848;2304;2896;8254	100		75		IPI00003482.1	4	4	4	FALSE	2,4-dienoyl-CoA reductase, mitochondrial;2,4-dienoyl-CoA reductase [NADPH]	DECR1;DECR	2,4-dienoyl-CoA reductase, mitochondrial	Q16698	Q16698;Q7LDK6	DECR_HUMAN	ENSG00000104325	OTTHUMP00000177892	NP_001350	PF00106	adh_short	short chain dehydrogenase	GO:0005739;GO:0043226;GO:0043227;GO:0043229;GO:0043231;GO:0044424;GO:0044444;GO:0044464	mitochondrion;organelle;membrane-bounded organelle;intracellular organelle;intracellular membrane-bounded organelle;intracellular part;cytoplasmic part;cell part	GO:0000166;GO:0003824;GO:0005488;GO:0008670;GO:0016491;GO:0016627;GO:0016628;GO:0048037;GO:0050661;GO:0050662;GO:0070402	nucleotide binding;catalytic activity;binding;2,4-dienoyl-CoA reductase (NADPH) activity;oxidoreductase activity;oxidoreductase activity, acting on the CH-CH group of donors;oxidoreductase activity, acting on the CH-CH group of donors, NAD or NADP as acceptor;cofactor binding;NADP or NADPH binding;coenzyme binding;NADPH binding	GO:0006082;GO:0006461;GO:0006629;GO:0006631;GO:0006635;GO:0008152;GO:0009056;GO:0009062;GO:0009987;GO:0010926;GO:0016042;GO:0016043;GO:0016054;GO:0019395;GO:0019752;GO:0022607;GO:0030258;GO:0032787;GO:0034440;GO:0042180;GO:0043436;GO:0043933;GO:0044237;GO:0044238;GO:0044242;GO:0044248;GO:0044255;GO:0046395;GO:0051259;GO:0051260;GO:0051262;GO:0051289;GO:0055114;GO:0065003	organic acid metabolic process;protein complex assembly;lipid metabolic process;fatty acid metabolic process;fatty acid beta-oxidation;metabolic process;catabolic process;fatty acid catabolic process;cellular process;anatomical structure formation;lipid catabolic process;cellular component organization;organic acid catabolic process;fatty acid oxidation;carboxylic acid metabolic process;cellular …	hsa:1666			K00219	1	4	5	7	4	5	7	4	5	7	16.1	16.1	16.1	36.067	335	1.65E-15	1.4554
67	351;5626;9155;9161					IPI00003505.3	4	4	4	FALSE	Thyroid receptor-interacting protein 13;Thyroid hormone receptor interactor 13;Human papillomavirus type 16 E1 protein-binding protein	TRIP13	Isoform 1 of Thyroid receptor-interacting protein 13	Q15645-1	Q15645-1;Q15645	TRP13_HUMAN	ENSG00000071539	OTTHUMP00000115407	NP_004228	PF00004	AAA	ATPase family associated with various cellular activities (AAA)	GO:0005634;GO:0043226;GO:0043227;GO:0043229;GO:0043231;GO:0044424;GO:0044464	nucleus;organelle;membrane-bounded organelle;intracellular organelle;intracellular membrane-bounded organelle;intracellular part;cell part	GO:0000166;GO:0001882;GO:0001883;GO:0003712;GO:0003824;GO:0005488;GO:0005515;GO:0005524;GO:0008134;GO:0016462;GO:0016787;GO:0016817;GO:0016818;GO:0017076;GO:0017111;GO:0030528;GO:0030554;GO:0032553;GO:0032555;GO:0032559;GO:0042802	nucleotide binding;nucleoside binding;purine nucleoside binding;transcription cofactor activity;catalytic activity;binding;protein binding;ATP binding;transcription factor binding;pyrophosphatase activity;hydrolase activity;hydrolase activity, acting on acid anhydrides;hydrolase activity, acting on acid anhydrides, in phosphorus-containing anhydrides;purine nucleotide binding;nucleoside-triphosph…	GO:0006139;GO:0006350;GO:0006351;GO:0006366;GO:0008152;GO:0009058;GO:0009059;GO:0009987;GO:0016070;GO:0032774;GO:0034645;GO:0034960;GO:0034961;GO:0043170;GO:0043283;GO:0043284;GO:0044237;GO:0044238;GO:0044249;GO:0044260	nucleobase, nucleoside, nucleotide and nucleic acid metabolic process;transcription;transcription, DNA-dependent;transcription from RNA polymerase II promoter;metabolic process;biosynthetic process;macromolecule biosynthetic process;cellular process;RNA metabolic process;RNA biosynthetic process;cellular macromolecule biosynthetic process;cellular biopolymer metabolic process;cellular biopolymer …	hsa:9319				1	4	4	5	4	4	5	4	4	5	10.6	10.6	10.6	48.55	432	1.39E-29	0.98479
68	260;2089;2669;2802;2861;3423;3744;4175;4888;5840;7574;7640;7652;7796;7876;8242;8403;8816;8893;9298;9362	101;102;103		203;641;957		IPI00003519.1;IPI00903143.1	21;14	20;14	20;14	FALSE	116 kDa U5 small nuclear ribonucleoprotein component;U5 snRNP-specific protein, 116 kDa;Elongation factor Tu GTP-binding domain-containing protein 2;cDNA FLJ44205 fis, clone THYMU3001379, highly similar to 116 kDa U5 small nuclear ribonucleoprotein component	EFTUD2;KIAA0031;SNRP116	116 kDa U5 small nuclear ribonucleoprotein component;cDNA FLJ44205 fis, clone THYMU3001379, highly similar to 116 kDa U5 small nuclear ribonucleoprotein component	Q15029	Q15029;A8KAP3;B3KX19;B4DK30;B4DMC0;B4DZB1;Q6IBM8;Q8IXJ3;B3KWY2	U5S1_HUMAN;B3KWY2_HUMAN	ENSG00000108883	OTTHUMP00000181883	NP_004238	PF00679;PF03764;PF00009;PF03144	EFG_C;EFG_IV;GTP_EFTU;GTP_EFTU_D2	Elongation factor G C-terminus;Elongation factor G, domain IV;Elongation factor Tu GTP binding domain;Elongation factor Tu domain 2	GO:0005681;GO:0030529;GO:0032991;GO:0044422;GO:0044424;GO:0044428;GO:0044446;GO:0044464	spliceosome;ribonucleoprotein complex;macromolecular complex;organelle part;intracellular part;nuclear part;intracellular organelle part;cell part	GO:0000166;GO:0003824;GO:0003924;GO:0005488;GO:0005515;GO:0005525;GO:0016462;GO:0016787;GO:0016817;GO:0016818;GO:0017076;GO:0017111;GO:0019001;GO:0032553;GO:0032555;GO:0032561;GO:0003676	nucleotide binding;catalytic activity;GTPase activity;binding;protein binding;GTP binding;pyrophosphatase activity;hydrolase activity;hydrolase activity, acting on acid anhydrides;hydrolase activity, acting on acid anhydrides, in phosphorus-containing anhydrides;purine nucleotide binding;nucleoside-triphosphatase activity;guanyl nucleotide binding;ribonucleotide binding;purine ribonucleotide bind…	GO:0000375;GO:0000377;GO:0000398;GO:0006139;GO:0006396;GO:0006397;GO:0008152;GO:0008380;GO:0009987;GO:0016070;GO:0016071;GO:0034960;GO:0043170;GO:0043283;GO:0044237;GO:0044238;GO:0044260	RNA splicing, via transesterification reactions;RNA splicing, via transesterification reactions with bulged adenosine as nucleophile;nuclear mRNA splicing, via spliceosome;nucleobase, nucleoside, nucleotide and nucleic acid metabolic process;RNA processing;mRNA processing;metabolic process;RNA splicing;cellular process;RNA metabolic process;mRNA metabolic process;cellular biopolymer metabolic pro…	hsa:9343				2	21	22	26	20	21	25	20	21	25	30.9	29.8	29.8	109.43	972	1.20E-194	1.673
69	6535;7494					IPI00003627.1;IPI00216622.1;IPI00792088.1	2;2;1	2;2;1	2;2;1	FALSE	Actin-like protein 6A;53 kDa BRG1-associated factor A;Actin-related protein Baf53a;ArpNbeta;INO80 complex subunit K	ACTL6A;BAF53;BAF53A;INO80K	Isoform 1 of Actin-like protein 6A;Isoform 2 of Actin-like protein 6A;14 kDa protein	O96019-1	O96019-1;O96019;B3KMN1;Q53FS0;Q6FI97;O96019-2	ACL6A_HUMAN	ENSG00000136518	OTTHUMP00000173648;OTTHUMP00000173649;OTTHUMP00000173650;OTTHUMP00000173651	NP_004292;NP_817126;NP_829888	PF00022	Actin	Actin	GO:0000123;GO:0005886;GO:0016020;GO:0016514;GO:0016585;GO:0032991;GO:0035267;GO:0043189;GO:0043234;GO:0044422;GO:0044424;GO:0044428;GO:0044446;GO:0044451;GO:0044464;GO:0070603	histone acetyltransferase complex;plasma membrane;membrane;SWI/SNF complex;chromatin remodeling complex;macromolecular complex;NuA4 histone acetyltransferase complex;H4/H2A histone acetyltransferase complex;protein complex;organelle part;intracellular part;nuclear part;intracellular organelle part;nucleoplasm part;cell part;SWI/SNF-type complex	GO:0000166;GO:0001882;GO:0001883;GO:0003682;GO:0005488;GO:0005515;GO:0005524;GO:0017076;GO:0030554;GO:0032553;GO:0032555;GO:0032559	nucleotide binding;nucleoside binding;purine nucleoside binding;chromatin binding;binding;protein binding;ATP binding;purine nucleotide binding;adenyl nucleotide binding;ribonucleotide binding;purine ribonucleotide binding;adenyl ribonucleotide binding	GO:0006139;GO:0006325;GO:0006338;GO:0006350;GO:0006355;GO:0006996;GO:0007154;GO:0007165;GO:0008152;GO:0009058;GO:0009059;GO:0009889;GO:0009987;GO:0010468;GO:0010556;GO:0016043;GO:0016568;GO:0019219;GO:0019222;GO:0031323;GO:0031326;GO:0034645;GO:0034960;GO:0034961;GO:0040008;GO:0043170;GO:0043283;GO:0043284;GO:0044237;GO:0044238;GO:0044249;GO:0044260;GO:0045449;GO:0050789;GO:0050794;GO:0051252;GO:…	nucleobase, nucleoside, nucleotide and nucleic acid metabolic process;establishment or maintenance of chromatin architecture;chromatin remodeling;transcription;regulation of transcription, DNA-dependent;organelle organization;cell communication;signal transduction;metabolic process;biosynthetic process;macromolecule biosynthetic process;regulation of biosynthetic process;cellular process;regulati…	hsa:86			K11340	3	2	2	2	2	2	2	2	2	2	10.3	10.3	10.3	47.46	429	8.60E-10
70	2071;3202;3687;5610;5725;9295	104		132		IPI00874235.1;IPI00022887.4;IPI00003635.4;IPI00021763.1	6;6;6;2	6;6;6;2	6;6;6;2	FALSE	Endoplasmic reticulum-Golgi intermediate compartment protein 1;ER-Golgi intermediate compartment 32 kDa protein	ERGIC1;ERGIC32;KIAA1181;HT034	35 kDa protein;Isoform 1 of Endoplasmic reticulum-Golgi intermediate compartment protein 1;cDNA FLJ56280, highly similar to Endoplasmic reticulum-Golgi intermediate compartment protein 1	Q969X5-1	Q969X5-1;Q969X5;Q969X5-2;B4E0N6	ERGI1_HUMAN	ENSG00000113719	OTTHUMP00000161076	NP_001026881	PF07970	DUF1692	Protein of unknown function (DUF1692)	GO:0000139;GO:0005789;GO:0016020;GO:0016021;GO:0031090;GO:0031224;GO:0033116;GO:0044422;GO:0044424;GO:0044425;GO:0044431;GO:0044432;GO:0044444;GO:0044446;GO:0044464	Golgi membrane;endoplasmic reticulum membrane;membrane;integral to membrane;organelle membrane;intrinsic to membrane;ER-Golgi intermediate compartment membrane;organelle part;intracellular part;membrane part;Golgi apparatus part;endoplasmic reticulum part;cytoplasmic part;intracellular organelle part;cell part	GO:0005488;GO:0005515	binding;protein binding	GO:0006810;GO:0006888;GO:0009987;GO:0016192;GO:0046907;GO:0048193;GO:0051234;GO:0051649	transport;ER to Golgi vesicle-mediated transport;cellular process;vesicle-mediated transport;intracellular transport;Golgi vesicle transport;establishment of localization;establishment of localization in cell	hsa:57222				4	6	6	8	6	6	8	6	6	8	23.7	23.7	23.7	35	317	1.04E-12	0.56458
71	1313;5525	105		140		IPI00003768.1;IPI00554461.1;IPI00878536.1;IPI00879039.1	2;2;2;1	2;2;2;1	2;2;2;1	FALSE	Pescadillo homolog;Putative uncharacterized protein PES1	PES1	Isoform 1 of Pescadillo homolog 1;Isoform 2 of Pescadillo homolog 1;Putative uncharacterized protein PES1;20 kDa protein	O00541-1	O00541-1;O00541;B2RDF2;O00541-2;B5MCF9	PESC_HUMAN;B5MCF9_HUMAN	ENSG00000100029	OTTHUMP00000028654;OTTHUMP00000199068;OTTHUMP00000199072;OTTHUMP00000199071;OTTHUMP00000199100	NP_055118	PF00533;PF06732	BRCT;Pescadillo_N	BRCA1 C Terminus (BRCT) domain;Pescadillo N-terminus	GO:0005654;GO:0030529;GO:0030684;GO:0030687;GO:0032991;GO:0043234;GO:0044422;GO:0044424;GO:0044428;GO:0044446;GO:0044452;GO:0044464;GO:0070545;GO:0000793;GO:0005694;GO:0005730;GO:0043226;GO:0043228;GO:0043229;GO:0043232	nucleoplasm;ribonucleoprotein complex;preribosome;preribosome, large subunit precursor;macromolecular complex;protein complex;organelle part;intracellular part;nuclear part;intracellular organelle part;nucleolar part;cell part;PeBoW complex;condensed chromosome;chromosome;nucleolus;organelle;non-membrane-bounded organelle;intracellular organelle;intracellular non-membrane-bounded organelle	GO:0005488;GO:0005515	binding;protein binding	GO:0000460;GO:0000463;GO:0000466;GO:0000470;GO:0006139;GO:0006364;GO:0006396;GO:0008152;GO:0008283;GO:0009987;GO:0016070;GO:0016072;GO:0022613;GO:0034470;GO:0034660;GO:0034960;GO:0042273;GO:0043170;GO:0043283;GO:0044085;GO:0044237;GO:0044238;GO:0044260;GO:0050789;GO:0050794;GO:0051726;GO:0065007;GO:0000089;GO:0006996;GO:0006997;GO:0007000;GO:0016043;GO:0022402;GO:0022403;GO:0042254;GO:0051323	maturation of 5.8S rRNA;maturation of LSU-rRNA from tricistronic rRNA transcript (SSU-rRNA, 5.8S rRNA, LSU-rRNA);maturation of 5.8S rRNA from tricistronic rRNA transcript (SSU-rRNA, 5.8S rRNA, LSU-rRNA);maturation of LSU-rRNA;nucleobase, nucleoside, nucleotide and nucleic acid metabolic process;rRNA processing;RNA processing;metabolic process;cell proliferation;cellular process;RNA metabolic proc…	hsa:23481				4	2	2	2	2	2	2	2	2	2	4.4	4.4	4.4	68.002	588	0.00052225
72	24;330;2480;2704;3667;3950;3951;4196;5132;6984;7890;8766	106		309		IPI00003802.2	12	12	12	FALSE	Alpha-mannosidase 2;Alpha-mannosidase II;Mannosyl-oligosaccharide 1,3-1,6-alpha-mannosidase;Golgi alpha-mannosidase II;Mannosidase alpha class 2A member 1	MAN2A1;MANA2	Alpha-mannosidase 2	Q16706	Q16706;A5PKX5;Q49A69	MA2A1_HUMAN	ENSG00000112893		NP_002363	PF09261;PF01074;PF07748	Alpha-mann_mid;Glyco_hydro_38;Glyco_hydro_38C	Alpha mannosidase, middle domain;Glycosyl hydrolases family 38 N-terminal domain;Glycosyl hydrolases family 38 C-terminal domain	GO:0000139;GO:0016020;GO:0016021;GO:0031090;GO:0031224;GO:0044422;GO:0044424;GO:0044425;GO:0044431;GO:0044444;GO:0044446;GO:0044464	Golgi membrane;membrane;integral to membrane;organelle membrane;intrinsic to membrane;organelle part;intracellular part;membrane part;Golgi apparatus part;cytoplasmic part;intracellular organelle part;cell part	GO:0003824;GO:0004553;GO:0004559;GO:0004572;GO:0005488;GO:0008270;GO:0015923;GO:0015924;GO:0016787;GO:0016798;GO:0030246;GO:0043167;GO:0043169;GO:0046872;GO:0046914	catalytic activity;hydrolase activity, hydrolyzing O-glycosyl compounds;alpha-mannosidase activity;mannosyl-oligosaccharide 1,3-1,6-alpha-mannosidase activity;binding;zinc ion binding;mannosidase activity;mannosyl-oligosaccharide mannosidase activity;hydrolase activity;hydrolase activity, acting on glycosyl bonds;carbohydrate binding;ion binding;cation binding;metal ion binding;transition metal i…	GO:0005975;GO:0005996;GO:0006013;GO:0006066;GO:0008152;GO:0009987;GO:0019318;GO:0044237;GO:0044238;GO:0044262	carbohydrate metabolic process;monosaccharide metabolic process;mannose metabolic process;cellular alcohol metabolic process;metabolic process;cellular process;hexose metabolic process;cellular metabolic process;primary metabolic process;cellular carbohydrate metabolic process	hsa:4124	ko00510	N-Glycan biosynthesis	K01231	1	12	12	14	12	12	14	12	12	14	11.4	11.4	11.4	131.14	1144	1.90E-62	0.42889
73	695;5401;5704;9566	107		85		IPI00003817.3;IPI00792758.1;IPI00792537.1;IPI00791712.1	4;4;3;3	4;4;3;3	4;4;3;3	FALSE	Rho GDP-dissociation inhibitor 2;Rho-GDI beta;Ly-GDI	ARHGDIB;GDIA2;GDID4;RAP1GN1	Rho GDP-dissociation inhibitor 2;21 kDa protein;21 kDa protein;13 kDa protein	P52566	P52566;B2R4F3;B5BU79	GDIR2_HUMAN	ENSG00000111348	OTTHUMP00000166802;OTTHUMP00000166806;OTTHUMP00000166805;OTTHUMP00000166807	NP_001166	PF02115	Rho_GDI	RHO protein GDP dissociation inhibitor	GO:0005856;GO:0016023;GO:0031410;GO:0031982;GO:0031988;GO:0043226;GO:0043227;GO:0043228;GO:0043229;GO:0043231;GO:0043232;GO:0044424;GO:0044444;GO:0044464	cytoskeleton;cytoplasmic membrane-bounded vesicle;cytoplasmic vesicle;vesicle;membrane-bounded vesicle;organelle;membrane-bounded organelle;non-membrane-bounded organelle;intracellular organelle;intracellular membrane-bounded organelle;intracellular non-membrane-bounded organelle;intracellular part;cytoplasmic part;cell part	GO:0005083;GO:0005092;GO:0005094;GO:0005096;GO:0008047;GO:0030234;GO:0030695;GO:0060589	small GTPase regulator activity;GDP-dissociation inhibitor activity;Rho GDP-dissociation inhibitor activity;GTPase activator activity;enzyme activator activity;enzyme regulator activity;GTPase regulator activity;nucleoside-triphosphatase regulator activity	GO:0002376;GO:0006928;GO:0006955;GO:0006996;GO:0007010;GO:0007154;GO:0007162;GO:0007165;GO:0007242;GO:0007264;GO:0007265;GO:0007266;GO:0007275;GO:0009987;GO:0016043;GO:0030029;GO:0030036;GO:0030155;GO:0032501;GO:0032502;GO:0048519;GO:0048523;GO:0050789;GO:0050794;GO:0050896;GO:0065007	immune system process;cell motion;immune response;organelle organization;cytoskeleton organization;cell communication;negative regulation of cell adhesion;signal transduction;intracellular signaling cascade;small GTPase mediated signal transduction;Ras protein signal transduction;Rho protein signal transduction;multicellular organismal development;cellular process;cellular component organization;…	hsa:397				4	4	5	8	4	5	8	4	5	8	28.9	28.9	28.9	22.988	201	1.66E-22	1.8003
74	1621;1963;2827;4664;6712;6953;7330;8762	108		149		IPI00003833.3	8	8	8	FALSE	Mitochondrial carrier homolog 2;Met-induced mitochondrial protein	MTCH2;MIMP;HSPC032	Mitochondrial carrier homolog 2	Q9Y6C9	Q9Y6C9;B2R7L8;B4DHQ0;Q53G34	MTCH2_HUMAN	ENSG00000109919		NP_055157	PF00153	Mito_carr	Mitochondrial carrier protein	GO:0005743;GO:0016020;GO:0016021;GO:0019866;GO:0031090;GO:0031224;GO:0031966;GO:0044422;GO:0044424;GO:0044425;GO:0044429;GO:0044444;GO:0044446;GO:0044464	mitochondrial inner membrane;membrane;integral to membrane;organelle inner membrane;organelle membrane;intrinsic to membrane;mitochondrial membrane;organelle part;intracellular part;membrane part;mitochondrial part;cytoplasmic part;intracellular organelle part;cell part	GO:0005488	binding	GO:0006810;GO:0051234	transport;establishment of localization	hsa:23788				1	8	8	10	8	8	10	8	8	10	35.6	35.6	35.6	33.331	303	1.10E-20	0.8417
75	789;3967	109;110		72;76		IPI00003856.1;IPI00719806.1;IPI00853433.1;IPI00719366.1	2;2;2;1	2;2;2;1	2;2;2;1	FALSE	V-type proton ATPase subunit E 1;Vacuolar proton pump subunit E 1;V-ATPase 31 kDa subunit;cDNA FLJ51833, highly similar to Homo sapiens ATPase, H+ transporting, lysosomal 31kDa, V1 subunit E1 (ATP6V1E1), transcript variant 2, mRNA;Putative uncharacterized protein ATP6V1E1;cDNA, FLJ78840, highly similar to Homo sapiens ATPase, H+ transporting, lysosomal 31 kDa, V1 subunit 0E1 (ATP6V1E1)	ATP6V1E1;ATP6E;ATP6E2	V-type proton ATPase subunit E 1;vacuolar H+ ATPase E1 isoform b;24 kDa protein;vacuolar H+ ATPase E1 isoform c	P36543	P36543;Q53Y06;A8MUE4;A8MUN4	VATE1_HUMAN;A8MUE4_HUMAN;A8MUN4_HUMAN	ENSG00000131100	OTTHUMP00000065606;OTTHUMP00000196213	NP_001687;NP_001034455;NP_001034456	PF01991	vATP-synt_E	ATP synthase (E/31 kDa) subunit	GO:0032991;GO:0033178;GO:0043234;GO:0044425;GO:0044464;GO:0005739;GO:0043226;GO:0043227;GO:0043229;GO:0043231;GO:0044424;GO:0044444	macromolecular complex;proton-transporting two-sector ATPase complex, catalytic domain;protein complex;membrane part;cell part;mitochondrion;organelle;membrane-bounded organelle;intracellular organelle;intracellular membrane-bounded organelle;intracellular part;cytoplasmic part	GO:0003824;GO:0005215;GO:0005488;GO:0005515;GO:0008324;GO:0015075;GO:0015077;GO:0015078;GO:0015399;GO:0015405;GO:0016462;GO:0016787;GO:0016817;GO:0016818;GO:0016820;GO:0016887;GO:0017111;GO:0019829;GO:0022804;GO:0022857;GO:0022890;GO:0022891;GO:0022892;GO:0042623;GO:0042625;GO:0042626;GO:0043492;GO:0046961;GO:0008553;GO:0015662	catalytic activity;transporter activity;binding;protein binding;cation transmembrane transporter activity;ion transmembrane transporter activity;monovalent inorganic cation transmembrane transporter activity;hydrogen ion transmembrane transporter activity;primary active transmembrane transporter activity;P-P-bond-hydrolysis-driven transmembrane transporter activity;pyrophosphatase activity;hydrol…	GO:0006139;GO:0006163;GO:0006164;GO:0006753;GO:0006754;GO:0006810;GO:0006811;GO:0006812;GO:0006818;GO:0008152;GO:0009058;GO:0009116;GO:0009117;GO:0009119;GO:0009141;GO:0009142;GO:0009144;GO:0009145;GO:0009150;GO:0009152;GO:0009165;GO:0009199;GO:0009201;GO:0009205;GO:0009206;GO:0009259;GO:0009260;GO:0009987;GO:0015672;GO:0015985;GO:0015986;GO:0015992;GO:0034220;GO:0042278;GO:0044237;GO:0044238;GO:…	nucleobase, nucleoside, nucleotide and nucleic acid metabolic process;purine nucleotide metabolic process;purine nucleotide biosynthetic process;nucleoside phosphate metabolic process;ATP biosynthetic process;transport;ion transport;cation transport;hydrogen transport;metabolic process;biosynthetic process;nucleoside metabolic process;nucleotide metabolic process;ribonucleoside metabolic process;…	hsa:529	ko00190;ko05110;ko05120	Oxidative phosphorylation;Vibrio cholerae infection;Epithelial cell signaling in Helicobacter pylori infection	K02150	4	2	2	3	2	2	3	2	2	3	11.1	11.1	11.1	26.145	226	1.12E-25
76	793;1084;1085;1127;2067;2081;2924;3358;3680;3681;4070;5271;5619;5947;6034;6336;6338;6354;6783;7085;7182;7418;7485;8123;8194;8330;8416;8974	111;112;113;114;115;116;117	17;18;19	61;87;93;122;127;237;549	31;151;355	IPI00003865.1;IPI00037070.3;IPI00910870.1;IPI00007702.1;IPI00902596.1;IPI00877807.1;IPI00844513.1;IPI00880019.1;IPI00888728.1	28;20;13;10;5;5;4;3;1	26;18;11;8;4;4;4;3;1	23;16;10;5;1;4;4;3;0	FALSE	Heat shock cognate 71 kDa protein;Heat shock 70 kDa protein 8	HSPA8;HSC70;HSP73;HSPA10	Isoform 1 of Heat shock cognate 71 kDa protein;Isoform 2 of Heat shock cognate 71 kDa protein	P11142-1	P11142-1;P11142;A8K7Q2;B3KTV0;B4E1Q1;Q53GZ6;Q96BE0;Q96H53;Q96IS6;Q9NWW3;Q9NZ87;P11142-2;Q53HF2	HSP7C_HUMAN	ENSG00000109971		NP_006588;NP_694881	PF00012	HSP70	Hsp70 protein	GO:0009986;GO:0016023;GO:0031410;GO:0031982;GO:0031988;GO:0042470;GO:0043226;GO:0043227;GO:0043229;GO:0043231;GO:0044424;GO:0044444;GO:0044464;GO:0048770	cell surface;cytoplasmic membrane-bounded vesicle;cytoplasmic vesicle;vesicle;membrane-bounded vesicle;melanosome;organelle;membrane-bounded organelle;intracellular organelle;intracellular membrane-bounded organelle;intracellular part;cytoplasmic part;cell part;pigment granule	GO:0000166;GO:0001882;GO:0001883;GO:0003824;GO:0005488;GO:0005515;GO:0005524;GO:0016462;GO:0016787;GO:0016817;GO:0016818;GO:0016887;GO:0017076;GO:0017111;GO:0030554;GO:0032553;GO:0032555;GO:0032559;GO:0042623	nucleotide binding;nucleoside binding;purine nucleoside binding;catalytic activity;binding;protein binding;ATP binding;pyrophosphatase activity;hydrolase activity;hydrolase activity, acting on acid anhydrides;hydrolase activity, acting on acid anhydrides, in phosphorus-containing anhydrides;ATPase activity;purine nucleotide binding;nucleoside-triphosphatase activity;adenyl nucleotide binding;ribo…	GO:0006457;GO:0006950;GO:0006986;GO:0008152;GO:0009607;GO:0009987;GO:0019538;GO:0034960;GO:0042221;GO:0043170;GO:0043283;GO:0044237;GO:0044238;GO:0044260;GO:0044267;GO:0050896;GO:0051789	protein folding;response to stress;response to unfolded protein;metabolic process;response to biotic stimulus;cellular process;protein metabolic process;cellular biopolymer metabolic process;response to chemical stimulus;macromolecule metabolic process;biopolymer metabolic process;cellular metabolic process;primary metabolic process;cellular macromolecule metabolic process;cellular protein metabo…	hsa:3312	ko04010;ko04612	MAPK signaling pathway;Antigen processing and presentation	K03283	9	28	33	46	26	30	42	23	26	37	50.2	48.5	43.7	70.897	646	5.75E-239	1.7194
77	857;3320;4065;6009;7472;8577;9337	118;119		231;293		IPI00003881.5	7	5	5	FALSE	Heterogeneous nuclear ribonucleoprotein F;Nucleolin-like protein mcs94-1;Heterogeneous nuclear ribonucleoprotein F, N-terminally processed	HNRNPF;HNRPF	Heterogeneous nuclear ribonucleoprotein F	P52597	P52597;B3KM84;B4DKS8;Q8NI96	HNRPF_HUMAN	ENSG00000169813	OTTHUMP00000019482;OTTHUMP00000043413;OTTHUMP00000043414	NP_001091674;NP_001091675;NP_001091676;NP_001091677;NP_001091678;NP_004957	PF00076;PF08080	RRM_1;zf-RNPHF	RNA recognition motif. (a.k.a. RRM, RBD, or RNP domain);RNPHF zinc finger	GO:0005654;GO:0005681;GO:0030529;GO:0030530;GO:0032991;GO:0044422;GO:0044424;GO:0044428;GO:0044446;GO:0044464	nucleoplasm;spliceosome;ribonucleoprotein complex;heterogeneous nuclear ribonucleoprotein complex;macromolecular complex;organelle part;intracellular part;nuclear part;intracellular organelle part;cell part	GO:0000166;GO:0003676;GO:0003723;GO:0005488;GO:0005515	nucleotide binding;nucleic acid binding;RNA binding;binding;protein binding	GO:0000375;GO:0000377;GO:0000398;GO:0006139;GO:0006396;GO:0006397;GO:0008152;GO:0008380;GO:0009987;GO:0010468;GO:0016070;GO:0016071;GO:0019219;GO:0019222;GO:0031323;GO:0034960;GO:0043170;GO:0043283;GO:0043484;GO:0044237;GO:0044238;GO:0044260;GO:0050789;GO:0050794;GO:0051252;GO:0060255;GO:0065007;GO:0080090	RNA splicing, via transesterification reactions;RNA splicing, via transesterification reactions with bulged adenosine as nucleophile;nuclear mRNA splicing, via spliceosome;nucleobase, nucleoside, nucleotide and nucleic acid metabolic process;RNA processing;mRNA processing;metabolic process;RNA splicing;cellular process;regulation of gene expression;RNA metabolic process;mRNA metabolic process;reg…	hsa:3185				1	7	7	8	5	5	6	5	5	6	28.4	21.9	21.9	45.671	415	4.90E-63
78	6578;8566;8598					IPI00306380.10;IPI00003886.2;IPI00896526.1;IPI00798037.1;IPI00789659.1	3;3;3;1;1	3;3;3;1;1	3;3;3;1;1	FALSE	Guanine nucleotide-binding protein-like 3;Nucleolar GTP-binding protein 3;Nucleostemin;E2-induced gene 3 protein;Novel nucleolar protein 47	GNL3;E2IG3;NS	Isoform 1 of Guanine nucleotide-binding protein-like 3;Isoform 2 of Guanine nucleotide-binding protein-like 3;guanine nucleotide binding protein-like 3 isoform 2	Q9BVP2-1	Q9BVP2-1;Q9BVP2;B2RDC1;Q5PU80;Q9BVP2-2	GNL3_HUMAN	ENSG00000163938	OTTHUMP00000171490;OTTHUMP00000171495;OTTHUMP00000171491	NP_055181;NP_996561;NP_996562	PF08701;PF01926	GN3L_Grn1;MMR_HSR1	GNL3L/Grn1 putative GTPase;GTPase of unknown function	GO:0005730;GO:0043226;GO:0043228;GO:0043229;GO:0043232;GO:0044422;GO:0044424;GO:0044428;GO:0044446;GO:0044464	nucleolus;organelle;non-membrane-bounded organelle;intracellular organelle;intracellular non-membrane-bounded organelle;organelle part;intracellular part;nuclear part;intracellular organelle part;cell part	GO:0000166;GO:0005488;GO:0005515;GO:0005525;GO:0017076;GO:0019001;GO:0032553;GO:0032555;GO:0032561	nucleotide binding;binding;protein binding;GTP binding;purine nucleotide binding;guanyl nucleotide binding;ribonucleotide binding;purine ribonucleotide binding;guanyl ribonucleotide binding	GO:0042127;GO:0050789;GO:0050794;GO:0065007	regulation of cell proliferation;regulation of biological process;regulation of cellular process;biological regulation	hsa:26354				5	3	3	4	3	3	4	3	3	4	9.1	9.1	9.1	61.996	549	4.13E-13
79	0;714;715;1003;2035;2925;3492;3493;4369;4611;5944;6187;6430;6665;6805;7354;7369;7853;9260	120;121;122		138;281;284		IPI00003918.6;IPI00795303.2;IPI00908662.1;IPI00878133.1;IPI00908376.1;IPI00793341.1;IPI00794736.1;IPI00794087.1;IPI00792159.1	19;16;14;8;4;4;3;3;1	19;16;14;8;4;4;3;3;1	19;16;14;8;4;4;3;3;1	FALSE	60S ribosomal protein L4;L1;cDNA FLJ50996, highly similar to 60S ribosomal protein L4;cDNA FLJ50994, moderately similar to 60S ribosomal protein L4	RPL4;RPL1	60S ribosomal protein L4;cDNA FLJ50996, highly similar to 60S ribosomal protein L4;cDNA FLJ50994, moderately similar to 60S ribosomal protein L4	P36578	P36578;A8K502;B4DFI6;Q53G74;Q59GY2;B4DMJ6;B4DMJ2	RL4_HUMAN;B4DMJ6_HUMAN;B4DMJ2_HUMAN	ENSG00000174444	OTTHUMP00000164249;OTTHUMP00000176421;OTTHUMP00000176425	NP_000959	PF00573	Ribosomal_L4	Ribosomal protein L4/L1 family	GO:0015934;GO:0022625;GO:0030529;GO:0032991;GO:0033279;GO:0044422;GO:0044424;GO:0044444;GO:0044445;GO:0044446;GO:0044464;GO:0005840;GO:0043226;GO:0043228;GO:0043229;GO:0043232	large ribosomal subunit;cytosolic large ribosomal subunit;ribonucleoprotein complex;macromolecular complex;ribosomal subunit;organelle part;intracellular part;cytoplasmic part;cytosolic part;intracellular organelle part;cell part;ribosome;organelle;non-membrane-bounded organelle;intracellular organelle;intracellular non-membrane-bounded organelle	GO:0003676;GO:0003723;GO:0003735;GO:0005198;GO:0005488;GO:0005515	nucleic acid binding;RNA binding;structural constituent of ribosome;structural molecule activity;binding;protein binding	GO:0006414;GO:0008152;GO:0009058;GO:0009059;GO:0009987;GO:0034645;GO:0034960;GO:0034961;GO:0043170;GO:0043283;GO:0043284;GO:0044237;GO:0044249;GO:0044260;GO:0006412;GO:0019538;GO:0044238;GO:0044267	translational elongation;metabolic process;biosynthetic process;macromolecule biosynthetic process;cellular process;cellular macromolecule biosynthetic process;cellular biopolymer metabolic process;cellular biopolymer biosynthetic process;macromolecule metabolic process;biopolymer metabolic process;biopolymer biosynthetic process;cellular metabolic process;cellular biosynthetic process;cellular m…	hsa:6124	ko03010	Ribosome	K02930	9	19	19	28	19	19	28	19	19	28	45.2	45.2	45.2	47.697	427	2.73E-72	1.173
80	55;2856;3002;4264;4488;7115		20		320	IPI00003923.1;IPI00914059.1;IPI00398067.3;IPI00913856.1;IPI00913888.1	6;5;4;3;3	6;5;4;3;3	6;5;4;3;3	FALSE	Uridine 5'-monophosphate synthase;Orotate phosphoribosyltransferase;Orotidine 5'-phosphate decarboxylase;OMPdecase;Uridine monophosphate synthetase isoform G	UMPS;OK/SW-cl.21	Isoform 1 of Uridine 5'-monophosphate synthase;Uridine monophosphate synthetase isoform G;Isoform 2 of Uridine 5'-monophosphate synthase;Uridine monophosphate synthetase isoform H;Uridine monophosphate synthetase isoform J	P11172-1	P11172-1;P11172;A8K5J1;B5LY67;B5LY68;B5LY71;B5LY69;P11172-2;B5LY64;B5LY70;B5LY72	PYR5_HUMAN;B5LY69_HUMAN;B5LY70_HUMAN;B5LY72_HUMAN	ENSG00000114491	OTTHUMP00000172523;OTTHUMP00000172524	NP_000364	PF00215;PF00156	OMPdecase;Pribosyltran	Orotidine 5'-phosphate decarboxylase / HUMPS family;Phosphoribosyl transferase domain	GO:0005634;GO:0005829;GO:0043226;GO:0043227;GO:0043229;GO:0043231;GO:0044424;GO:0044444;GO:0044464	nucleus;cytosol;organelle;membrane-bounded organelle;intracellular organelle;intracellular membrane-bounded organelle;intracellular part;cytoplasmic part;cell part	GO:0003824;GO:0004588;GO:0004590;GO:0016740;GO:0016757;GO:0016763;GO:0016829;GO:0016830;GO:0016831	catalytic activity;orotate phosphoribosyltransferase activity;orotidine-5'-phosphate decarboxylase activity;transferase activity;transferase activity, transferring glycosyl groups;transferase activity, transferring pentosyl groups;lyase activity;carbon-carbon lyase activity;carboxy-lyase activity	GO:0006139;GO:0006206;GO:0006207;GO:0006213;GO:0006220;GO:0006221;GO:0006222;GO:0006725;GO:0006753;GO:0008152;GO:0009058;GO:0009112;GO:0009116;GO:0009117;GO:0009119;GO:0009123;GO:0009124;GO:0009129;GO:0009130;GO:0009156;GO:0009161;GO:0009165;GO:0009173;GO:0009174;GO:0009218;GO:0009220;GO:0009259;GO:0009260;GO:0009987;GO:0019856;GO:0034404;GO:0034654;GO:0044237;GO:0044238;GO:0044249;GO:0046049;GO:…	nucleobase, nucleoside, nucleotide and nucleic acid metabolic process;pyrimidine base metabolic process;'de novo' pyrimidine base biosynthetic process;pyrimidine nucleoside metabolic process;pyrimidine nucleotide metabolic process;pyrimidine nucleotide biosynthetic process;UMP biosynthetic process;cellular aromatic compound metabolic process;nucleoside phosphate metabolic process;metabolic proces…	hsa:7372	ko00240;ko00983	Pyrimidine metabolism;Drug metabolism - other enzymes	K00762;K01591	5	6	6	6	6	6	6	6	6	6	14.2	14.2	14.2	52.221	480	5.49E-41	1.5319
81	1182;1681;3865;8222;8474	123;124;125		133;268;310		IPI00003925.6;IPI00549885.4;IPI00798351.1;IPI00555722.1	5;5;5;2	5;5;5;2	5;5;5;2	FALSE	Pyruvate dehydrogenase E1 component subunit beta, mitochondrial	PDHB;PHE1B	Isoform 1 of Pyruvate dehydrogenase E1 component subunit beta, mitochondrial;Isoform 2 of Pyruvate dehydrogenase E1 component subunit beta, mitochondrial;35 kDa protein	P11177-1	P11177-1;P11177;B2R7L0;P11177-2;B4DDD7	ODPB_HUMAN	ENSG00000168291	OTTHUMP00000171697;OTTHUMP00000171698;OTTHUMP00000171699	NP_000916	PF02779;PF02780	Transket_pyr;Transketolase_C	Transketolase, pyrimidine binding domain;Transketolase, C-terminal domain	GO:0005759;GO:0044422;GO:0044424;GO:0044429;GO:0044444;GO:0044446;GO:0044464	mitochondrial matrix;organelle part;intracellular part;mitochondrial part;cytoplasmic part;intracellular organelle part;cell part	GO:0003824;GO:0004738;GO:0004739;GO:0016491;GO:0016624;GO:0016903	catalytic activity;pyruvate dehydrogenase activity;pyruvate dehydrogenase (acetyl-transferring) activity;oxidoreductase activity;oxidoreductase activity, acting on the aldehyde or oxo group of donors, disulfide as acceptor;oxidoreductase activity, acting on the aldehyde or oxo group of donors	GO:0005975;GO:0005996;GO:0006006;GO:0006007;GO:0006066;GO:0006084;GO:0006091;GO:0006096;GO:0006099;GO:0006732;GO:0008152;GO:0009056;GO:0009057;GO:0009109;GO:0009987;GO:0016052;GO:0019318;GO:0019320;GO:0043170;GO:0044237;GO:0044238;GO:0044248;GO:0044260;GO:0044262;GO:0044265;GO:0044275;GO:0046164;GO:0046356;GO:0046365;GO:0051186;GO:0051187;GO:0055114	carbohydrate metabolic process;monosaccharide metabolic process;glucose metabolic process;glucose catabolic process;cellular alcohol metabolic process;acetyl-CoA metabolic process;generation of precursor metabolites and energy;glycolysis;tricarboxylic acid cycle;coenzyme metabolic process;metabolic process;catabolic process;macromolecule catabolic process;coenzyme catabolic process;cellular proce…	hsa:5162	ko00010;ko00020;ko00620;ko00650;ko00290	Glycolysis / Gluconeogenesis;Citrate cycle (TCA cycle);Pyruvate metabolism;Butanoate metabolism;Valine, leucine and isoleucine biosynthesis	K00162	4	5	5	7	5	5	7	5	5	7	18.7	18.7	18.7	39.233	359	3.21E-59	0.92139
82	938;2738;3817;5531;8457					IPI00003927.5	5	5	5	FALSE	40 kDa peptidyl-prolyl cis-trans isomerase;Cyclophilin-40;Cyclophilin-related protein	PPID;CYP40;CYPD	40 kDa peptidyl-prolyl cis-trans isomerase	Q08752	Q08752;B2R9V2;Q05DH6;Q6FGM6	PPID_HUMAN	ENSG00000171497		NP_005029	PF00160;PF00515	Pro_isomerase;TPR_1	Cyclophilin type peptidyl-prolyl cis-trans isomerase/CLD;Tetratricopeptide repeat	GO:0005737;GO:0044424;GO:0044464	cytoplasm;intracellular part;cell part	GO:0003755;GO:0003824;GO:0005488;GO:0005515;GO:0008144;GO:0016018;GO:0016853;GO:0016859;GO:0031072;GO:0042277	peptidyl-prolyl cis-trans isomerase activity;catalytic activity;binding;protein binding;drug binding;cyclosporin A binding;isomerase activity;cis-trans isomerase activity;heat shock protein binding;peptide binding	GO:0006457;GO:0008152;GO:0009987;GO:0019538;GO:0034960;GO:0043170;GO:0043283;GO:0044237;GO:0044238;GO:0044260;GO:0044267	protein folding;metabolic process;cellular process;protein metabolic process;cellular biopolymer metabolic process;macromolecule metabolic process;biopolymer metabolic process;cellular metabolic process;primary metabolic process;cellular macromolecule metabolic process;cellular protein metabolic process	hsa:5481	ko04020;ko05012;ko05016	Calcium signaling pathway;Parkinson's disease;Huntington's disease	K05864	1	5	5	5	5	5	5	5	5	5	15.4	15.4	15.4	40.763	370	2.88E-07	2.8016
83	3339;3564;8182	126		293		IPI00003933.2;IPI00745553.1;IPI00909928.1	3;3;1	3;3;1	3;3;1	FALSE	cDNA FLJ77033, highly similar to Homo sapiens hydroxyacylglutathione hydrolase (HAGH), mRNA;Hydroxyacylglutathione hydrolase;Glyoxalase II	HAGH;GLO2;HAGH1	hydroxyacyl glutathione hydrolase isoform 1;Hydroxyacylglutathione hydrolase	A8K290	A8K290;B4DRA7;B4DT01;Q16775	A8K290_HUMAN;GLO2_HUMAN	ENSG00000063854	OTTHUMP00000080713;OTTHUMP00000158839;OTTHUMP00000158840	NP_005317;NP_001035517	PF00753	Lactamase_B	Metallo-beta-lactamase superfamily			GO:0003824;GO:0004416;GO:0005488;GO:0008270;GO:0016787;GO:0016788;GO:0016790;GO:0043167;GO:0043169;GO:0046872;GO:0046914	catalytic activity;hydroxyacylglutathione hydrolase activity;binding;zinc ion binding;hydrolase activity;hydrolase activity, acting on ester bonds;thiolester hydrolase activity;ion binding;cation binding;metal ion binding;transition metal ion binding			hsa:3029	ko00620	Pyruvate metabolism	K01069	3	3	3	3	3	3	3	3	3	3	10.7	10.7	10.7	33.805	308	0.0014588
84	614;949;2297;5452;5768;5879					IPI00221012.7;IPI00003964.4	6;6	6;6	2;2	FALSE	Probable ubiquitin carboxyl-terminal hydrolase FAF-X;Ubiquitin thioesterase FAF-X;Ubiquitin-specific-processing protease FAF-X;Deubiquitinating enzyme FAF-X;Ubiquitin-specific protease 9, X chromosome;Fat facets protein-related, X-linked;Fat facets in mammals	USP9X;DFFRX;FAM;USP9	ubiquitin specific protease 9, X-linked isoform 3;ubiquitin specific protease 9, X-linked isoform 4	Q93008-2	Q93008-2;Q93008;Q93008-1;B4DGX9;Q59EZ5;Q6P468;Q86X58	USP9X_HUMAN	ENSG00000124486	OTTHUMP00000023142	NP_001034679;NP_001034680	PF00443	UCH	Ubiquitin carboxyl-terminal hydrolase	GO:0005737;GO:0044424;GO:0044464	cytoplasm;intracellular part;cell part	GO:0003824;GO:0004175;GO:0004197;GO:0004221;GO:0005488;GO:0005515;GO:0008233;GO:0008234;GO:0016787;GO:0016788;GO:0016790;GO:0046332;GO:0070011;GO:0070410	catalytic activity;endopeptidase activity;cysteine-type endopeptidase activity;ubiquitin thiolesterase activity;binding;protein binding;peptidase activity;cysteine-type peptidase activity;hydrolase activity;hydrolase activity, acting on ester bonds;thiolester hydrolase activity;SMAD binding;peptidase activity, acting on L-amino acid peptides;co-SMAD binding	GO:0006464;GO:0006508;GO:0006511;GO:0007154;GO:0007165;GO:0007166;GO:0007167;GO:0007178;GO:0007276;GO:0007292;GO:0008152;GO:0009056;GO:0009057;GO:0009987;GO:0016579;GO:0019538;GO:0019941;GO:0022414;GO:0030163;GO:0030509;GO:0034960;GO:0034962;GO:0043170;GO:0043283;GO:0043285;GO:0043412;GO:0043632;GO:0043687;GO:0044237;GO:0044238;GO:0044248;GO:0044257;GO:0044260;GO:0044265;GO:0044267;GO:0050789;GO:…	protein modification process;proteolysis;ubiquitin-dependent protein catabolic process;cell communication;signal transduction;cell surface receptor linked signal transduction;enzyme linked receptor protein signaling pathway;transmembrane receptor protein serine/threonine kinase signaling pathway;gamete generation;female gamete generation;metabolic process;catabolic process;macromolecule catabolic…	hsa:8239			K11840	2	6	6	7	6	6	7	2	2	2	3	3	0.7	292.28	2570	1.58E-16	1.8837
85	304;497;1220;1357;1946;2006;2044;2278;2290;3047;3637;3669;3685;3941;3976;4418;5172;5392;5605;6169;7832;8769	127;128;129;130;131;132		407;410;761;835;1044;1045		IPI00003965.5;IPI00646721.1	22;22	22;22	22;22	FALSE	Ubiquitin carboxyl-terminal hydrolase 7;Ubiquitin thioesterase 7;Ubiquitin-specific-processing protease 7;Deubiquitinating enzyme 7;Herpesvirus-associated ubiquitin-specific protease;Ubiquitin carboxyl-terminal hydrolase	USP7;HAUSP	Ubiquitin carboxyl-terminal hydrolase 7;Ubiquitin carboxyl-terminal hydrolase	Q93009	Q93009;Q6U8A4	UBP7_HUMAN;Q6U8A4_HUMAN	ENSG00000187555	OTTHUMP00000081656;OTTHUMP00000081657	NP_003461	PF00917;PF00443	MATH;UCH	MATH domain;Ubiquitin carboxyl-terminal hydrolase	GO:0005634;GO:0043226;GO:0043227;GO:0043229;GO:0043231;GO:0044424;GO:0044464	nucleus;organelle;membrane-bounded organelle;intracellular organelle;intracellular membrane-bounded organelle;intracellular part;cell part	GO:0003824;GO:0004175;GO:0004197;GO:0004221;GO:0004843;GO:0005488;GO:0005515;GO:0008022;GO:0008233;GO:0008234;GO:0016787;GO:0016788;GO:0016790;GO:0019783;GO:0070011	catalytic activity;endopeptidase activity;cysteine-type endopeptidase activity;ubiquitin thiolesterase activity;ubiquitin-specific protease activity;binding;protein binding;protein C-terminus binding;peptidase activity;cysteine-type peptidase activity;hydrolase activity;hydrolase activity, acting on ester bonds;thiolester hydrolase activity;small conjugating protein-specific protease activity;pep…	GO:0006464;GO:0006508;GO:0006511;GO:0008152;GO:0009056;GO:0009057;GO:0009987;GO:0016579;GO:0019538;GO:0019941;GO:0030163;GO:0034960;GO:0034962;GO:0043170;GO:0043283;GO:0043285;GO:0043412;GO:0043632;GO:0043687;GO:0044237;GO:0044238;GO:0044248;GO:0044257;GO:0044260;GO:0044265;GO:0044267;GO:0044419;GO:0051603;GO:0051704;GO:0070646;GO:0070647	protein modification process;proteolysis;ubiquitin-dependent protein catabolic process;metabolic process;catabolic process;macromolecule catabolic process;cellular process;protein deubiquitination;protein metabolic process;modification-dependent protein catabolic process;protein catabolic process;cellular biopolymer metabolic process;cellular biopolymer catabolic process;macromolecule metabolic p…	hsa:7874			K11838	2	22	23	30	22	23	30	22	23	30	25.5	25.5	25.5	128.3	1102	5.81E-84	1.3625
86	2143;2259;3922;4828;5430;5933;6114;7480;8452;9169;9384;9434	133;134		76;220		IPI00003968.1;IPI00792728.1;IPI00797261.1;IPI00797098.1	12;2;2;2	12;2;2;2	12;2;2;2	FALSE	NADH dehydrogenase [ubiquinone] 1 alpha subcomplex subunit 9, mitochondrial;NADH-ubiquinone oxidoreductase 39 kDa subunit;Complex I-39kD	NDUFA9;NDUFS2L	NADH dehydrogenase [ubiquinone] 1 alpha subcomplex subunit 9, mitochondrial	Q16795	Q16795;A8K4V2;Q9BTT5	NDUA9_HUMAN	ENSG00000139180	OTTHUMP00000166273	NP_004993	PF01370	Epimerase	NAD dependent epimerase/dehydratase family	GO:0005747;GO:0005759;GO:0030964;GO:0032991;GO:0043234;GO:0044422;GO:0044424;GO:0044425;GO:0044429;GO:0044444;GO:0044446;GO:0044455;GO:0044464;GO:0045271	mitochondrial respiratory chain complex I;mitochondrial matrix;NADH dehydrogenase complex;macromolecular complex;protein complex;organelle part;intracellular part;membrane part;mitochondrial part;cytoplasmic part;intracellular organelle part;mitochondrial membrane part;cell part;respiratory chain complex I	GO:0003824;GO:0003954;GO:0005488;GO:0005515;GO:0008137;GO:0016491;GO:0016651;GO:0016655;GO:0048037;GO:0050136;GO:0050662	catalytic activity;NADH dehydrogenase activity;binding;protein binding;NADH dehydrogenase (ubiquinone) activity;oxidoreductase activity;oxidoreductase activity, acting on NADH or NADPH;oxidoreductase activity, acting on NADH or NADPH, quinone or similar compound as acceptor;cofactor binding;NADH dehydrogenase (quinone) activity;coenzyme binding	GO:0006091;GO:0006120;GO:0006810;GO:0006811;GO:0006812;GO:0006814;GO:0008152;GO:0009987;GO:0015672;GO:0022900;GO:0022904;GO:0030001;GO:0044237;GO:0051234;GO:0055114	generation of precursor metabolites and energy;mitochondrial electron transport, NADH to ubiquinone;transport;ion transport;cation transport;sodium ion transport;metabolic process;cellular process;monovalent inorganic cation transport;electron transport chain;respiratory electron transport chain;metal ion transport;cellular metabolic process;establishment of localization;oxidation reduction	hsa:4704	ko00190;ko05010;ko05012;ko05016	Oxidative phosphorylation;Alzheimer's disease;Parkinson's disease;Huntington's disease	K03953	4	12	12	15	12	12	15	12	12	15	39	39	39	42.509	377	5.33E-36	1.1428
87	4852;9021					IPI00384428.3;IPI00003990.1;IPI00909698.1;IPI00844403.1	2;2;2;2	2;2;2;2	2;2;2;2	FALSE	Valacyclovir hydrolase;Biphenyl hydrolase-like protein;Biphenyl hydrolase-related protein;Breast epithelial mucin-associated antigen;cDNA FLJ58913, highly similar to Valacyclovir hydrolase (EC 3.1.-.-);BPHL protein;Biphenyl hydrolase-like (Serine hydrolase; breast epithelial mucin-associated antigen), isoform CRA_a	BPHL;MCNAA;hCG_22877	Isoform 1 of Valacyclovir hydrolase;Isoform 2 of Valacyclovir hydrolase;cDNA FLJ58913, highly similar to Valacyclovir hydrolase;BPHL protein (Biphenyl hydrolase-like (Serine hydrolase	Q86WA6-1	Q86WA6-1;Q86WA6;Q86WA6-2;B2RC24;B4DML3;Q49AI2	BPHL_HUMAN;B4DML3_HUMAN;Q49AI2_HUMAN	ENSG00000137274	OTTHUMP00000015958;OTTHUMP00000015959	NP_004323	PF00561;PF05028	Abhydrolase_1;PARG_cat	alpha/beta hydrolase fold;Poly (ADP-ribose) glycohydrolase (PARG)	GO:0005739;GO:0043226;GO:0043227;GO:0043229;GO:0043231;GO:0044424;GO:0044444;GO:0044464	mitochondrion;organelle;membrane-bounded organelle;intracellular organelle;intracellular membrane-bounded organelle;intracellular part;cytoplasmic part;cell part	GO:0003824;GO:0016787	catalytic activity;hydrolase activity	GO:0006519;GO:0008152;GO:0009636;GO:0009987;GO:0042221;GO:0044237;GO:0044238;GO:0050896	cellular amino acid and derivative metabolic process;metabolic process;response to toxin;cellular process;response to chemical stimulus;cellular metabolic process;primary metabolic process;response to stimulus	hsa:670			K01175	4	2	2	2	2	2	2	2	2	2	10	10	10	32.542	291	1.69E-41
88	1726;5129					IPI00004273.6	2	2	2	FALSE	RNA-binding protein 25;RNA-binding motif protein 25;RNA-binding region-containing protein 7;Arg/Glu/Asp-rich protein of 120 kDa;Protein S164	RBM25;RNPC7	RNA binding motif protein 25	P49756	P49756;A0PJL9;B2RNA8;B3KT03;Q16083;Q2TA72;Q5XJ17;Q6P665;Q9H6A1	RBM25_HUMAN	ENSG00000119707	OTTHUMP00000028087	NP_067062	PF01480;PF00076	PWI;RRM_1	PWI domain;RNA recognition motif. (a.k.a. RRM, RBD, or RNP domain)	GO:0005737;GO:0016604;GO:0016607;GO:0044422;GO:0044424;GO:0044428;GO:0044446;GO:0044451;GO:0044464	cytoplasm;nuclear body;nuclear speck;organelle part;intracellular part;nuclear part;intracellular organelle part;nucleoplasm part;cell part	GO:0000166;GO:0003676;GO:0003723;GO:0003729;GO:0005488	nucleotide binding;nucleic acid binding;RNA binding;mRNA binding;binding	GO:0000375;GO:0000377;GO:0000398;GO:0006139;GO:0006396;GO:0006397;GO:0008152;GO:0008380;GO:0009987;GO:0016070;GO:0016071;GO:0034960;GO:0043170;GO:0043283;GO:0044237;GO:0044238;GO:0044260	RNA splicing, via transesterification reactions;RNA splicing, via transesterification reactions with bulged adenosine as nucleophile;nuclear mRNA splicing, via spliceosome;nucleobase, nucleoside, nucleotide and nucleic acid metabolic process;RNA processing;mRNA processing;metabolic process;RNA splicing;cellular process;RNA metabolic process;mRNA metabolic process;cellular biopolymer metabolic pro…					1	2	2	2	2	2	2	2	2	2	2.8	2.8	2.8	100.18	843	0.040917
89	6200;8394					IPI00004358.4;IPI00783313.2;IPI00218130.3;IPI00657751.1;IPI00789185.2	2;1;1;1;1	2;1;1;1;1	2;1;1;1;1	FALSE	Glycogen phosphorylase, brain form;Glycogen phosphorylase, liver form;Glycogen phosphorylase, muscle form;Myophosphorylase;Phosphorylase;Phosphorylase, glycogen; brain	PYGB;PYGL;PYGM;hCG_23403;RP5-965G21.1-002	Glycogen phosphorylase, brain form;Glycogen phosphorylase, liver form;Glycogen phosphorylase, muscle form;Phosphorylase;Phosphorylase	P11216	P11216;B4DSD8;Q59GM9;P06737;B2R825;B4DUB7;P11217;B2RB32;B4DRW6;A6NDY6;Q5JWL9;Q8TDG6	PYGB_HUMAN;PYGL_HUMAN;PYGM_HUMAN;A6NDY6_HUMAN;Q5JWL9_HUMAN	ENSG00000100994;ENSG00000100504;ENSG00000068976	OTTHUMP00000030488;OTTHUMP00000028274;OTTHUMP00000069755;OTTHUMP00000069756;OTTHUMP00000030489	NP_002853;NP_002854;NP_005600	PF00343	Phosphorylase	Carbohydrate phosphorylase	GO:0005737;GO:0044424;GO:0044464;GO:0000267;GO:0005625;GO:0005634;GO:0005886;GO:0016020;GO:0043226;GO:0043227;GO:0043229;GO:0043231;GO:0005783;GO:0016529;GO:0044444	cytoplasm;intracellular part;cell part;cell fraction;soluble fraction;nucleus;plasma membrane;membrane;organelle;membrane-bounded organelle;intracellular organelle;intracellular membrane-bounded organelle;endoplasmic reticulum;sarcoplasmic reticulum;cytoplasmic part	GO:0003824;GO:0004645;GO:0005488;GO:0005496;GO:0008184;GO:0008289;GO:0016740;GO:0016757;GO:0016758;GO:0019842;GO:0030170;GO:0048037;GO:0070279;GO:0000166;GO:0001882;GO:0001883;GO:0002054;GO:0002060;GO:0005515;GO:0005524;GO:0005529;GO:0005536;GO:0008144;GO:0016208;GO:0017076;GO:0030246;GO:0030554;GO:0031406;GO:0032052;GO:0032553;GO:0032555;GO:0032559;GO:0033293;GO:0042802;GO:0042803;GO:0046983;GO:…	catalytic activity;phosphorylase activity;binding;steroid binding;glycogen phosphorylase activity;lipid binding;transferase activity;transferase activity, transferring glycosyl groups;transferase activity, transferring hexosyl groups;vitamin binding;pyridoxal phosphate binding;cofactor binding;vitamin B6 binding;nucleotide binding;nucleoside binding;purine nucleoside binding;nucleobase binding;pu…	GO:0000272;GO:0005975;GO:0005976;GO:0005977;GO:0005980;GO:0006073;GO:0006091;GO:0006112;GO:0008152;GO:0009056;GO:0009057;GO:0009251;GO:0009987;GO:0015980;GO:0016052;GO:0034960;GO:0034962;GO:0043170;GO:0043283;GO:0043285;GO:0044042;GO:0044237;GO:0044238;GO:0044247;GO:0044248;GO:0044260;GO:0044262;GO:0044264;GO:0044265;GO:0044275;GO:0033500;GO:0042592;GO:0042593;GO:0048878;GO:0065007;GO:0065008;GO:…	polysaccharide catabolic process;carbohydrate metabolic process;polysaccharide metabolic process;glycogen metabolic process;glycogen catabolic process;cellular glucan metabolic process;generation of precursor metabolites and energy;energy reserve metabolic process;metabolic process;catabolic process;macromolecule catabolic process;glucan catabolic process;cellular process;energy derivation by oxi…	hsa:5834;hsa:5836;hsa:5837	ko00500;ko04910	Starch and sucrose metabolism;Insulin signaling pathway	K00688	5	2	2	2	2	2	2	2	2	2	2	2	2	96.695	843	3.61E-06
90	186;3641;4211					IPI00004416.1;IPI00647029.1	3;1	3;1	3;1	FALSE	Charged multivesicular body protein 2a;Chromatin-modifying protein 2a;Vacuolar protein-sorting-associated protein 2-1;Putative breast adenocarcinoma marker BC-2	CHMP2A;BC2;CHMP2	Charged multivesicular body protein 2a	O43633	O43633;B2R4W6	CHM2A_HUMAN	ENSG00000130724	OTTHUMP00000076139;OTTHUMP00000076140;OTTHUMP00000076141	NP_055268;NP_940818	PF03357	Snf7	Snf7	GO:0010008;GO:0016020;GO:0031090;GO:0031902;GO:0044422;GO:0044424;GO:0044440;GO:0044444;GO:0044446;GO:0044464	endosome membrane;membrane;organelle membrane;late endosome membrane;organelle part;intracellular part;endosomal part;cytoplasmic part;intracellular organelle part;cell part	GO:0005488;GO:0005515;GO:0019904	binding;protein binding;protein domain specific binding	GO:0006810;GO:0015031;GO:0045184;GO:0051234	transport;protein transport;establishment of protein localization;establishment of localization	hsa:27243			K12191	2	3	3	3	3	3	3	3	3	3	11.7	11.7	11.7	25.104	222	6.07E-68	1.5658
91	638;1185;1810;1905;4252;4914;5606;6316;8528					IPI00004534.3	9	9	9	FALSE	Phosphoribosylformylglycinamidine synthase;Formylglycinamide ribotide amidotransferase;Formylglycinamide ribotide synthetase	PFAS;KIAA0361	Phosphoribosylformylglycinamidine synthase	O15067	O15067;A6H8V8;A8K8N7;A8K9T9;B4DJ26;Q6P4B4;Q9BR56	PUR4_HUMAN	ENSG00000178921	OTTHUMP00000135330;OTTHUMP00000182848	NP_036525	PF00586;PF02769	AIRS;AIRS_C	AIR synthase related protein, N-terminal domain;AIR synthase related protein, C-terminal domain	GO:0005829;GO:0044424;GO:0044444;GO:0044464	cytosol;intracellular part;cytoplasmic part;cell part	GO:0000166;GO:0001882;GO:0001883;GO:0003824;GO:0004642;GO:0005488;GO:0005515;GO:0005524;GO:0016874;GO:0016879;GO:0016884;GO:0017076;GO:0030554;GO:0032553;GO:0032555;GO:0032559	nucleotide binding;nucleoside binding;purine nucleoside binding;catalytic activity;phosphoribosylformylglycinamidine synthase activity;binding;protein binding;ATP binding;ligase activity;ligase activity, forming carbon-nitrogen bonds;carbon-nitrogen ligase activity, with glutamine as amido-N-donor;purine nucleotide binding;adenyl nucleotide binding;ribonucleotide binding;purine ribonucleotide bin…	GO:0006082;GO:0006139;GO:0006163;GO:0006164;GO:0006188;GO:0006189;GO:0006519;GO:0006520;GO:0006541;GO:0006753;GO:0006807;GO:0008152;GO:0009058;GO:0009064;GO:0009117;GO:0009123;GO:0009124;GO:0009126;GO:0009127;GO:0009150;GO:0009152;GO:0009156;GO:0009161;GO:0009165;GO:0009167;GO:0009168;GO:0009259;GO:0009260;GO:0009308;GO:0009987;GO:0019752;GO:0034641;GO:0042180;GO:0043436;GO:0044237;GO:0044238;GO:…	organic acid metabolic process;nucleobase, nucleoside, nucleotide and nucleic acid metabolic process;purine nucleotide metabolic process;purine nucleotide biosynthetic process;IMP biosynthetic process;'de novo' IMP biosynthetic process;cellular amino acid and derivative metabolic process;cellular amino acid metabolic process;glutamine metabolic process;nucleoside phosphate metabolic process;nitro…					1	9	9	10	9	9	10	9	9	10	10.2	10.2	10.2	144.66	1338	5.47E-34
92	1200;2312;2604;4125;4798;5280;6275;7497;8415	135		73		IPI00004860.2;IPI00759723.1	9;7	9;7	9;7	FALSE	Arginyl-tRNA synthetase, cytoplasmic;Arginine--tRNA ligase	RARS	Isoform Complexed of Arginyl-tRNA synthetase, cytoplasmic;Isoform Monomeric of Arginyl-tRNA synthetase, cytoplasmic	P54136-1	P54136-1;P54136;B2RBS9;B4DXW6;Q53GY4;P54136-2	SYRC_HUMAN	ENSG00000113643	OTTHUMP00000160962	NP_002878	PF03485;PF05746;PF00750	Arg_tRNA_synt_N;DALR_1;tRNA-synt_1d	Arginyl tRNA synthetase N terminal domain;DALR anticodon binding domain;tRNA synthetases class I (R)	GO:0000267;GO:0005625;GO:0005634;GO:0005737;GO:0043226;GO:0043227;GO:0043229;GO:0043231;GO:0044424;GO:0044464	cell fraction;soluble fraction;nucleus;cytoplasm;organelle;membrane-bounded organelle;intracellular organelle;intracellular membrane-bounded organelle;intracellular part;cell part	GO:0000166;GO:0001882;GO:0001883;GO:0003824;GO:0004812;GO:0004814;GO:0005488;GO:0005515;GO:0005524;GO:0016874;GO:0016875;GO:0016876;GO:0017076;GO:0030554;GO:0032553;GO:0032555;GO:0032559	nucleotide binding;nucleoside binding;purine nucleoside binding;catalytic activity;aminoacyl-tRNA ligase activity;arginine-tRNA ligase activity;binding;protein binding;ATP binding;ligase activity;ligase activity, forming carbon-oxygen bonds;ligase activity, forming aminoacyl-tRNA and related compounds;purine nucleotide binding;adenyl nucleotide binding;ribonucleotide binding;purine ribonucleotide…	GO:0006082;GO:0006139;GO:0006399;GO:0006418;GO:0006420;GO:0006519;GO:0006520;GO:0006807;GO:0008152;GO:0009308;GO:0009987;GO:0016070;GO:0019752;GO:0034641;GO:0034660;GO:0034960;GO:0042180;GO:0043038;GO:0043039;GO:0043170;GO:0043283;GO:0043436;GO:0044237;GO:0044238;GO:0044260	organic acid metabolic process;nucleobase, nucleoside, nucleotide and nucleic acid metabolic process;tRNA metabolic process;tRNA aminoacylation for protein translation;arginyl-tRNA aminoacylation;cellular amino acid and derivative metabolic process;cellular amino acid metabolic process;nitrogen compound metabolic process;metabolic process;cellular amine metabolic process;cellular process;RNA meta…	hsa:5917	ko00970	Aminoacyl-tRNA biosynthesis	K01887	2	9	9	13	9	9	13	9	9	13	16.8	16.8	16.8	75.378	660	2.97E-20	1.0487
93	7613;7776	136		172		IPI00556451.2;IPI00004902.1	2;2	2;2	2;2	FALSE	Electron transfer flavoprotein subunit beta	ETFB;FP585	Isoform 2 of Electron transfer flavoprotein subunit beta;Isoform 1 of Electron transfer flavoprotein subunit beta	P38117-2	P38117-2;P38117;B3KNY2;P38117-1;A8K766	ETFB_HUMAN	ENSG00000105379	OTTHUMP00000076476;OTTHUMP00000076475;OTTHUMP00000083400	NP_001014763;NP_001976	PF01012	ETF	Electron transfer flavoprotein domain	GO:0005759;GO:0044422;GO:0044424;GO:0044429;GO:0044444;GO:0044446;GO:0044464	mitochondrial matrix;organelle part;intracellular part;mitochondrial part;cytoplasmic part;intracellular organelle part;cell part	GO:0009055	electron carrier activity	GO:0006091;GO:0006810;GO:0008152;GO:0009987;GO:0022900;GO:0044237;GO:0051234;GO:0055114	generation of precursor metabolites and energy;transport;metabolic process;cellular process;electron transport chain;cellular metabolic process;establishment of localization;oxidation reduction					2	2	2	3	2	2	3	2	2	3	5.2	5.2	5.2	37.434	346	0.00012673
94	592;3843;4174;4521;6506;8177;8265					IPI00004968.1	7	7	7	FALSE	Pre-mRNA-processing factor 19;PRP19/PSO4 homolog;Nuclear matrix protein 200;Senescence evasion factor	PRPF19;NMP200;PRP19;SNEV	Pre-mRNA-processing factor 19	Q9UMS4	Q9UMS4	PRP19_HUMAN	ENSG00000110107		NP_055317	PF08606;PF04564;PF00400	Prp19;U-box;WD40	Prp19/Pso4-like;U-box domain;WD domain, G-beta repeat	GO:0000151;GO:0005654;GO:0005681;GO:0030529;GO:0032991;GO:0043234;GO:0044422;GO:0044424;GO:0044428;GO:0044446;GO:0044464	ubiquitin ligase complex;nucleoplasm;spliceosome;ribonucleoprotein complex;macromolecular complex;protein complex;organelle part;intracellular part;nuclear part;intracellular organelle part;cell part	GO:0003676;GO:0003677;GO:0003824;GO:0004842;GO:0005488;GO:0005515;GO:0016874;GO:0016879;GO:0016881;GO:0019787	nucleic acid binding;DNA binding;catalytic activity;ubiquitin-protein ligase activity;binding;protein binding;ligase activity;ligase activity, forming carbon-nitrogen bonds;acid-amino acid ligase activity;small conjugating protein ligase activity	GO:0000209;GO:0006139;GO:0006259;GO:0006281;GO:0006396;GO:0006397;GO:0006464;GO:0006950;GO:0006974;GO:0008152;GO:0008380;GO:0009987;GO:0016070;GO:0016071;GO:0016567;GO:0019538;GO:0032446;GO:0033554;GO:0034960;GO:0034984;GO:0043170;GO:0043283;GO:0043412;GO:0043687;GO:0044237;GO:0044238;GO:0044260;GO:0044267;GO:0050896;GO:0051716;GO:0070647	protein polyubiquitination;nucleobase, nucleoside, nucleotide and nucleic acid metabolic process;DNA metabolic process;DNA repair;RNA processing;mRNA processing;protein modification process;response to stress;response to DNA damage stimulus;metabolic process;RNA splicing;cellular process;RNA metabolic process;mRNA metabolic process;protein ubiquitination;protein metabolic process;protein modifica…	hsa:27339	ko04120	Ubiquitin mediated proteolysis	K10599	1	7	7	8	7	7	8	7	7	8	23.6	23.6	23.6	55.18	504	2.18E-29	1.6079
95	3;294;624;871;1758;2273;4404;5079;5190;5196;5628;5812;7247;7358;7525;7905;9228;9291					IPI00607584.1;IPI00005024.3;IPI00908888.1;IPI00909101.1	18;18;9;3	18;18;9;3	18;18;9;3	FALSE	Myb-binding protein 1A;cDNA FLJ57836, highly similar to Myb-binding protein 1A	MYBBP1A;P160	Isoform 2 of Myb-binding protein 1A;Isoform 1 of Myb-binding protein 1A;cDNA FLJ57836, highly similar to Myb-binding protein 1A	Q9BQG0-2	Q9BQG0-2;Q9BQG0;Q9BQG0-1;B4DE42;B4DZZ1	MBB1A_HUMAN;B4DZZ1_HUMAN	ENSG00000132382	OTTHUMP00000115937;OTTHUMP00000183057;OTTHUMP00000183058	NP_001099008;NP_055335	PF04931	DNA_pol_phi	DNA polymerase phi	GO:0005730;GO:0005737;GO:0031074;GO:0032991;GO:0042564;GO:0043226;GO:0043228;GO:0043229;GO:0043232;GO:0043234;GO:0044422;GO:0044424;GO:0044428;GO:0044446;GO:0044464	nucleolus;cytoplasm;nucleocytoplasmic shuttling complex;macromolecular complex;NLS-dependent protein nuclear import complex;organelle;non-membrane-bounded organelle;intracellular organelle;intracellular non-membrane-bounded organelle;protein complex;organelle part;intracellular part;nuclear part;intracellular organelle part;cell part	GO:0003676;GO:0003677;GO:0003824;GO:0003887;GO:0005488;GO:0005515;GO:0008134;GO:0016740;GO:0016772;GO:0016779;GO:0034061	nucleic acid binding;DNA binding;catalytic activity;DNA-directed DNA polymerase activity;binding;protein binding;transcription factor binding;transferase activity;transferase activity, transferring phosphorus-containing groups;nucleotidyltransferase activity;DNA polymerase activity	GO:0006139;GO:0006350;GO:0006355;GO:0006810;GO:0006913;GO:0008152;GO:0009058;GO:0009059;GO:0009889;GO:0009987;GO:0010468;GO:0010556;GO:0019219;GO:0019222;GO:0031323;GO:0031326;GO:0034645;GO:0034960;GO:0034961;GO:0043170;GO:0043283;GO:0043284;GO:0044237;GO:0044238;GO:0044249;GO:0044260;GO:0045449;GO:0046907;GO:0050789;GO:0050794;GO:0051169;GO:0051234;GO:0051252;GO:0051649;GO:0060255;GO:0065007;GO:…	nucleobase, nucleoside, nucleotide and nucleic acid metabolic process;transcription;regulation of transcription, DNA-dependent;transport;nucleocytoplasmic transport;metabolic process;biosynthetic process;macromolecule biosynthetic process;regulation of biosynthetic process;cellular process;regulation of gene expression;regulation of macromolecule biosynthetic process;regulation of nucleobase, nuc…	hsa:10514			K02331	4	18	19	24	18	19	24	18	19	24	13.6	13.6	13.6	149.37	1332	1.05E-46	1.8919
96	278;8065					IPI00513827.3;IPI00895801.1;IPI00005040.1	2;2;2	2;2;2	2;2;2	FALSE	Putative uncharacterized protein DKFZp686M24262;Medium-chain specific acyl-CoA dehydrogenase, mitochondrial	DKFZp686M24262;ACADM	Putative uncharacterized protein DKFZp686M24262;acyl-Coenzyme A dehydrogenase, C-4 to C-12 straight chain isoform b precursor;Medium-chain specific acyl-CoA dehydrogenase, mitochondrial	Q5HYG7	Q5HYG7;Q5T4U5;P11310;B4DJE7;B4DVB1;B4DVE0;B4DWX6;Q5T4U4	Q5HYG7_HUMAN;ACADM_HUMAN	ENSG00000117054	OTTHUMP00000011346;OTTHUMP00000011345	NP_001120800;NP_000007	PF00441;PF02770;PF02771	Acyl-CoA_dh_1;Acyl-CoA_dh_M;Acyl-CoA_dh_N	Acyl-CoA dehydrogenase, C-terminal domain;Acyl-CoA dehydrogenase, middle domain;Acyl-CoA dehydrogenase, N-terminal domain	GO:0005759;GO:0044422;GO:0044424;GO:0044429;GO:0044444;GO:0044446;GO:0044464	mitochondrial matrix;organelle part;intracellular part;mitochondrial part;cytoplasmic part;intracellular organelle part;cell part	GO:0000166;GO:0001882;GO:0001883;GO:0003824;GO:0003995;GO:0005488;GO:0009055;GO:0016491;GO:0016627;GO:0017076;GO:0030554;GO:0048037;GO:0050660;GO:0050662	nucleotide binding;nucleoside binding;purine nucleoside binding;catalytic activity;acyl-CoA dehydrogenase activity;binding;electron carrier activity;oxidoreductase activity;oxidoreductase activity, acting on the CH-CH group of donors;purine nucleotide binding;adenyl nucleotide binding;cofactor binding;FAD binding;coenzyme binding	GO:0008152;GO:0006082;GO:0006629;GO:0006631;GO:0006635;GO:0009056;GO:0009062;GO:0009987;GO:0016042;GO:0016054;GO:0019395;GO:0019752;GO:0030258;GO:0032787;GO:0034440;GO:0042180;GO:0043436;GO:0044237;GO:0044238;GO:0044242;GO:0044248;GO:0044255;GO:0046395;GO:0055114	metabolic process;organic acid metabolic process;lipid metabolic process;fatty acid metabolic process;fatty acid beta-oxidation;catabolic process;fatty acid catabolic process;cellular process;lipid catabolic process;organic acid catabolic process;fatty acid oxidation;carboxylic acid metabolic process;lipid modification;monocarboxylic acid metabolic process;lipid oxidation;cellular ketone metaboli…	hsa:34	ko00640;ko00071;ko00280;ko00410;ko03320	Propanoate metabolism;Fatty acid metabolism;Valine, leucine and isoleucine degradation;beta-Alanine metabolism;PPAR signaling pathway	K00249	3	2	3	3	2	3	3	2	3	3	7.3	7.3	7.3	50.27	454	0.00025852
97	1401;2263;5509	137		1001		IPI00005107.2;IPI00646796.2;IPI00647735.1	3;2;1	3;2;1	3;2;1	FALSE	Niemann-Pick C1 protein;cDNA FLJ51802, highly similar to Niemann-Pick C1 protein	NPC1	Niemann-Pick C1 protein;cDNA FLJ51802, highly similar to Niemann-Pick C1 protein	O15118	O15118;B4DIP7;Q59GR1;B4DET3	NPC1_HUMAN;B4DET3_HUMAN	ENSG00000141458	OTTHUMP00000073199;OTTHUMP00000162699;OTTHUMP00000073195	NP_000262	PF02460	Patched	Patched family	GO:0005635;GO:0005765;GO:0005774;GO:0005783;GO:0005887;GO:0010008;GO:0016020;GO:0016021;GO:0031090;GO:0031224;GO:0031226;GO:0031902;GO:0031967;GO:0031975;GO:0043226;GO:0043227;GO:0043229;GO:0043231;GO:0044422;GO:0044424;GO:0044425;GO:0044428;GO:0044437;GO:0044440;GO:0044444;GO:0044446;GO:0044459;GO:0044464;GO:0048471	nuclear envelope;lysosomal membrane;vacuolar membrane;endoplasmic reticulum;integral to plasma membrane;endosome membrane;membrane;integral to membrane;organelle membrane;intrinsic to membrane;intrinsic to plasma membrane;late endosome membrane;organelle envelope;envelope;organelle;membrane-bounded organelle;intracellular organelle;intracellular membrane-bounded organelle;organelle part;intracell…	GO:0004871;GO:0004872;GO:0004888;GO:0005215;GO:0005319;GO:0005488;GO:0005515;GO:0008158;GO:0015248;GO:0022892;GO:0060089	signal transducer activity;receptor activity;transmembrane receptor activity;transporter activity;lipid transporter activity;binding;protein binding;hedgehog receptor activity;sterol transporter activity;substrate-specific transporter activity;molecular transducer activity	GO:0006082;GO:0006629;GO:0006810;GO:0007034;GO:0007041;GO:0008152;GO:0008202;GO:0008206;GO:0009058;GO:0009987;GO:0019752;GO:0032787;GO:0042180;GO:0042592;GO:0042632;GO:0043436;GO:0044237;GO:0044238;GO:0044249;GO:0044255;GO:0046907;GO:0048878;GO:0051234;GO:0051649;GO:0055088;GO:0055092;GO:0065007;GO:0065008;GO:0006869;GO:0015918;GO:0030301	organic acid metabolic process;lipid metabolic process;transport;vacuolar transport;lysosomal transport;metabolic process;steroid metabolic process;bile acid metabolic process;biosynthetic process;cellular process;carboxylic acid metabolic process;monocarboxylic acid metabolic process;cellular ketone metabolic process;homeostatic process;cholesterol homeostasis;oxoacid metabolic process;cellular …	hsa:4864	ko04142		K12385	3	3	3	3	3	3	3	3	3	3	2.9	2.9	2.9	142.17	1278	1.27E-06
98	1873;8184	138		108		IPI00005129.8;IPI00909127.1;IPI00067352.1;IPI00059809.3	2;1;1;1	2;1;1;1	2;1;1;1	FALSE	Secretory carrier-associated membrane protein 1;cDNA FLJ55118, highly similar to Secretory carrier-associated membrane protein 1;Putative uncharacterized protein	SCAMP1;SCAMP	Isoform 1 of Secretory carrier-associated membrane protein 1;cDNA FLJ55118, highly similar to Secretory carrier-associated membrane protein 1;Isoform 2 of Secretory carrier-associated membrane protein 1;Putative uncharacterized protein (Fragment)	O15126-1	O15126-1;O15126;A8K2G0;B4E2V7;Q6FG23;B4DP10;O15126-2;Q96AZ4	SCAM1_HUMAN;B4DP10_HUMAN;Q96AZ4_HUMAN	ENSG00000085365		NP_004857	PF04144	SCAMP	SCAMP family	GO:0005802;GO:0010008;GO:0016020;GO:0016021;GO:0031090;GO:0031224;GO:0044422;GO:0044424;GO:0044425;GO:0044431;GO:0044440;GO:0044444;GO:0044446;GO:0044464;GO:0055038	trans-Golgi network;endosome membrane;membrane;integral to membrane;organelle membrane;intrinsic to membrane;organelle part;intracellular part;membrane part;Golgi apparatus part;endosomal part;cytoplasmic part;intracellular organelle part;cell part;recycling endosome membrane	GO:0005488;GO:0005515	binding;protein binding	GO:0006810;GO:0006892;GO:0009987;GO:0015031;GO:0016192;GO:0045184;GO:0046907;GO:0048193;GO:0051234;GO:0051649	transport;post-Golgi vesicle-mediated transport;cellular process;protein transport;vesicle-mediated transport;establishment of protein localization;intracellular transport;Golgi vesicle transport;establishment of localization;establishment of localization in cell	hsa:9522				4	2	2	2	2	2	2	2	2	2	10.4	10.4	10.4	37.92	338	9.33E-38	0.65823
99	179;2048					IPI00005154.1	2	2	2	FALSE	FACT complex subunit SSRP1;Facilitates chromatin transcription complex subunit SSRP1;FACT 80 kDa subunit;FACTp80;Chromatin-specific transcription elongation factor 80 kDa subunit;Structure-specific recognition protein 1;Recombination signal sequence recognition protein 1;T160	SSRP1;FACT80	FACT complex subunit SSRP1	Q08945	Q08945	SSRP1_HUMAN	ENSG00000149136		NP_003137	PF00505;PF03531	HMG_box;SSrecog	HMG (high mobility group) box;Structure-specific recognition protein (SSRP1)	GO:0005654;GO:0005694;GO:0005737;GO:0043226;GO:0043228;GO:0043229;GO:0043232;GO:0044422;GO:0044424;GO:0044428;GO:0044446;GO:0044464	nucleoplasm;chromosome;cytoplasm;organelle;non-membrane-bounded organelle;intracellular organelle;intracellular non-membrane-bounded organelle;organelle part;intracellular part;nuclear part;intracellular organelle part;cell part	GO:0003676;GO:0003677;GO:0005488;GO:0005515	nucleic acid binding;DNA binding;binding;protein binding	GO:0006139;GO:0006259;GO:0006260;GO:0006281;GO:0006350;GO:0006355;GO:0006950;GO:0006974;GO:0008152;GO:0009058;GO:0009059;GO:0009889;GO:0009987;GO:0010468;GO:0010556;GO:0019219;GO:0019222;GO:0031323;GO:0031326;GO:0033554;GO:0034645;GO:0034960;GO:0034961;GO:0034984;GO:0043170;GO:0043283;GO:0043284;GO:0044237;GO:0044238;GO:0044249;GO:0044260;GO:0045449;GO:0050789;GO:0050794;GO:0050896;GO:0051252;GO:…	nucleobase, nucleoside, nucleotide and nucleic acid metabolic process;DNA metabolic process;DNA replication;DNA repair;transcription;regulation of transcription, DNA-dependent;response to stress;response to DNA damage stimulus;metabolic process;biosynthetic process;macromolecule biosynthetic process;regulation of biosynthetic process;cellular process;regulation of gene expression;regulation of ma…	hsa:6749			K09272	1	2	2	2	2	2	2	2	2	2	3.7	3.7	3.7	81.074	709	1.43E-06
100	494;1259;1701;1904;3429;3748;3765;4151;4938;5100;5642;5946;6439;6601;7697;8735;9127;9517	139;140;141;142;143		206;209;317;318;334		IPI00005158.1;IPI00334291.8;IPI00642982.1	18;18;18	18;18;18	18;18;18	FALSE	Lon protease homolog, mitochondrial;Lon protease-like protein;LONHs;Mitochondrial ATP-dependent protease Lon;Serine protease 15;Lon protease homolog;LONP1 protein	LONP1;PRSS15	Lon protease homolog, mitochondrial;cDNA FLJ45970 fis, clone PLACE7016526, highly similar to Lon protease homolog, mitochondrial;Putative uncharacterized protein	P36776	P36776;B4DPX0;Q2VPA0;B3KPH8;B3KU28;B3KXS5;Q8N8K8;A4VCH6;Q9BSN5	LONM_HUMAN;B3KPH8_HUMAN;A4VCH6_HUMAN	ENSG00000196365	OTTHUMP00000077871;OTTHUMP00000077870;OTTHUMP00000077869	NP_004784	PF00004;PF02190;PF05362	AAA;LON;Lon_C	ATPase family associated with various cellular activities (AAA);ATP-dependent protease La (LON) domain;Lon protease (S16) C-terminal proteolytic domain	GO:0009295;GO:0042645;GO:0044422;GO:0044424;GO:0044429;GO:0044444;GO:0044446;GO:0044464;GO:0005739;GO:0043226;GO:0043227;GO:0043229;GO:0043231	nucleoid;mitochondrial nucleoid;organelle part;intracellular part;mitochondrial part;cytoplasmic part;intracellular organelle part;cell part;mitochondrion;organelle;membrane-bounded organelle;intracellular organelle;intracellular membrane-bounded organelle	GO:0000166;GO:0001882;GO:0001883;GO:0003676;GO:0003677;GO:0003723;GO:0003727;GO:0003824;GO:0004175;GO:0004176;GO:0004252;GO:0005488;GO:0005515;GO:0005524;GO:0008233;GO:0008236;GO:0010843;GO:0016462;GO:0016787;GO:0016817;GO:0016818;GO:0016887;GO:0017076;GO:0017111;GO:0017171;GO:0019899;GO:0030554;GO:0032553;GO:0032555;GO:0032559;GO:0042623;GO:0043531;GO:0043565;GO:0043566;GO:0051880;GO:0070011;GO:…	nucleotide binding;nucleoside binding;purine nucleoside binding;nucleic acid binding;DNA binding;RNA binding;single-stranded RNA binding;catalytic activity;endopeptidase activity;ATP-dependent peptidase activity;serine-type endopeptidase activity;binding;protein binding;ATP binding;peptidase activity;serine-type peptidase activity;promoter binding;pyrophosphatase activity;hydrolase activity;hydro…	GO:0001666;GO:0006139;GO:0006259;GO:0006461;GO:0006508;GO:0006950;GO:0006979;GO:0008152;GO:0009056;GO:0009057;GO:0009987;GO:0010926;GO:0016043;GO:0019538;GO:0019941;GO:0022607;GO:0030163;GO:0032042;GO:0033554;GO:0034599;GO:0034960;GO:0034962;GO:0042221;GO:0043170;GO:0043283;GO:0043285;GO:0043632;GO:0043933;GO:0044237;GO:0044238;GO:0044248;GO:0044257;GO:0044260;GO:0044265;GO:0044267;GO:0050896;GO:…	response to hypoxia;nucleobase, nucleoside, nucleotide and nucleic acid metabolic process;DNA metabolic process;protein complex assembly;proteolysis;response to stress;response to oxidative stress;metabolic process;catabolic process;macromolecule catabolic process;cellular process;anatomical structure formation;cellular component organization;protein metabolic process;modification-dependent prote…	hsa:9361			K08675	3	18	19	26	18	19	26	18	19	26	26.5	26.5	26.5	106.49	959	1.19E-104	0.85983
101	3142;6839					IPI00470573.1;IPI00749250.2;IPI00005159.3;IPI00909247.1;IPI00176593.4	2;2;2;2;1	2;2;2;2;1	2;2;2;2;1	FALSE	Actin-related protein 2;Actin-like protein 2;cDNA FLJ51655, highly similar to Actin-like protein 2;Putative uncharacterized protein ENSP00000380341	ACTR2;ARP2	actin-related protein 2 isoform a;45 kDa protein;Actin-related protein 2;cDNA FLJ51655, highly similar to Actin-like protein 2;Uncharacterized protein ENSP00000380341	P61160	P61160;B2RCP5;B4DHK9;Q8IY98;B4DWQ5;A8MUT7	ARP2_HUMAN;B4DWQ5_HUMAN;A8MUT7_HUMAN	ENSG00000138071;ENSG00000213985	OTTHUMP00000159937;OTTHUMP00000067922	NP_001005386;NP_005713	PF00022	Actin	Actin	GO:0005737;GO:0005885;GO:0032991;GO:0042995;GO:0043234;GO:0044422;GO:0044424;GO:0044430;GO:0044446;GO:0044464	cytoplasm;Arp2/3 protein complex;macromolecular complex;cell projection;protein complex;organelle part;intracellular part;cytoskeletal part;intracellular organelle part;cell part	GO:0000166;GO:0001882;GO:0001883;GO:0003779;GO:0005488;GO:0005515;GO:0005524;GO:0008092;GO:0017076;GO:0030554;GO:0032553;GO:0032555;GO:0032559	nucleotide binding;nucleoside binding;purine nucleoside binding;actin binding;binding;protein binding;ATP binding;cytoskeletal protein binding;purine nucleotide binding;adenyl nucleotide binding;ribonucleotide binding;purine ribonucleotide binding;adenyl ribonucleotide binding	GO:0006928;GO:0009987	cell motion;cellular process					5	2	2	2	2	2	2	2	2	2	5.3	5.3	5.3	45.376	399	0.001412
102	815;1410;1465;1801;3657;5942;6080;9326	144;145		1;115		IPI00005161.3;IPI00000477.3	8;5	8;5	8;5	FALSE	Actin-related protein 2/3 complex subunit 2;Arp2/3 complex 34 kDa subunit;PNAS-139	ARPC2;ARC34;PRO2446	Actin-related protein 2/3 complex subunit 2;PNAS-139	O15144	O15144;Q53R19;Q9BXV5	ARPC2_HUMAN;Q9BXV5_HUMAN	ENSG00000163466	OTTHUMP00000164144;OTTHUMP00000165866	NP_005722;NP_690601	PF04045	P34-Arc	Arp2/3 complex, 34 kD subunit p34-Arc	GO:0005737;GO:0005885;GO:0032991;GO:0042995;GO:0043234;GO:0044422;GO:0044424;GO:0044430;GO:0044446;GO:0044464;GO:0005856;GO:0043226;GO:0043228;GO:0043229;GO:0043232	cytoplasm;Arp2/3 protein complex;macromolecular complex;cell projection;protein complex;organelle part;intracellular part;cytoskeletal part;intracellular organelle part;cell part;cytoskeleton;organelle;non-membrane-bounded organelle;intracellular organelle;intracellular non-membrane-bounded organelle	GO:0003779;GO:0005198;GO:0005200;GO:0005488;GO:0005515;GO:0008092	actin binding;structural molecule activity;structural constituent of cytoskeleton;binding;protein binding;cytoskeletal protein binding	GO:0006928;GO:0009987;GO:0008064;GO:0019222;GO:0030832;GO:0030833;GO:0031323;GO:0032268;GO:0032271;GO:0032535;GO:0032956;GO:0032970;GO:0033043;GO:0043254;GO:0044087;GO:0050789;GO:0050794;GO:0051128;GO:0051246;GO:0051493;GO:0060255;GO:0065007;GO:0065008;GO:0080090	cell motion;cellular process;regulation of actin polymerization or depolymerization;regulation of metabolic process;regulation of actin filament length;regulation of actin filament polymerization;regulation of cellular metabolic process;regulation of cellular protein metabolic process;regulation of protein polymerization;regulation of cellular component size;regulation of actin cytoskeleton organ…	hsa:10109	ko04810	Regulation of actin cytoskeleton	K05758	2	8	9	11	8	9	11	8	9	11	27.7	27.7	27.7	34.333	300	4.29E-20	1.0632
103	5262;9151					IPI00005179.1;IPI00217386.1;IPI00645499.1;IPI00911024.1;IPI00552334.3;IPI00552677.1	2;2;1;1;1;1	2;2;1;1;1;1	2;2;1;1;1;1	FALSE	DNA-directed RNA polymerases I and III subunit RPAC1;DNA-directed RNA polymerases I and III 40 kDa polypeptide;RPC40;AC40;RPA39;Polymerase (RNA) I polypeptide C, 30kDa;cDNA FLJ57708, highly similar to DNA-directed RNA polymerase I 40 kDa polypeptide (EC 2.7.7.6)	POLR1C;POLR1E;RP3-337H4.4-004;RP3-337H4.4-007;RP3-337H4.4-002	Isoform 1 of DNA-directed RNA polymerases I and III subunit RPAC1;Isoform 2 of DNA-directed RNA polymerases I and III subunit RPAC1;OTTHUMP00000016466;cDNA FLJ57708, highly similar to DNA-directed RNA polymerase I 40 kDa polypeptide;OTTHUMP00000016469;OTTH	O15160-1	O15160-1;O15160;Q96HT3;O15160-2;Q5JTE4;Q5JTE0;B4DEC2;Q5JTE2;Q5JTE5	RPAC1_HUMAN;Q5JTE0_HUMAN;B4DEC2_HUMAN;Q5JTE2_HUMAN;Q5JTE5_HUMAN	ENSG00000171453	OTTHUMP00000016470;OTTHUMP00000016471;OTTHUMP00000016466;OTTHUMP00000016469;OTTHUMP00000016465	NP_976035;NP_004866	PF01000;PF01193	RNA_pol_A_bac;RNA_pol_L	RNA polymerase Rpb3/RpoA insert domain;RNA polymerase Rpb3/Rpb11 dimerisation domain	GO:0000428;GO:0005654;GO:0005736;GO:0030880;GO:0032991;GO:0043234;GO:0044422;GO:0044424;GO:0044428;GO:0044446;GO:0044452;GO:0044464;GO:0055029;GO:0005634;GO:0043226;GO:0043227;GO:0043229;GO:0043231	DNA-directed RNA polymerase complex;nucleoplasm;DNA-directed RNA polymerase I complex;RNA polymerase complex;macromolecular complex;protein complex;organelle part;intracellular part;nuclear part;intracellular organelle part;nucleolar part;cell part;nuclear DNA-directed RNA polymerase complex;nucleus;organelle;membrane-bounded organelle;intracellular organelle;intracellular membrane-bounded organe…	GO:0003676;GO:0003677;GO:0003824;GO:0003899;GO:0005488;GO:0005515;GO:0016740;GO:0016772;GO:0016779;GO:0034062;GO:0046983	nucleic acid binding;DNA binding;catalytic activity;DNA-directed RNA polymerase activity;binding;protein binding;transferase activity;transferase activity, transferring phosphorus-containing groups;nucleotidyltransferase activity;RNA polymerase activity;protein dimerization activity	GO:0006139;GO:0006350;GO:0006351;GO:0006360;GO:0008152;GO:0009058;GO:0009059;GO:0009987;GO:0016070;GO:0032774;GO:0034645;GO:0034960;GO:0034961;GO:0043170;GO:0043283;GO:0043284;GO:0044237;GO:0044238;GO:0044249;GO:0044260	nucleobase, nucleoside, nucleotide and nucleic acid metabolic process;transcription;transcription, DNA-dependent;transcription from RNA polymerase I promoter;metabolic process;biosynthetic process;macromolecule biosynthetic process;cellular process;RNA metabolic process;RNA biosynthetic process;cellular macromolecule biosynthetic process;cellular biopolymer metabolic process;cellular biopolymer b…	hsa:9533	ko03020	RNA polymerase	K03027	6	2	2	2	2	2	2	2	2	2	8.7	8.7	8.7	39.249	346	1.43E-10
104	3067;3807;3829;3891;4372;6326;6660;8678;8807	146		113		IPI00005198.2;IPI00872107.1;IPI00641665.1;IPI00643578.1	9;8;5;4	9;8;5;4	9;8;5;4	FALSE	Interleukin enhancer-binding factor 2;Nuclear factor of activated T-cells 45 kDa;Interleukin enhancer binding factor 2 variant	ILF2;NF45;PRO3063	Interleukin enhancer-binding factor 2;Interleukin enhancer binding factor 2 variant (Fragment);12 kDa protein	Q12905	Q12905;B2R8G7;B4DY09;Q53FG3	ILF2_HUMAN;Q53FG3_HUMAN	ENSG00000143621	OTTHUMP00000035158;OTTHUMP00000035160	NP_004506	PF07528	DZF	DZF	GO:0005730;GO:0043226;GO:0043228;GO:0043229;GO:0043232;GO:0044422;GO:0044424;GO:0044428;GO:0044446;GO:0044464	nucleolus;organelle;non-membrane-bounded organelle;intracellular organelle;intracellular non-membrane-bounded organelle;organelle part;intracellular part;nuclear part;intracellular organelle part;cell part	GO:0003676;GO:0003677;GO:0003702;GO:0003723;GO:0003725;GO:0005488;GO:0005515;GO:0030528;GO:0000166;GO:0001882;GO:0001883;GO:0003824;GO:0005524;GO:0016740;GO:0017076;GO:0030554;GO:0032553;GO:0032555;GO:0032559	nucleic acid binding;DNA binding;RNA polymerase II transcription factor activity;RNA binding;double-stranded RNA binding;binding;protein binding;transcription regulator activity;nucleotide binding;nucleoside binding;purine nucleoside binding;catalytic activity;ATP binding;transferase activity;purine nucleotide binding;adenyl nucleotide binding;ribonucleotide binding;purine ribonucleotide binding;…	GO:0006139;GO:0006350;GO:0006355;GO:0008152;GO:0009058;GO:0009059;GO:0009889;GO:0009891;GO:0009893;GO:0009987;GO:0010468;GO:0010556;GO:0010557;GO:0010604;GO:0010628;GO:0019219;GO:0019222;GO:0031323;GO:0031325;GO:0031326;GO:0031328;GO:0034645;GO:0034960;GO:0034961;GO:0043170;GO:0043283;GO:0043284;GO:0044237;GO:0044238;GO:0044249;GO:0044260;GO:0045449;GO:0045893;GO:0045935;GO:0045941;GO:0048518;GO:…	nucleobase, nucleoside, nucleotide and nucleic acid metabolic process;transcription;regulation of transcription, DNA-dependent;metabolic process;biosynthetic process;macromolecule biosynthetic process;regulation of biosynthetic process;positive regulation of biosynthetic process;positive regulation of metabolic process;cellular process;regulation of gene expression;regulation of macromolecule bio…	hsa:3608				4	9	9	13	9	9	13	9	9	13	33.8	33.8	33.8	43.062	390	3.40E-90	1.4432
105	5216;5327					IPI00005260.4;IPI00894486.1;IPI00783948.2	2;2;1	2;2;1	2;2;1	FALSE	Proteasome activator complex subunit 4;Proteasome activator PA200	PSME4;KIAA0077	Isoform 1 of Proteasome activator complex subunit 4;66 kDa protein;Proteasome activator complex subunit 4 (Proteasome activator PA200). Isoform 2	Q14997-1	Q14997-1;Q14997;Q14997-2	PSME4_HUMAN	ENSG00000068878	OTTHUMP00000200663;OTTHUMP00000200664	NP_055429	PF02985	HEAT	HEAT repeat	GO:0005829;GO:0016604;GO:0016607;GO:0032991;GO:0043234;GO:0044422;GO:0044424;GO:0044428;GO:0044444;GO:0044446;GO:0044451;GO:0044464	cytosol;nuclear body;nuclear speck;macromolecular complex;protein complex;organelle part;intracellular part;nuclear part;cytoplasmic part;intracellular organelle part;nucleoplasm part;cell part	GO:0005488	binding	GO:0007275;GO:0007276;GO:0007283;GO:0009987;GO:0022414;GO:0030154;GO:0032501;GO:0032502;GO:0048232;GO:0048869	multicellular organismal development;gamete generation;spermatogenesis;cellular process;reproductive process;cell differentiation;multicellular organismal process;developmental process;male gamete generation;cellular developmental process	hsa:23198	ko03050	Proteasome	K06699	3	2	2	3	2	2	3	2	2	3	0.9	0.9	0.9	211.33	1843	0.019473	1.9407
106	936;2664;6314;9342	147;148		99;172		IPI00005613.3;IPI00619914.2;IPI00619942.1;IPI00457142.3	4;3;3;2	4;3;3;2	4;3;3;2	FALSE	Splicing factor U2AF 35 kDa subunit;U2 auxiliary factor 35 kDa subunit;U2 snRNP auxiliary factor small subunit;Putative uncharacterized protein DKFZp313J1712;FP793;U2(RNU2) small nuclear RNA auxiliary factor 1, isoform CRA_a	U2AF1;U2AF35;U2AFBP;DKFZp313J1712;hCG_401287	Splicing factor U2AF 35 kDa subunit;U2 small nuclear RNA auxillary factor 1 isoform b;U2 small nuclear RNA auxillary factor 1 isoform c;hypothetical protein	Q01081	Q01081;B5BU08;Q7Z780;Q69YM7;Q701P4;Q71RF1	U2AF1_HUMAN;Q69YM7_HUMAN;Q71RF1_HUMAN	ENSG00000160201	OTTHUMP00000109423;OTTHUMP00000109424;OTTHUMP00000175559	NP_006749;NP_001020374;NP_001020375;XP_497450	PF00076;PF00642	RRM_1;zf-CCCH	RNA recognition motif. (a.k.a. RRM, RBD, or RNP domain);Zinc finger C-x8-C-x5-C-x3-H type (and similar)	GO:0005681;GO:0015030;GO:0016604;GO:0030529;GO:0032991;GO:0044422;GO:0044424;GO:0044428;GO:0044446;GO:0044451;GO:0044464;GO:0005634;GO:0043226;GO:0043227;GO:0043229;GO:0043231	spliceosome;Cajal body;nuclear body;ribonucleoprotein complex;macromolecular complex;organelle part;intracellular part;nuclear part;intracellular organelle part;nucleoplasm part;cell part;nucleus;organelle;membrane-bounded organelle;intracellular organelle;intracellular membrane-bounded organelle	GO:0000166;GO:0003676;GO:0003723;GO:0005488;GO:0008270;GO:0043167;GO:0043169;GO:0046872;GO:0046914;GO:0005515;GO:0019904;GO:0050733	nucleotide binding;nucleic acid binding;RNA binding;binding;zinc ion binding;ion binding;cation binding;metal ion binding;transition metal ion binding;protein binding;protein domain specific binding;RS domain binding	GO:0000375;GO:0000377;GO:0000398;GO:0006139;GO:0006396;GO:0006397;GO:0008152;GO:0008380;GO:0009987;GO:0016070;GO:0016071;GO:0034960;GO:0043170;GO:0043283;GO:0044237;GO:0044238;GO:0044260	RNA splicing, via transesterification reactions;RNA splicing, via transesterification reactions with bulged adenosine as nucleophile;nuclear mRNA splicing, via spliceosome;nucleobase, nucleoside, nucleotide and nucleic acid metabolic process;RNA processing;mRNA processing;metabolic process;RNA splicing;cellular process;RNA metabolic process;mRNA metabolic process;cellular biopolymer metabolic pro…	hsa:7307				4	4	4	4	4	4	4	4	4	4	24.6	24.6	24.6	27.872	240	3.17E-23	1.5001
107	620;1146;1314;1446;1497;1506;1556;1712;1871;1909;1937;2028;2084;3271;3623;4053;5063;5186;5484;5728;5753;5816;5819;6477;6654;6844;7107;7427;7623;8043;8317;8578;8604;8837;8948;9403	149;150;151;152		146;911;1005;1282		IPI00871932.1;IPI00005614.6;IPI00328230.2;IPI00333015.7;IPI00012645.1;IPI00218207.1;IPI00914949.1;IPI00216704.9;IPI00783228.4;IPI00237806.6;IPI00845381.1	36;36;35;35;2;2;2;2;2;2;2	36;36;35;35;2;2;2;2;2;2;2	36;36;35;35;2;2;2;2;2;2;2	FALSE	Spectrin beta chain, brain 1;Spectrin, non-erythroid beta chain 1;Beta-II spectrin;Fodrin beta chain	SPTBN1;SPTB2	276 kDa protein;Isoform Long of Spectrin beta chain, brain 1;Isoform Short of Spectrin beta chain, brain 1;Isoform 2 of Spectrin beta chain, brain 1	Q01082-1	Q01082-1;Q01082;B2ZZ89;B4DIF8;Q01082-2;Q53RC4;Q01082-3;B2RP63;Q8WYB3	SPTB2_HUMAN	ENSG00000115306	OTTHUMP00000165176;OTTHUMP00000165177;OTTHUMP00000165178	NP_003119;NP_842565	PF00307;PF00169;PF00435	CH;PH;Spectrin	Calponin homology (CH) domain;PH domain;Spectrin repeat	GO:0005730;GO:0005886;GO:0008091;GO:0016020;GO:0031430;GO:0043226;GO:0043228;GO:0043229;GO:0043232;GO:0044422;GO:0044424;GO:0044428;GO:0044430;GO:0044444;GO:0044446;GO:0044448;GO:0044449;GO:0044464	nucleolus;plasma membrane;spectrin;membrane;M band;organelle;non-membrane-bounded organelle;intracellular organelle;intracellular non-membrane-bounded organelle;organelle part;intracellular part;nuclear part;cytoskeletal part;cytoplasmic part;intracellular organelle part;cell cortex part;contractile fiber part;cell part	GO:0003779;GO:0005198;GO:0005200;GO:0005488;GO:0005515;GO:0005516;GO:0008092	actin binding;structural molecule activity;structural constituent of cytoskeleton;binding;protein binding;calmodulin binding;cytoskeletal protein binding	GO:0008064;GO:0009892;GO:0010605;GO:0010639;GO:0019222;GO:0030832;GO:0030833;GO:0030834;GO:0030835;GO:0030837;GO:0031323;GO:0031324;GO:0031333;GO:0032268;GO:0032269;GO:0032271;GO:0032272;GO:0032535;GO:0032956;GO:0032970;GO:0033043;GO:0043242;GO:0043244;GO:0043254;GO:0044087;GO:0048519;GO:0048523;GO:0050789;GO:0050794;GO:0051016;GO:0051128;GO:0051129;GO:0051246;GO:0051248;GO:0051493;GO:0051494;GO:…	regulation of actin polymerization or depolymerization;negative regulation of metabolic process;negative regulation of macromolecule metabolic process;negative regulation of organelle organization;regulation of metabolic process;regulation of actin filament length;regulation of actin filament polymerization;regulation of actin filament depolymerization;negative regulation of actin filament depoly…	hsa:6711			K06115	11	36	36	38	36	36	38	36	36	38	19.3	19.3	19.3	276.14	2377	3.33E-125	2.0448
108	69;573;1076;1187;7342;8226	153		1243		IPI00005634.3	6	6	6	FALSE	Tetratricopeptide repeat protein 37	TTC37;KIAA0372	Tetratricopeptide repeat protein 37	Q6PGP7	Q6PGP7	TTC37_HUMAN	ENSG00000198677	OTTHUMP00000149977	NP_055454	PF08238;PF00515;PF07719	Sel1;TPR_1;TPR_2	Sel1 repeat;Tetratricopeptide repeat;Tetratricopeptide repeat			GO:0005488	binding			hsa:9652				1	6	6	6	6	6	6	6	6	6	5.6	5.6	5.6	175.48	1564	2.29E-25	1.2535
109	379;1702;2907;3184;3436;3521;3735;4181;4800;6683;7731;9469	154		280		IPI00902512.1;IPI00027423.3;IPI00218187.1;IPI00550451.1;IPI00005705.1;IPI00410128.2;IPI00894160.1	12;12;12;12;12;10;1	12;12;12;12;12;10;1	2;2;2;2;2;1;0	FALSE	Serine/threonine protein phosphatase;Serine/threonine-protein phosphatase PP1-gamma catalytic subunit;Protein phosphatase 1C catalytic subunit;Serine/threonine-protein phosphatase PP1-alpha catalytic subunit	PPP1CC;PPP1CA;PPP1A	cDNA FLJ45714 fis, clone FEKID2002637, highly similar to Serine/threonine-protein phosphatase PP1-alphacatalytic subunit;protein phosphatase 1, catalytic subunit, alpha isoform 3;Isoform Gamma-2 of Serine/threonine-protein phosphatase PP1-gamma catalytic s	B3KXM2	B3KXM2;Q07161;P36873-2;P36873;P62136;B2R908;P36873-1;B4DNE3;Q9UPN1;A6NNR3	B3KXM2_HUMAN;Q07161_HUMAN;PP1G_HUMAN;PP1A_HUMAN;A6NNR3_HUMAN	ENSG00000172531;ENSG00000186298		NP_001008709;NP_002699;NP_002701;NP_996756	PF00149	Metallophos	Calcineurin-like phosphoesterase	GO:0005654;GO:0005737;GO:0042995;GO:0043005;GO:0043025;GO:0044422;GO:0044424;GO:0044428;GO:0044446;GO:0044464;GO:0032991;GO:0034708;GO:0035097;GO:0043234;GO:0044451	nucleoplasm;cytoplasm;cell projection;neuron projection;cell soma;organelle part;intracellular part;nuclear part;intracellular organelle part;cell part;macromolecular complex;methyltransferase complex;histone methyltransferase complex;protein complex;nucleoplasm part	GO:0003824;GO:0005488;GO:0005515;GO:0016787;GO:0043021;GO:0004721;GO:0016788;GO:0016791;GO:0042578;GO:0004722;GO:0005506;GO:0019899;GO:0019900;GO:0019901;GO:0030145;GO:0043167;GO:0043169;GO:0046872;GO:0046914	catalytic activity;binding;protein binding;hydrolase activity;ribonucleoprotein binding;phosphoprotein phosphatase activity;hydrolase activity, acting on ester bonds;phosphatase activity;phosphoric ester hydrolase activity;protein serine/threonine phosphatase activity;iron ion binding;enzyme binding;kinase binding;protein kinase binding;manganese ion binding;ion binding;cation binding;metal ion b…	GO:0001763;GO:0006464;GO:0006470;GO:0006793;GO:0006796;GO:0008152;GO:0009653;GO:0009987;GO:0016311;GO:0019538;GO:0030324;GO:0032502;GO:0034960;GO:0035239;GO:0043170;GO:0043283;GO:0043412;GO:0043687;GO:0044237;GO:0044238;GO:0044260;GO:0044267;GO:0048513;GO:0048754;GO:0048856;GO:0005975;GO:0005976;GO:0005977;GO:0006073;GO:0006091;GO:0006112;GO:0007049;GO:0015980;GO:0044042;GO:0044262;GO:0044264;GO:…	morphogenesis of a branching structure;protein modification process;protein amino acid dephosphorylation;phosphorus metabolic process;phosphate metabolic process;metabolic process;anatomical structure morphogenesis;cellular process;dephosphorylation;protein metabolic process;lung development;developmental process;cellular biopolymer metabolic process;tube morphogenesis;macromolecule metabolic pro…	hsa:5499;hsa:5501	ko04810;ko04510;ko04270;ko04910;ko04720	Regulation of actin cytoskeleton;Focal adhesion;Vascular smooth muscle contraction;Insulin signaling pathway;Long-term potentiation	K06269	7	12	12	18	12	12	18	2	2	2	37.5	37.5	8.7	45.845	413	5.15E-97	1.8754
110	2971;4660;6201;7326	155;156;157		7;141;148		IPI00005737.1;IPI00399142.5;IPI00641719.1	4;4;4	4;4;4	4;4;4	FALSE	Surfeit locus protein 4;Surfeit 4	SURF4;SURF-4;RP11-244N20.4-002	Isoform 1 of Surfeit locus protein 4;Surfeit 4;Surfeit 4	O15260-1	O15260-1;O15260;Q5T8U7;O15260-2;Q5T8U5	SURF4_HUMAN;Q5T8U7_HUMAN	ENSG00000148248	OTTHUMP00000022476;OTTHUMP00000022477;OTTHUMP00000022478	NP_149351	PF02077	SURF4	SURF4 family	GO:0005789;GO:0005793;GO:0016020;GO:0016021;GO:0031090;GO:0031224;GO:0044422;GO:0044424;GO:0044425;GO:0044432;GO:0044444;GO:0044446;GO:0044464	endoplasmic reticulum membrane;ER-Golgi intermediate compartment;membrane;integral to membrane;organelle membrane;intrinsic to membrane;organelle part;intracellular part;membrane part;endoplasmic reticulum part;cytoplasmic part;intracellular organelle part;cell part	GO:0005488;GO:0005515	binding;protein binding			hsa:6836				3	4	4	4	4	4	4	4	4	4	21.2	21.2	21.2	30.394	269	9.65E-36
111	368;5482					IPI00005861.1;IPI00377152.1;IPI00909797.1	2;2;1	2;2;1	2;2;1	FALSE	U4/U6 small nuclear ribonucleoprotein Prp3;Pre-mRNA-splicing factor 3;U4/U6 snRNP 90 kDa protein;cDNA FLJ50575, highly similar to U4/U6 small nuclear ribonucleoprotein Prp3	PRPF3;HPRP3;PRP3	Isoform 1 of U4/U6 small nuclear ribonucleoprotein Prp3;Isoform 2 of U4/U6 small nuclear ribonucleoprotein Prp3;cDNA FLJ50575, highly similar to U4/U6 small nuclear ribonucleoprotein Prp3	O43395-1	O43395-1;O43395;B2R791;B4DLS8;B4DSY9;Q53GV6;O43395-2;B4DM28	PRPF3_HUMAN;B4DM28_HUMAN	ENSG00000117360	OTTHUMP00000014935	NP_004689	PF08572;PF01480	PRP3;PWI	pre-mRNA processing factor 3 (PRP3);PWI domain	GO:0005681;GO:0016604;GO:0016607;GO:0030529;GO:0032991;GO:0044422;GO:0044424;GO:0044428;GO:0044446;GO:0044451;GO:0044464	spliceosome;nuclear body;nuclear speck;ribonucleoprotein complex;macromolecular complex;organelle part;intracellular part;nuclear part;intracellular organelle part;nucleoplasm part;cell part	GO:0003824;GO:0005488;GO:0005515;GO:0031202;GO:0003676	catalytic activity;binding;protein binding;RNA splicing factor activity, transesterification mechanism;nucleic acid binding	GO:0000375;GO:0000377;GO:0000398;GO:0003008;GO:0006139;GO:0006396;GO:0006397;GO:0007600;GO:0007601;GO:0008152;GO:0008380;GO:0009987;GO:0016070;GO:0016071;GO:0032501;GO:0034960;GO:0043170;GO:0043283;GO:0044237;GO:0044238;GO:0044260;GO:0050877;GO:0050890;GO:0050896;GO:0050953	RNA splicing, via transesterification reactions;RNA splicing, via transesterification reactions with bulged adenosine as nucleophile;nuclear mRNA splicing, via spliceosome;system process;nucleobase, nucleoside, nucleotide and nucleic acid metabolic process;RNA processing;mRNA processing;sensory perception;visual perception;metabolic process;RNA splicing;cellular process;RNA metabolic process;mRNA…	hsa:9129				3	2	2	2	2	2	2	2	2	2	2.8	2.8	2.8	77.528	683	3.04E-05
112	2196;2394;3979;5236;7810					IPI00005969.3;IPI00873484.1	5;5	3;3	3;3	FALSE	F-actin-capping protein subunit alpha-1;CapZ alpha-1;Putative uncharacterized protein CAPZA1	CAPZA1	F-actin-capping protein subunit alpha-1;Putative uncharacterized protein CAPZA1 (Fragment)	P52907	P52907;A8K0T9;A8MV55	CAZA1_HUMAN;A8MV55_HUMAN	ENSG00000116489	OTTHUMP00000013512	NP_006126	PF01267	F-actin_cap_A	F-actin capping protein alpha subunit	GO:0008290;GO:0032991;GO:0043234;GO:0044422;GO:0044424;GO:0044430;GO:0044446;GO:0044464	F-actin capping protein complex;macromolecular complex;protein complex;organelle part;intracellular part;cytoskeletal part;intracellular organelle part;cell part	GO:0003779;GO:0005488;GO:0005515;GO:0008092	actin binding;binding;protein binding;cytoskeletal protein binding	GO:0006461;GO:0006928;GO:0006996;GO:0007010;GO:0008064;GO:0009892;GO:0009987;GO:0010605;GO:0010639;GO:0010926;GO:0016043;GO:0019222;GO:0022607;GO:0030029;GO:0030036;GO:0030832;GO:0030833;GO:0030834;GO:0030835;GO:0030837;GO:0031323;GO:0031324;GO:0031333;GO:0032268;GO:0032269;GO:0032271;GO:0032272;GO:0032535;GO:0032956;GO:0032970;GO:0033043;GO:0043242;GO:0043244;GO:0043254;GO:0043933;GO:0044087;GO:…	protein complex assembly;cell motion;organelle organization;cytoskeleton organization;regulation of actin polymerization or depolymerization;negative regulation of metabolic process;cellular process;negative regulation of macromolecule metabolic process;negative regulation of organelle organization;anatomical structure formation;cellular component organization;regulation of metabolic process;cell…	hsa:829			K10364	2	5	5	7	3	3	5	3	3	5	28	18.5	18.5	32.922	286	5.47E-14	1.1285
113	1118;8515;9354	158;159		72;75		IPI00005978.8;IPI00796848.1;IPI00385786.3;IPI00477842.2;IPI00856075.1;IPI00894320.1;IPI00746575.3;IPI00902967.1	3;3;2;1;1;1;1;1	3;3;2;1;1;1;1;1	3;3;2;1;1;1;1;1	FALSE	Splicing factor, arginine/serine-rich 2;Splicing factor SC35;Splicing component, 35 kDa;Protein PR264;Splicing factor, arginine/serine-rich 2, isoform CRA_g;cDNA FLJ52570, highly similar to Splicing factor, arginine/serine-rich 2;cDNA FLJ41718 fis, clone HLUNG2013097, highly similar to SPLICING FACTOR, ARGININE/SERINE-RICH 2	SFRS2;hCG_27842	Splicing factor, arginine/serine-rich 2;cDNA FLJ52570, highly similar to Splicing factor, arginine/serine-rich 2;cDNA FLJ35170 fis, clone PLACE6012942, highly similar to SPLICING FACTOR, ARGININE/SERINE-RICH 2	Q01130	Q01130;B3KUY1;B3KWD5;Q53FN0;B4DN89;B3KVY2;Q8NAK9	SFRS2_HUMAN;B4DN89_HUMAN;B3KVY2_HUMAN	ENSG00000161547	OTTHUMP00000182516;OTTHUMP00000182517;OTTHUMP00000182520;OTTHUMP00000182518	NP_003007	PF00076	RRM_1	RNA recognition motif. (a.k.a. RRM, RBD, or RNP domain)	GO:0016604;GO:0016607;GO:0044422;GO:0044424;GO:0044428;GO:0044446;GO:0044451;GO:0044464	nuclear body;nuclear speck;organelle part;intracellular part;nuclear part;intracellular organelle part;nucleoplasm part;cell part	GO:0000166;GO:0003676;GO:0003712;GO:0003714;GO:0003723;GO:0005488;GO:0005515;GO:0008134;GO:0016564;GO:0030528	nucleotide binding;nucleic acid binding;transcription cofactor activity;transcription corepressor activity;RNA binding;binding;protein binding;transcription factor binding;transcription repressor activity;transcription regulator activity	GO:0000375;GO:0000377;GO:0000398;GO:0006139;GO:0006396;GO:0006397;GO:0008152;GO:0008380;GO:0009987;GO:0016070;GO:0016071;GO:0034960;GO:0043170;GO:0043283;GO:0044237;GO:0044238;GO:0044260	RNA splicing, via transesterification reactions;RNA splicing, via transesterification reactions with bulged adenosine as nucleophile;nuclear mRNA splicing, via spliceosome;nucleobase, nucleoside, nucleotide and nucleic acid metabolic process;RNA processing;mRNA processing;metabolic process;RNA splicing;cellular process;RNA metabolic process;mRNA metabolic process;cellular biopolymer metabolic pro…	hsa:6427				8	3	3	3	3	3	3	3	3	3	16.3	16.3	16.3	25.476	221	2.10E-13
114	626;1384;1639;2808;3961;4817;5580;8049;8272					IPI00006025.1;IPI00790281.2;IPI00719256.1	9;5;4	9;5;4	9;5;4	FALSE	Squamous cell carcinoma antigen recognized by T-cells 3;Tat-interacting protein of 110 kDa;cDNA FLJ51777, highly similar to Squamous cell carcinoma antigen recognized byT-cells 3	SART3;KIAA0156;TIP110	Isoform 1 of Squamous cell carcinoma antigen recognized by T-cells 3;cDNA FLJ51777, highly similar to Squamous cell carcinoma antigen recognized byT-cells 3	Q15020-1	Q15020-1;Q15020;A8K2E4;B4DRG9;B4DYA2;B4E3R6	SART3_HUMAN;B4E3R6_HUMAN	ENSG00000075856	OTTHUMP00000169100;OTTHUMP00000169101	NP_055521	PF05391;PF00076	Lsm_interact;RRM_1	Lsm interaction motif;RNA recognition motif. (a.k.a. RRM, RBD, or RNP domain)	GO:0005737;GO:0016604;GO:0016607;GO:0044422;GO:0044424;GO:0044428;GO:0044446;GO:0044451;GO:0044464;GO:0005622	cytoplasm;nuclear body;nuclear speck;organelle part;intracellular part;nuclear part;intracellular organelle part;nucleoplasm part;cell part;intracellular	GO:0000166;GO:0003676;GO:0003723;GO:0005488;GO:0005515	nucleotide binding;nucleic acid binding;RNA binding;binding;protein binding	GO:0006139;GO:0006396;GO:0008152;GO:0009987;GO:0016070;GO:0034960;GO:0043170;GO:0043283;GO:0044237;GO:0044238;GO:0044260	nucleobase, nucleoside, nucleotide and nucleic acid metabolic process;RNA processing;metabolic process;cellular process;RNA metabolic process;cellular biopolymer metabolic process;macromolecule metabolic process;biopolymer metabolic process;cellular metabolic process;primary metabolic process;cellular macromolecule metabolic process	hsa:9733				3	9	9	9	9	9	9	9	9	9	10.4	10.4	10.4	109.93	963	4.67E-16
115	3822;8971					IPI00006071.4	2	2	2	FALSE	ADP-ribosyl cyclase 1;Cyclic ADP-ribose hydrolase 1;T10	CD38	Isoform 1 of ADP-ribosyl cyclase 1	P28907-1	P28907-1;P28907;B2R880;B4DMR7;B4E006;Q4FCX6	CD38_HUMAN	ENSG00000004468	OTTHUMP00000158633	NP_001766	PF02267	Rib_hydrolayse	ADP-ribosyl cyclase	GO:0000267;GO:0005624;GO:0005626;GO:0005886;GO:0016020;GO:0016021;GO:0031224;GO:0044425;GO:0044464	cell fraction;membrane fraction;insoluble fraction;plasma membrane;membrane;integral to membrane;intrinsic to membrane;membrane part;cell part	GO:0003824;GO:0003953;GO:0004871;GO:0004872;GO:0005488;GO:0016787;GO:0016798;GO:0016799;GO:0060089	catalytic activity;NAD+ nucleosidase activity;signal transducer activity;receptor activity;binding;hydrolase activity;hydrolase activity, acting on glycosyl bonds;hydrolase activity, hydrolyzing N-glycosyl compounds;molecular transducer activity	GO:0006917;GO:0007154;GO:0007165;GO:0008152;GO:0008624;GO:0009987;GO:0010941;GO:0010942;GO:0012502;GO:0042981;GO:0043065;GO:0043067;GO:0043068;GO:0048518;GO:0048522;GO:0050789;GO:0050793;GO:0050794;GO:0051094;GO:0065007	induction of apoptosis;cell communication;signal transduction;metabolic process;induction of apoptosis by extracellular signals;cellular process;regulation of cell death;positive regulation of cell death;induction of programmed cell death;regulation of apoptosis;positive regulation of apoptosis;regulation of programmed cell death;positive regulation of programmed cell death;positive regulation of…	hsa:952	ko00760;ko04020	Nicotinate and nicotinamide metabolism;Calcium signaling pathway	K01242	1	2	2	2	2	2	2	2	2	2	6.3	6.3	6.3	34.328	300	0.00026469
116	3532;4880;7562;8042	160		256		IPI00791086.2;IPI00006181.1;IPI00903191.1;IPI00789582.1;IPI00879735.1	4;4;2;1;1	4;4;2;1;1	4;4;2;1;1	FALSE	Putative uncharacterized protein EIF3D;Eukaryotic translation initiation factor 3 subunit D;Eukaryotic translation initiation factor 3 subunit 7;eIF-3-zeta;eIF3 p66;Eukaryotic translation initiation factor 3, subunit D	EIF3D;EIF3S7;RP5-1119A7.12-005	Putative uncharacterized protein EIF3D;Eukaryotic translation initiation factor 3 subunit D;Eukaryotic translation initiation factor 3, subunit D	A8MWD3	A8MWD3;O15371;B2R7D4;B4DTF8;B4DVY1;B4E1K8;B0QYA5	A8MWD3_HUMAN;EIF3D_HUMAN;B0QYA5_HUMAN	ENSG00000100353	OTTHUMP00000028733;OTTHUMP00000197900;OTTHUMP00000197901;OTTHUMP00000197903	NP_003744	PF05091	eIF-3_zeta	Eukaryotic translation initiation factor 3 subunit 7 (eIF-3)	GO:0005829;GO:0044424;GO:0044444;GO:0044464	cytosol;intracellular part;cytoplasmic part;cell part	GO:0003676;GO:0003743;GO:0005488;GO:0008135;GO:0045182;GO:0005515	nucleic acid binding;translation initiation factor activity;binding;translation factor activity, nucleic acid binding;translation regulator activity;protein binding	GO:0006413;GO:0009987	translational initiation;cellular process	hsa:8664			K03251	5	4	4	4	4	4	4	4	4	4	10	10	10	63.902	548	1.09E-13
117	16;60;796;1458;1630;1766;1805;2590;3315;4217;4496;4682;5268;5485;6479;6497;7235;7347;8434;9565	161		989		IPI00292771.4;IPI00872028.1;IPI00006196.3;IPI00030136.1	20;20;20;6	20;20;20;6	20;20;20;6	FALSE	Nuclear mitotic apparatus protein 1;SP-H antigen;NUMA1 variant protein	NUMA1;NUMA;NUMA1 variant protein	Isoform 1 of Nuclear mitotic apparatus protein 1;NUMA1 variant protein;Isoform 2 of Nuclear mitotic apparatus protein 1	Q14980-1	Q14980-1;Q14980;Q9UNL7;Q4LE64;Q14980-2;A8K394;Q3SYK8;Q59HB8;Q7Z757;Q96HN5;Q9UPG3	NUMA1_HUMAN;Q4LE64_HUMAN	ENSG00000137497		NP_006176				GO:0000922;GO:0005874;GO:0005876;GO:0044422;GO:0044424;GO:0044430;GO:0044446;GO:0044464	spindle pole;microtubule;spindle microtubule;organelle part;intracellular part;cytoskeletal part;intracellular organelle part;cell part	GO:0005198	structural molecule activity	GO:0000090;GO:0006996;GO:0006997;GO:0009987;GO:0016043;GO:0022402;GO:0022403;GO:0051322	mitotic anaphase;organelle organization;nucleus organization;cellular process;cellular component organization;cell cycle process;cell cycle phase;anaphase	hsa:4926				4	20	20	20	20	20	20	20	20	20	11.9	11.9	11.9	238.26	2115	3.77E-87	2.3941
118	227;2216;4809;5158;5924;7425;8707;9560	162		218		IPI00006451.6;IPI00787942.1;IPI00741787.2	8;4;3	8;4;3	8;4;3	FALSE	Vesicle-fusing ATPase;N-ethylmaleimide-sensitive fusion protein;Vesicular-fusion protein NSF	NSF	Vesicle-fusing ATPase;similar to Vesicle-fusing ATPase	P46459	P46459;A8K2D9;B4DFA2;B4DGR3;B4DH19;B4DSK5;Q96D47;Q9H3V6	NSF_HUMAN	ENSG00000073969	OTTHUMP00000166031;OTTHUMP00000181563	NP_006169;XP_001128535	PF00004;PF02933;PF02359	AAA;CDC48_2;CDC48_N	ATPase family associated with various cellular activities (AAA);Cell division protein 48 (CDC48), domain 2;Cell division protein 48 (CDC48), N-terminal domain	GO:0005737;GO:0044424;GO:0044464	cytoplasm;intracellular part;cell part	GO:0000166;GO:0000287;GO:0001882;GO:0001883;GO:0003824;GO:0004175;GO:0004176;GO:0004252;GO:0005488;GO:0005515;GO:0005524;GO:0008233;GO:0008236;GO:0016462;GO:0016787;GO:0016817;GO:0016818;GO:0016887;GO:0017076;GO:0017111;GO:0017171;GO:0030554;GO:0032553;GO:0032555;GO:0032559;GO:0042623;GO:0043167;GO:0043169;GO:0046872;GO:0070011	nucleotide binding;magnesium ion binding;nucleoside binding;purine nucleoside binding;catalytic activity;endopeptidase activity;ATP-dependent peptidase activity;serine-type endopeptidase activity;binding;protein binding;ATP binding;peptidase activity;serine-type peptidase activity;pyrophosphatase activity;hydrolase activity;hydrolase activity, acting on acid anhydrides;hydrolase activity, acting …	GO:0006508;GO:0006810;GO:0008152;GO:0009056;GO:0009057;GO:0015031;GO:0019538;GO:0030163;GO:0043170;GO:0043283;GO:0043285;GO:0044238;GO:0045184;GO:0051234	proteolysis;transport;metabolic process;catabolic process;macromolecule catabolic process;protein transport;protein metabolic process;protein catabolic process;macromolecule metabolic process;biopolymer metabolic process;biopolymer catabolic process;primary metabolic process;establishment of protein localization;establishment of localization	hsa:4905			K06027	3	8	8	8	8	8	8	8	8	8	12.9	12.9	12.9	82.559	744	1.12E-20	1.0613
119	23;141;158;895;930;1053;1221;1453;1861;2779;3096;3392;4118;4539;5044;5059;5366;5623;6282;6312;6459;6527;6879;7363;7668;7772;8070;8377;8628;9368;9494	163;164;165;166;167;168		32;164;507;615;734;748		IPI00006482.1;IPI00646182.3;IPI00414005.2;IPI00003021.1;IPI00640401.1;IPI00647102.4;IPI00908591.1;IPI00375339.2;IPI00008161.8;IPI00872242.1;IPI00218919.7;IPI00647099.2;IPI00644722.1;IPI00909069.1;IPI00911028.1	31;31;20;12;12;10;10;7;4;4;4;4;4;3;3	31;31;20;12;12;10;10;7;4;4;4;4;4;3;3	16;16;13;2;2;2;2;1;0;0;0;0;4;0;0	FALSE	Sodium/potassium-transporting ATPase subunit alpha-1;Na(+)/K(+) ATPase alpha-1 subunit;Na+/K+ transporting ATPase alpha 1 polypeptide	ATP1A1	Isoform Long of Sodium/potassium-transporting ATPase subunit alpha-1;ATPase, Na+/K+ transporting, alpha 1 polypeptide;Isoform Short of Sodium/potassium-transporting ATPase subunit alpha-1	P05023-1	P05023-1;P05023;B2RBR6;Q58I23;Q5TC05;P05023-2;Q5TC01	AT1A1_HUMAN;Q58I23_HUMAN	ENSG00000163399	OTTHUMP00000013935;OTTHUMP00000020948;OTTHUMP00000013936	NP_000692;NP_001001586	PF00689;PF00690;PF00122;PF00702	Cation_ATPase_C;Cation_ATPase_N;E1-E2_ATPase;Hydrolase	Cation transporting ATPase, C-terminus;Cation transporter/ATPase, N-terminus;E1-E2 ATPase;haloacid dehalogenase-like hydrolase	GO:0000267;GO:0005624;GO:0005626;GO:0005890;GO:0016023;GO:0031410;GO:0031982;GO:0031988;GO:0032991;GO:0042470;GO:0043226;GO:0043227;GO:0043229;GO:0043231;GO:0043234;GO:0044424;GO:0044425;GO:0044444;GO:0044459;GO:0044464;GO:0048770;GO:0016020	cell fraction;membrane fraction;insoluble fraction;sodium:potassium-exchanging ATPase complex;cytoplasmic membrane-bounded vesicle;cytoplasmic vesicle;vesicle;membrane-bounded vesicle;macromolecular complex;melanosome;organelle;membrane-bounded organelle;intracellular organelle;intracellular membrane-bounded organelle;protein complex;intracellular part;membrane part;cytoplasmic part;plasma membra…	GO:0000166;GO:0000287;GO:0001882;GO:0001883;GO:0003824;GO:0005215;GO:0005391;GO:0005488;GO:0005515;GO:0005524;GO:0008324;GO:0015075;GO:0015077;GO:0015399;GO:0015405;GO:0015662;GO:0016462;GO:0016787;GO:0016817;GO:0016818;GO:0016820;GO:0016887;GO:0017076;GO:0017111;GO:0022804;GO:0022857;GO:0022890;GO:0022891;GO:0022892;GO:0030554;GO:0030955;GO:0031402;GO:0031420;GO:0032553;GO:0032555;GO:0032559;GO:…	nucleotide binding;magnesium ion binding;nucleoside binding;purine nucleoside binding;catalytic activity;transporter activity;sodium:potassium-exchanging ATPase activity;binding;protein binding;ATP binding;cation transmembrane transporter activity;ion transmembrane transporter activity;monovalent inorganic cation transmembrane transporter activity;primary active transmembrane transporter activity…	GO:0006139;GO:0006163;GO:0006164;GO:0006753;GO:0006754;GO:0006810;GO:0006811;GO:0006812;GO:0006813;GO:0006814;GO:0006873;GO:0006885;GO:0006928;GO:0008152;GO:0009058;GO:0009116;GO:0009117;GO:0009119;GO:0009141;GO:0009142;GO:0009144;GO:0009145;GO:0009150;GO:0009152;GO:0009165;GO:0009199;GO:0009201;GO:0009205;GO:0009206;GO:0009259;GO:0009260;GO:0009987;GO:0015672;GO:0019725;GO:0030001;GO:0030003;GO:…	nucleobase, nucleoside, nucleotide and nucleic acid metabolic process;purine nucleotide metabolic process;purine nucleotide biosynthetic process;nucleoside phosphate metabolic process;ATP biosynthetic process;transport;ion transport;cation transport;potassium ion transport;sodium ion transport;cellular ion homeostasis;regulation of pH;cell motion;metabolic process;biosynthetic process;nucleoside …	hsa:476	ko04260	Cardiac muscle contraction	K01539	15	31	32	40	31	32	40	16	16	21	36.1	36.1	16.2	112.89	1023	2.61E-117	1.5485
120	2677;3846					IPI00006552.2;IPI00791840.1;IPI00395777.6	2;2;2	2;2;2	2;2;2	FALSE	CCR4-NOT transcription complex subunit 7;CCR4-associated factor 1;BTG1-binding factor 1;CCR4-NOT transcription complex, subunit 7;CNOT7 protein	CNOT7;CAF1	CCR4-NOT transcription complex subunit 7;CNOT7 protein;CCR4-NOT transcription complex, subunit 7 isoform 2	Q9UIV1	Q9UIV1;B3KM57;B3KMP1;B3KN35;Q96IQ6	CNOT7_HUMAN;Q96IQ6_HUMAN	ENSG00000198791	OTTHUMP00000122444;OTTHUMP00000177111;OTTHUMP00000177110;OTTHUMP00000177113	NP_037486;NP_473367	PF04857	CAF1	CAF1 family ribonuclease	GO:0005667;GO:0030014;GO:0032991;GO:0043234;GO:0044422;GO:0044424;GO:0044428;GO:0044446;GO:0044451;GO:0044464	transcription factor complex;CCR4-NOT complex;macromolecular complex;protein complex;organelle part;intracellular part;nuclear part;intracellular organelle part;nucleoplasm part;cell part	GO:0003676;GO:0003677;GO:0003700;GO:0004871;GO:0005488;GO:0005515;GO:0030528;GO:0060089;GO:0016563	nucleic acid binding;DNA binding;transcription factor activity;signal transducer activity;binding;protein binding;transcription regulator activity;molecular transducer activity;transcription activator activity	GO:0005975;GO:0006139;GO:0006350;GO:0007154;GO:0007165;GO:0008152;GO:0009058;GO:0009059;GO:0009987;GO:0034645;GO:0034960;GO:0034961;GO:0043170;GO:0043283;GO:0043284;GO:0044237;GO:0044238;GO:0044249;GO:0044260;GO:0050789;GO:0050794;GO:0065007;GO:0006355;GO:0006357;GO:0009889;GO:0009891;GO:0009893;GO:0010468;GO:0010556;GO:0010557;GO:0010604;GO:0010628;GO:0019219;GO:0019222;GO:0031323;GO:0031325;GO:…	carbohydrate metabolic process;nucleobase, nucleoside, nucleotide and nucleic acid metabolic process;transcription;cell communication;signal transduction;metabolic process;biosynthetic process;macromolecule biosynthetic process;cellular process;cellular macromolecule biosynthetic process;cellular biopolymer metabolic process;cellular biopolymer biosynthetic process;macromolecule metabolic process…	hsa:29883				3	2	2	2	2	2	2	2	2	2	11.6	11.6	11.6	32.745	285	4.76E-09
121	3430;7462					IPI00006675.2;IPI00908369.1;IPI00867698.1	2;2;1	2;2;1	2;2;1	FALSE	Multidrug resistance-associated protein 4;ATP-binding cassette sub-family C member 4;MRP/cMOAT-related ABC transporter;Multi-specific organic anion transporter B;ABCC4 protein variant	ABCC4;MRP4;hCG_2039665	Isoform 1 of Multidrug resistance-associated protein 4;Isoform 2 of Multidrug resistance-associated protein 4;ATP-binding cassette, sub-family C, member 4 isoform 2	O15439-1	O15439-1;O15439;A8K2Q2;O75555;O15439-2;Q59GY6;Q8IUA3;Q8IVZ4	MRP4_HUMAN;Q59GY6_HUMAN	ENSG00000125257	OTTHUMP00000018560	NP_005836;NP_001098985	PF00664;PF00005	ABC_membrane;ABC_tran	ABC transporter transmembrane region;ABC transporter	GO:0000267;GO:0005624;GO:0005626;GO:0005886;GO:0012506;GO:0016020;GO:0016021;GO:0030659;GO:0030667;GO:0031088;GO:0031090;GO:0031224;GO:0044422;GO:0044424;GO:0044425;GO:0044433;GO:0044444;GO:0044446;GO:0044464	cell fraction;membrane fraction;insoluble fraction;plasma membrane;vesicle membrane;membrane;integral to membrane;cytoplasmic vesicle membrane;secretory granule membrane;platelet dense granule membrane;organelle membrane;intrinsic to membrane;organelle part;intracellular part;membrane part;cytoplasmic vesicle part;cytoplasmic part;intracellular organelle part;cell part	GO:0000166;GO:0001882;GO:0001883;GO:0003824;GO:0005215;GO:0005216;GO:0005253;GO:0005254;GO:0005488;GO:0005524;GO:0008509;GO:0015075;GO:0015267;GO:0015399;GO:0015405;GO:0016404;GO:0016462;GO:0016491;GO:0016614;GO:0016616;GO:0016787;GO:0016817;GO:0016818;GO:0016820;GO:0016887;GO:0017076;GO:0017111;GO:0022803;GO:0022804;GO:0022838;GO:0022857;GO:0022891;GO:0022892;GO:0030554;GO:0032553;GO:0032555;GO:…	nucleotide binding;nucleoside binding;purine nucleoside binding;catalytic activity;transporter activity;ion channel activity;anion channel activity;chloride channel activity;binding;ATP binding;anion transmembrane transporter activity;ion transmembrane transporter activity;channel activity;primary active transmembrane transporter activity;P-P-bond-hydrolysis-driven transmembrane transporter activ…	GO:0006810;GO:0006811;GO:0051234	transport;ion transport;establishment of localization	hsa:10257	ko02010	ABC transporters	K05673	3	2	2	2	2	2	2	2	2	2	1.9	1.9	1.9	149.52	1325	3.38E-08
122	4637;5265;5461;9253					IPI00787089.1;IPI00006702.4;IPI00178047.5;IPI00909575.1	4;4;4;4	4;4;4;4	4;4;4;4	FALSE	Proline-, glutamic acid- and leucine-rich protein 1;Modulator of non-genomic activity of estrogen receptor;Transcription factor HMX3;Putative uncharacterized protein PELP1;cDNA FLJ51806, highly similar to Homo sapiens proline-, glutamic acid-, leucine-rich protein 1 (PELP1), mRNA	PELP1;HMX3;MNAR	Isoform 2 of Proline-, glutamic acid- and leucine-rich protein 1;cDNA FLJ56414, highly similar to Homo sapiens proline-, glutamic acid-, leucine-rich protein 1 (PELP1), mRNA;Putative uncharacterized protein PELP1;cDNA FLJ51806, highly similar to Homo sapie	Q8IZL8-2	Q8IZL8-2;Q8IZL8;Q8IZL8-1;A8K548;B4DR36;A6NDZ9;O15451;B4DEX7	PELP1_HUMAN;A6NDZ9_HUMAN;B4DEX7_HUMAN	ENSG00000141456	OTTHUMP00000183061	NP_055204	PF08167;PF08166	NUC201;NUC202	NUC201 domain;NUC202 domain	GO:0005634;GO:0005737;GO:0043226;GO:0043227;GO:0043229;GO:0043231;GO:0044424;GO:0044464	nucleus;cytoplasm;organelle;membrane-bounded organelle;intracellular organelle;intracellular membrane-bounded organelle;intracellular part;cell part	GO:0005488	binding	GO:0006139;GO:0006350;GO:0008152;GO:0009058;GO:0009059;GO:0009987;GO:0034645;GO:0034960;GO:0034961;GO:0043170;GO:0043283;GO:0043284;GO:0044237;GO:0044238;GO:0044249;GO:0044260	nucleobase, nucleoside, nucleotide and nucleic acid metabolic process;transcription;metabolic process;biosynthetic process;macromolecule biosynthetic process;cellular process;cellular macromolecule biosynthetic process;cellular biopolymer metabolic process;cellular biopolymer biosynthetic process;macromolecule metabolic process;biopolymer metabolic process;biopolymer biosynthetic process;cellular…	hsa:27043				4	4	4	4	4	4	4	4	4	4	3.5	3.5	3.5	135.49	1275	4.14E-08
123	5041;5127					IPI00006713.1;IPI00166730.1	2;1	2;1	2;1	FALSE	DnaJ homolog subfamily C member 3;Interferon-induced, double-stranded RNA-activated protein kinase inhibitor;Protein kinase inhibitor of 58 kDa;Protein kinase inhibitor p58	DNAJC3;P58IPK;PRKRI	Isoform 1 of DnaJ homolog subfamily C member 3;Isoform 2 of DnaJ homolog subfamily C member 3	Q13217-1	Q13217-1;Q13217;A8KA82;Q13217-2	DNJC3_HUMAN	ENSG00000102580	OTTHUMP00000018567	NP_006251	PF00226;PF00515	DnaJ;TPR_1	DnaJ domain;Tetratricopeptide repeat	GO:0005783;GO:0043226;GO:0043227;GO:0043229;GO:0043231;GO:0044424;GO:0044444;GO:0044464	endoplasmic reticulum;organelle;membrane-bounded organelle;intracellular organelle;intracellular membrane-bounded organelle;intracellular part;cytoplasmic part;cell part	GO:0004857;GO:0004860;GO:0005488;GO:0005515;GO:0019207;GO:0019210;GO:0019887;GO:0030234;GO:0031072	enzyme inhibitor activity;protein kinase inhibitor activity;binding;protein binding;kinase regulator activity;kinase inhibitor activity;protein kinase regulator activity;enzyme regulator activity;heat shock protein binding	GO:0006950;GO:0006986;GO:0009607;GO:0009615;GO:0042221;GO:0050896;GO:0051704;GO:0051707;GO:0051789	response to stress;response to unfolded protein;response to biotic stimulus;response to virus;response to chemical stimulus;response to stimulus;multi-organism process;response to other organism;response to protein stimulus	hsa:5611			K09523	2	2	2	2	2	2	2	2	2	2	7.9	7.9	7.9	57.579	504	7.12E-14
124	3316;4354;7591					IPI00006725.2;IPI00903057.1	3;3	3;3	3;3	FALSE	Probable ATP-dependent RNA helicase DDX23;DEAD box protein 23;100 kDa U5 snRNP-specific protein;U5-100kD;PRP28 homolog;cDNA FLJ46571 fis, clone THYMU3041428, highly similar to Probable ATP-dependent RNA helicase DDX23 (EC 3.6.1.-)	DDX23	Probable ATP-dependent RNA helicase DDX23;cDNA FLJ46571 fis, clone THYMU3041428, highly similar to Probable ATP-dependent RNA helicase DDX23	Q9BUQ8	Q9BUQ8;A8KA56;B2R600;B4DH15;B3KY11	DDX23_HUMAN;B3KY11_HUMAN	ENSG00000174243	OTTHUMP00000167292	NP_004809	PF00270;PF00271	DEAD;Helicase_C	DEAD/DEAH box helicase;Helicase conserved C-terminal domain	GO:0005682;GO:0030529;GO:0030532;GO:0032991;GO:0044422;GO:0044424;GO:0044428;GO:0044446;GO:0044464	snRNP U5;ribonucleoprotein complex;small nuclear ribonucleoprotein complex;macromolecular complex;organelle part;intracellular part;nuclear part;intracellular organelle part;cell part	GO:0000166;GO:0001882;GO:0001883;GO:0003676;GO:0003724;GO:0003824;GO:0004004;GO:0004386;GO:0005488;GO:0005515;GO:0005524;GO:0008026;GO:0008186;GO:0016462;GO:0016787;GO:0016817;GO:0016818;GO:0016887;GO:0017076;GO:0017111;GO:0030554;GO:0031202;GO:0032553;GO:0032555;GO:0032559;GO:0042623;GO:0070035	nucleotide binding;nucleoside binding;purine nucleoside binding;nucleic acid binding;RNA helicase activity;catalytic activity;ATP-dependent RNA helicase activity;helicase activity;binding;protein binding;ATP binding;ATP-dependent helicase activity;RNA-dependent ATPase activity;pyrophosphatase activity;hydrolase activity;hydrolase activity, acting on acid anhydrides;hydrolase activity, acting on a…	GO:0000354;GO:0009987;GO:0010926;GO:0016043;GO:0022607;GO:0022618;GO:0034621;GO:0034622;GO:0043933;GO:0065003	cis assembly of pre-catalytic spliceosome;cellular process;anatomical structure formation;cellular component organization;cellular component assembly;ribonucleoprotein complex assembly;cellular macromolecular complex subunit organization;cellular macromolecular complex assembly;macromolecular complex subunit organization;macromolecular complex assembly	hsa:9416	ko00790	Folate biosynthesis	K01529	2	3	3	3	3	3	3	3	3	3	4.5	4.5	4.5	95.581	820	2.41E-05	1.4569
125	653;5001;6358;7148;8574;8576	169;170;171		10;15;177		IPI00006932.3;IPI00216804.1;IPI00071318.1;IPI00410027.1;IPI00410026.1;IPI00798019.1;IPI00853373.1;IPI00793246.1;IPI00893216.1;IPI00893315.1;IPI00893087.1	6;5;2;2;2;2;2;2;2;1;1	6;5;2;2;2;2;2;2;2;1;1	6;5;2;2;2;2;2;2;2;1;1	FALSE	Putative RNA-binding protein Luc7-like 2	LUC7L2;CGI-59;CGI-74	Isoform 1 of Putative RNA-binding protein Luc7-like 2;Isoform 2 of Putative RNA-binding protein Luc7-like 2	Q9Y383-1	Q9Y383-1;Q9Y383;B3KSL5;Q9Y383-2;B3KRR1;B3KSP8	LC7L2_HUMAN	ENSG00000146963	OTTHUMP00000025278;OTTHUMP00000200420	NP_057103	PF03194	LUC7	LUC7 N_terminus			GO:0005488;GO:0005515;GO:0008270;GO:0043167;GO:0043169;GO:0046872;GO:0046914	binding;protein binding;zinc ion binding;ion binding;cation binding;metal ion binding;transition metal ion binding			hsa:51631				11	6	6	6	6	6	6	6	6	6	16.6	16.6	16.6	46.513	392	9.17E-15	1.2364
126	1863;3795					IPI00006952.3	2	2	2	FALSE	Beta-lactamase-like protein 2	LACTB2;CGI-83	Beta-lactamase-like protein 2	Q53H82	Q53H82;A8K2D6	LACB2_HUMAN	ENSG00000147592	OTTHUMP00000177740	NP_057111	PF00753	Lactamase_B	Metallo-beta-lactamase superfamily	GO:0005739;GO:0043226;GO:0043227;GO:0043229;GO:0043231;GO:0044424;GO:0044444;GO:0044464	mitochondrion;organelle;membrane-bounded organelle;intracellular organelle;intracellular membrane-bounded organelle;intracellular part;cytoplasmic part;cell part	GO:0003824;GO:0005488;GO:0008270;GO:0016787;GO:0043167;GO:0043169;GO:0046872;GO:0046914	catalytic activity;binding;zinc ion binding;hydrolase activity;ion binding;cation binding;metal ion binding;transition metal ion binding			hsa:51110				1	2	2	2	2	2	2	2	2	2	9.4	9.4	9.4	32.805	288	1.51E-17
127	361;3879;6129;6498	172		135		IPI00006980.1;IPI00792100.1	4;4	4;4	4;4	FALSE	UPF0568 protein C14orf166;CLE	C14orf166;CGI-99	UPF0568 protein C14orf166;CLE	Q9Y224	Q9Y224;Q549M8;Q5RLJ0	CN166_HUMAN;Q5RLJ0_HUMAN	ENSG00000087302	OTTHUMP00000178984;OTTHUMP00000028307	NP_057123	PF10036	RLL	Putative carnitine deficiency-associated protein	GO:0005634;GO:0043226;GO:0043227;GO:0043229;GO:0043231;GO:0044424;GO:0044444;GO:0044464;GO:0048471	nucleus;organelle;membrane-bounded organelle;intracellular organelle;intracellular membrane-bounded organelle;intracellular part;cytoplasmic part;cell part;perinuclear region of cytoplasm	GO:0005488;GO:0005515;GO:0042802	binding;protein binding;identical protein binding			hsa:51637				2	4	5	7	4	5	7	4	5	7	21.7	21.7	21.7	28.068	244	1.35E-29	1.0577
128	601;6396;6876;6885;8956					IPI00006987.1;IPI00911118.1;IPI00910382.1;IPI00000207.1	5;4;2;1	5;4;2;1	5;4;2;1	FALSE	ATP-dependent RNA helicase DDX24;DEAD box protein 24;cDNA FLJ54363, highly similar to ATP-dependent RNA helicase DDX24 (EC 3.6.1.-)	DDX24	ATP-dependent RNA helicase DDX24;cDNA FLJ54363, highly similar to ATP-dependent RNA helicase DDX24	Q9GZR7	Q9GZR7;B4DM03;B4E300;Q4V9L5;Q59FS7;Q7Z4W0;Q7Z4X3;B4DKV2	DDX24_HUMAN;B4DKV2_HUMAN	ENSG00000089737	OTTHUMP00000028401	NP_065147	PF00270;PF00271	DEAD;Helicase_C	DEAD/DEAH box helicase;Helicase conserved C-terminal domain	GO:0005730;GO:0005737;GO:0043226;GO:0043228;GO:0043229;GO:0043232;GO:0044422;GO:0044424;GO:0044428;GO:0044446;GO:0044464	nucleolus;cytoplasm;organelle;non-membrane-bounded organelle;intracellular organelle;intracellular non-membrane-bounded organelle;organelle part;intracellular part;nuclear part;intracellular organelle part;cell part	GO:0000166;GO:0001882;GO:0001883;GO:0003676;GO:0003723;GO:0003724;GO:0003824;GO:0004004;GO:0004386;GO:0005488;GO:0005524;GO:0008026;GO:0008186;GO:0016462;GO:0016787;GO:0016817;GO:0016818;GO:0016887;GO:0017076;GO:0017111;GO:0030554;GO:0032553;GO:0032555;GO:0032559;GO:0042623;GO:0070035	nucleotide binding;nucleoside binding;purine nucleoside binding;nucleic acid binding;RNA binding;RNA helicase activity;catalytic activity;ATP-dependent RNA helicase activity;helicase activity;binding;ATP binding;ATP-dependent helicase activity;RNA-dependent ATPase activity;pyrophosphatase activity;hydrolase activity;hydrolase activity, acting on acid anhydrides;hydrolase activity, acting on acid …	GO:0006139;GO:0008152;GO:0009987;GO:0016070;GO:0034960;GO:0043170;GO:0043283;GO:0044237;GO:0044238;GO:0044260	nucleobase, nucleoside, nucleotide and nucleic acid metabolic process;metabolic process;cellular process;RNA metabolic process;cellular biopolymer metabolic process;macromolecule metabolic process;biopolymer metabolic process;cellular metabolic process;primary metabolic process;cellular macromolecule metabolic process	hsa:57062				4	5	5	5	5	5	5	5	5	5	7.9	7.9	7.9	96.331	859	1.10E-11
129	248;740;3088;3479;5831;6253;6715;6716;7035;8219;8334	173		439		IPI00007074.5	11	11	11	FALSE	Tyrosyl-tRNA synthetase, cytoplasmic;Tyrosyl--tRNA ligase	YARS	Tyrosyl-tRNA synthetase, cytoplasmic	P54577	P54577;B3KWK4	SYYC_HUMAN	ENSG00000134684	OTTHUMP00000004027	NP_003671	PF00579;PF01588	tRNA-synt_1b;tRNA_bind	tRNA synthetases class I (W and Y);Putative tRNA binding domain	GO:0000267;GO:0005615;GO:0005625;GO:0005737;GO:0044421;GO:0044424;GO:0044464	cell fraction;extracellular space;soluble fraction;cytoplasm;extracellular region part;intracellular part;cell part	GO:0000049;GO:0000166;GO:0001882;GO:0001883;GO:0003676;GO:0003723;GO:0003824;GO:0004812;GO:0004831;GO:0004871;GO:0005102;GO:0005153;GO:0005488;GO:0005515;GO:0005524;GO:0016874;GO:0016875;GO:0016876;GO:0017076;GO:0030554;GO:0032553;GO:0032555;GO:0032559;GO:0060089	tRNA binding;nucleotide binding;nucleoside binding;purine nucleoside binding;nucleic acid binding;RNA binding;catalytic activity;aminoacyl-tRNA ligase activity;tyrosine-tRNA ligase activity;signal transducer activity;receptor binding;interleukin-8 receptor binding;binding;protein binding;ATP binding;ligase activity;ligase activity, forming carbon-oxygen bonds;ligase activity, forming aminoacyl-tR…	GO:0006082;GO:0006139;GO:0006399;GO:0006418;GO:0006437;GO:0006519;GO:0006520;GO:0006807;GO:0006915;GO:0008152;GO:0008219;GO:0009308;GO:0009987;GO:0012501;GO:0016070;GO:0016265;GO:0019752;GO:0034641;GO:0034660;GO:0034960;GO:0042180;GO:0043038;GO:0043039;GO:0043170;GO:0043283;GO:0043436;GO:0044237;GO:0044238;GO:0044260	organic acid metabolic process;nucleobase, nucleoside, nucleotide and nucleic acid metabolic process;tRNA metabolic process;tRNA aminoacylation for protein translation;tyrosyl-tRNA aminoacylation;cellular amino acid and derivative metabolic process;cellular amino acid metabolic process;nitrogen compound metabolic process;apoptosis;metabolic process;cell death;cellular amine metabolic process;cell…	hsa:8565	ko00400;ko00970	Phenylalanine, tyrosine and tryptophan biosynthesis;Aminoacyl-tRNA biosynthesis	K01866	1	11	11	13	11	11	13	11	11	13	30.5	30.5	30.5	59.143	528	1.66E-43	0.76744
130	346;809;1337;2133;3406;5552;5737;7469;8992;9306					IPI00007084.2	10	6	6	FALSE	Calcium-binding mitochondrial carrier protein Aralar2;Mitochondrial aspartate glutamate carrier 2;Solute carrier family 25 member 13;Citrin	SLC25A13;ARALAR2	Solute carrier family 25, member 13 (Citrin), isoform CRA_a	Q9UJS0	Q9UJS0;Q53GR7;Q546F9;Q75KX8;Q75M55	CMC2_HUMAN	ENSG00000004864	OTTHUMP00000024692	NP_055066	PF00153	Mito_carr	Mitochondrial carrier protein	GO:0005743;GO:0005887;GO:0016020;GO:0016021;GO:0019866;GO:0031090;GO:0031224;GO:0031226;GO:0031966;GO:0044422;GO:0044424;GO:0044425;GO:0044429;GO:0044444;GO:0044446;GO:0044459;GO:0044464	mitochondrial inner membrane;integral to plasma membrane;membrane;integral to membrane;organelle inner membrane;organelle membrane;intrinsic to membrane;intrinsic to plasma membrane;mitochondrial membrane;organelle part;intracellular part;membrane part;mitochondrial part;cytoplasmic part;intracellular organelle part;plasma membrane part;cell part	GO:0005215;GO:0005275;GO:0005313;GO:0005342;GO:0005488;GO:0005509;GO:0015171;GO:0015172;GO:0015179;GO:0015183;GO:0022804;GO:0022857;GO:0022891;GO:0022892;GO:0043167;GO:0043169;GO:0046872;GO:0046943	transporter activity;amine transmembrane transporter activity;L-glutamate transmembrane transporter activity;organic acid transmembrane transporter activity;binding;calcium ion binding;amino acid transmembrane transporter activity;acidic amino acid transmembrane transporter activity;L-amino acid transmembrane transporter activity;L-aspartate transmembrane transporter activity;active transmembrane…	GO:0006139;GO:0006163;GO:0006164;GO:0006753;GO:0006754;GO:0006810;GO:0006839;GO:0006865;GO:0008152;GO:0009058;GO:0009116;GO:0009117;GO:0009119;GO:0009141;GO:0009142;GO:0009144;GO:0009145;GO:0009150;GO:0009152;GO:0009165;GO:0009199;GO:0009201;GO:0009205;GO:0009206;GO:0009259;GO:0009260;GO:0009987;GO:0010035;GO:0010038;GO:0015800;GO:0015810;GO:0015813;GO:0015837;GO:0015849;GO:0042221;GO:0042278;GO:…	nucleobase, nucleoside, nucleotide and nucleic acid metabolic process;purine nucleotide metabolic process;purine nucleotide biosynthetic process;nucleoside phosphate metabolic process;ATP biosynthetic process;transport;mitochondrial transport;amino acid transport;metabolic process;biosynthetic process;nucleoside metabolic process;nucleotide metabolic process;ribonucleoside metabolic process;nucle…	hsa:10165				1	10	10	11	6	6	7	6	6	7	20.1	13.8	13.8	74.303	676	1.07E-72	0.77584
131	564;3847;7287;9074	174		367		IPI00007102.3;IPI00032575.3;IPI00745272.3;IPI00909336.1;IPI00792035.1	4;4;4;4;3	4;4;4;4;3	4;4;4;4;3	FALSE	cDNA FLJ76436;Glyoxalase domain-containing protein 4;cDNA FLJ59092	C17orf25;GLOD4;CGI-150;My027	Uncharacterized protein C17orf25;Isoform 1 of Glyoxalase domain-containing protein 4;Isoform 2 of Glyoxalase domain-containing protein 4;cDNA FLJ59092;Isoform 3 of Glyoxalase domain-containing protein 4	A8K8F0	A8K8F0;Q9Y3E8;Q9HC38-1;Q9HC38;Q9HC38-2;B3KV49;B4DX01;Q9HC38-3	A8K8F0_HUMAN;GLOD4_HUMAN;B4DX01_HUMAN	ENSG00000167699	OTTHUMP00000180701;OTTHUMP00000180700;OTTHUMP00000180702	NP_057164	PF00903	Glyoxalase	Glyoxalase/Bleomycin resistance protein/Dioxygenase superfamily	GO:0005739;GO:0043226;GO:0043227;GO:0043229;GO:0043231;GO:0044424;GO:0044444;GO:0044464	mitochondrion;organelle;membrane-bounded organelle;intracellular organelle;intracellular membrane-bounded organelle;intracellular part;cytoplasmic part;cell part					hsa:51031				5	4	4	6	4	4	6	4	4	6	9.1	9.1	9.1	55.011	504	9.59E-14	1.9041
132	119;1180;1852;2530;2829;2880;2885;2886;2890;2911;3048;4549;5241;6557;7643;9319;9325	175;176;177		201;250;282		IPI00007188.5;IPI00010420.2;IPI00455148.5	17;3;1	17;3;1	4;0;0	FALSE	ADP/ATP translocase 2;Adenine nucleotide translocator 2;ADP,ATP carrier protein 2;Solute carrier family 25 member 5;ADP,ATP carrier protein, fibroblast isoform	SLC25A5;ANT2	ADP/ATP translocase 2	P05141	P05141;B2RCV1;Q6NVC0	ADT2_HUMAN	ENSG00000005022	OTTHUMP00000024324	NP_001143	PF00153	Mito_carr	Mitochondrial carrier protein	GO:0005743;GO:0005887;GO:0009295;GO:0016020;GO:0016021;GO:0019866;GO:0031090;GO:0031224;GO:0031226;GO:0031966;GO:0042645;GO:0044422;GO:0044424;GO:0044425;GO:0044429;GO:0044444;GO:0044446;GO:0044459;GO:0044464	mitochondrial inner membrane;integral to plasma membrane;nucleoid;membrane;integral to membrane;organelle inner membrane;organelle membrane;intrinsic to membrane;intrinsic to plasma membrane;mitochondrial membrane;mitochondrial nucleoid;organelle part;intracellular part;membrane part;mitochondrial part;cytoplasmic part;intracellular organelle part;plasma membrane part;cell part	GO:0005215;GO:0005345;GO:0005488;GO:0015205;GO:0015207;GO:0015932;GO:0022857;GO:0022891;GO:0022892	transporter activity;purine transmembrane transporter activity;binding;nucleobase transmembrane transporter activity;adenine transmembrane transporter activity;nucleobase, nucleoside, nucleotide and nucleic acid transmembrane transporter activity;transmembrane transporter activity;substrate-specific transmembrane transporter activity;substrate-specific transporter activity	GO:0006810;GO:0044419;GO:0051234;GO:0051704	transport;interspecies interaction between organisms;establishment of localization;multi-organism process	hsa:292	ko04020;ko05012;ko05016	Calcium signaling pathway;Parkinson's disease;Huntington's disease	K05863	3	17	18	29	17	18	29	4	4	7	62.1	62.1	16.1	32.895	298	1.84E-144	0.77877
133	2519;9022;9236;9243	178;179		93;297		IPI00645962.2;IPI00792503.1;IPI00791568.1;IPI00794567.1;IPI00871921.1;IPI00746286.1;IPI00007327.5;IPI00217384.3;IPI00874287.1;IPI00871746.1;IPI00439936.1;IPI00748425.3	4;4;4;4;4;4;4;4;2;2;2;1	4;4;4;4;4;4;4;4;2;2;2;1	4;4;4;4;4;4;4;4;2;2;2;1	FALSE	Tapasin;TAP-binding protein;TAP-associated protein;NGS-17;TAP binding protein (Tapasin);Putative uncharacterized protein ENSP00000378544;TAP binding protein (Tapasin), isoform CRA_c;Putative uncharacterized protein ENSP00000378542;TAPBP protein	TAPBP;NGS17;TAPA;DAMC-227D19.13-007;XXbac-BPG185D15.1-007;DADB-159G18.7-007;DAQB-126H3.1-007;XXbac-BCX165D10.5-007;DAMC-227D19.13-001;hCG_17519	Isoform 3 of Tapasin;54 kDa protein;TAP binding protein;TAP binding protein;Putative uncharacterized protein TAPBP;tapasin isoform 1 precursor;Isoform 1 of Tapasin;Isoform 2 of Tapasin;tapasin isoform 2 precursor;Putative uncharacterized protein TAPBP;TAPB	O15533-3	O15533-3;O15533;A2AB90;A2ABB9;A8MUD0;B0V003;O15533-1;B0V0A6;O15533-2;A8MUH0;Q6P1N7	TPSN_HUMAN;A2AB90_HUMAN;A2ABB9_HUMAN;A8MUD0_HUMAN;B0V003_HUMAN;A8MUH0_HUMAN;Q6P1N7_HUMAN	ENSG00000206208;ENSG00000206281;ENSG00000112493	OTTHUMP00000178690;OTTHUMP00000178694;OTTHUMP00000193512;OTTHUMP00000178699;OTTHUMP00000194346;OTTHUMP00000178698;OTTHUMP00000194345;OTTHUMP00000178689;OTTHUMP00000178693;OTTHUMP00000193511;OTTHUMP00000029102;OTTHUMP00000194343;OTTHUMP00000015287;OTTHUMP00000029512;OTTHUMP00000193509	NP_003181;NP_757346;NP_757345	PF07654	C1-set	Immunoglobulin C1-set domain	GO:0000139;GO:0000267;GO:0005624;GO:0005626;GO:0005789;GO:0005792;GO:0016020;GO:0016021;GO:0031090;GO:0031224;GO:0032991;GO:0042598;GO:0042824;GO:0043234;GO:0044422;GO:0044424;GO:0044425;GO:0044431;GO:0044432;GO:0044444;GO:0044446;GO:0044464	Golgi membrane;cell fraction;membrane fraction;insoluble fraction;endoplasmic reticulum membrane;microsome;membrane;integral to membrane;organelle membrane;intrinsic to membrane;macromolecular complex;vesicular fraction;MHC class I peptide loading complex;protein complex;organelle part;intracellular part;membrane part;Golgi apparatus part;endoplasmic reticulum part;cytoplasmic part;intracellular …	GO:0003823;GO:0003824;GO:0005102;GO:0005215;GO:0005488;GO:0005515;GO:0015197;GO:0015399;GO:0015405;GO:0015433;GO:0015440;GO:0016462;GO:0016787;GO:0016817;GO:0016818;GO:0016820;GO:0016887;GO:0017111;GO:0022804;GO:0022857;GO:0022892;GO:0042277;GO:0042287;GO:0042288;GO:0042605;GO:0042623;GO:0042626;GO:0043492;GO:0046977;GO:0046978;GO:0046979;GO:0051082	antigen binding;catalytic activity;receptor binding;transporter activity;binding;protein binding;peptide transporter activity;primary active transmembrane transporter activity;P-P-bond-hydrolysis-driven transmembrane transporter activity;peptide antigen-transporting ATPase activity;peptide-transporting ATPase activity;pyrophosphatase activity;hydrolase activity;hydrolase activity, acting on acid …	GO:0002376;GO:0002474;GO:0002483;GO:0006461;GO:0006518;GO:0006810;GO:0006890;GO:0006955;GO:0008152;GO:0009987;GO:0010926;GO:0016043;GO:0016192;GO:0019882;GO:0019883;GO:0019885;GO:0022607;GO:0043933;GO:0044237;GO:0046907;GO:0048002;GO:0048193;GO:0050822;GO:0050823;GO:0050896;GO:0051234;GO:0051649;GO:0065003	immune system process;antigen processing and presentation of peptide antigen via MHC class I;antigen processing and presentation of endogenous peptide antigen;protein complex assembly;peptide metabolic process;transport;retrograde vesicle-mediated transport, Golgi to ER;immune response;metabolic process;cellular process;anatomical structure formation;cellular component organization;vesicle-mediat…	hsa:6892	ko04612	Antigen processing and presentation	K08058	12	4	4	4	4	4	4	4	4	4	7.9	7.9	7.9	53.943	504	4.92E-07
134	78;4028;7618					IPI00007334.1;IPI00215975.1;IPI00297991.2;IPI00911038.1	3;3;3;2	3;3;3;2	3;3;3;2	FALSE	Apoptotic chromatin condensation inducer in the nucleus;cDNA FLJ50838, highly similar to Apoptotic chromatin condensation inducer in thenucleus	ACIN1;ACINUS;KIAA0670	Isoform 1 of Apoptotic chromatin condensation inducer in the nucleus;Isoform 2 of Apoptotic chromatin condensation inducer in the nucleus;Isoform 3 of Apoptotic chromatin condensation inducer in the nucleus;cDNA FLJ50838, highly similar to Apoptotic chroma	Q9UKV3-1	Q9UKV3-1;Q9UKV3;B2RTT4;Q69YJ6;Q9UKV3-2;Q9UKV3-3;B4DQZ7	ACINU_HUMAN;B4DQZ7_HUMAN	ENSG00000100813	OTTHUMP00000164548;OTTHUMP00000164549;OTTHUMP00000164550;OTTHUMP00000164551	NP_055792	PF02037	SAP	SAP domain	GO:0005634;GO:0005829;GO:0043226;GO:0043227;GO:0043229;GO:0043231;GO:0044424;GO:0044444;GO:0044464	nucleus;cytosol;organelle;membrane-bounded organelle;intracellular organelle;intracellular membrane-bounded organelle;intracellular part;cytoplasmic part;cell part	GO:0000166;GO:0003676;GO:0003824;GO:0005488;GO:0005515;GO:0016462;GO:0016787;GO:0016817;GO:0016818;GO:0016887;GO:0017111;GO:0019899	nucleotide binding;nucleic acid binding;catalytic activity;binding;protein binding;pyrophosphatase activity;hydrolase activity;hydrolase activity, acting on acid anhydrides;hydrolase activity, acting on acid anhydrides, in phosphorus-containing anhydrides;ATPase activity;nucleoside-triphosphatase activity;enzyme binding	GO:0002682;GO:0002761;GO:0002763;GO:0006323;GO:0006996;GO:0009987;GO:0016043;GO:0030099;GO:0030154;GO:0030218;GO:0030261;GO:0030263;GO:0032502;GO:0045595;GO:0045597;GO:0045637;GO:0045639;GO:0045655;GO:0045657;GO:0048518;GO:0048522;GO:0048869;GO:0050789;GO:0050793;GO:0050794;GO:0051094;GO:0051239;GO:0051276;GO:0065007	regulation of immune system process;regulation of myeloid leukocyte differentiation;positive regulation of myeloid leukocyte differentiation;DNA packaging;organelle organization;cellular process;cellular component organization;myeloid cell differentiation;cell differentiation;erythrocyte differentiation;chromosome condensation;apoptotic chromosome condensation;developmental process;regulation of …	hsa:22985				4	3	3	4	3	3	4	3	3	4	3.4	3.4	3.4	151.89	1341	2.12E-06	1.3465
135	246;406;1836;1912;1983;2191;2724;3066;6322;7019;7383;8806	180		14		IPI00007402.3	12	12	12	FALSE	Importin-7;Ran-binding protein 7	IPO7;RANBP7	Importin-7	O95373	O95373;B2R786;B3KNG9;B3KQG6	IPO7_HUMAN	ENSG00000205339		NP_006382	PF03810	IBN_N	Importin-beta N-terminal domain	GO:0000267;GO:0005625;GO:0005643;GO:0005737;GO:0032991;GO:0043234;GO:0044422;GO:0044424;GO:0044425;GO:0044428;GO:0044446;GO:0044464;GO:0046930	cell fraction;soluble fraction;nuclear pore;cytoplasm;macromolecular complex;protein complex;organelle part;intracellular part;membrane part;nuclear part;intracellular organelle part;cell part;pore complex	GO:0005083;GO:0005215;GO:0005488;GO:0005515;GO:0008536;GO:0008565;GO:0017016;GO:0019899;GO:0022892;GO:0030234;GO:0030695;GO:0031267;GO:0051020;GO:0060589	small GTPase regulator activity;transporter activity;binding;protein binding;Ran GTPase binding;protein transporter activity;Ras GTPase binding;enzyme binding;substrate-specific transporter activity;enzyme regulator activity;GTPase regulator activity;small GTPase binding;GTPase binding;nucleoside-triphosphatase regulator activity	GO:0000059;GO:0006461;GO:0007154;GO:0007165;GO:0009987;GO:0010926;GO:0016043;GO:0022607;GO:0034621;GO:0034622;GO:0043623;GO:0043933;GO:0044419;GO:0050789;GO:0050794;GO:0051704;GO:0065003;GO:0065007	protein import into nucleus, docking;protein complex assembly;cell communication;signal transduction;cellular process;anatomical structure formation;cellular component organization;cellular component assembly;cellular macromolecular complex subunit organization;cellular macromolecular complex assembly;cellular protein complex assembly;macromolecular complex subunit organization;interspecies inter…	hsa:10527				1	12	12	13	12	12	13	12	12	13	16	16	16	119.52	1038	4.10E-48	1.4592
136	1277;1278;3529;4383;5264;5448;6814;7231;7233;7982	181		82		IPI00007423.1;IPI00759824.2;IPI00647001.1;IPI00887411.1	10;10;6;2	7;7;4;2	7;7;4;2	FALSE	Acidic leucine-rich nuclear phosphoprotein 32 family member B;Acidic protein rich in leucines;PHAPI2;Silver-stainable protein SSP29;Acidic (Leucine-rich) nuclear phosphoprotein 32 family, member B	ANP32B;APRIL;PHAPI2;RP11-535C21.1-003	Isoform 1 of Acidic leucine-rich nuclear phosphoprotein 32 family member B;Isoform 2 of Acidic leucine-rich nuclear phosphoprotein 32 family member B;Acidic (Leucine-rich) nuclear phosphoprotein 32 family, member B	Q92688-1	Q92688-1;Q92688;B2R9C7;Q53F35;Q92688-2;Q5T6W8	AN32B_HUMAN;Q5T6W8_HUMAN	ENSG00000136938	OTTHUMP00000021759;OTTHUMP00000021760	NP_006392	PF00560	LRR_1	Leucine Rich Repeat	GO:0005634;GO:0043226;GO:0043227;GO:0043229;GO:0043231;GO:0044424;GO:0044464	nucleus;organelle;membrane-bounded organelle;intracellular organelle;intracellular membrane-bounded organelle;intracellular part;cell part	GO:0005488;GO:0005515	binding;protein binding			hsa:10541				4	10	10	13	7	7	10	7	7	10	35.5	27.5	27.5	28.787	251	1.35E-35	1.9015
137	996;8013	182		162		IPI00007426.1;IPI00908696.1;IPI00909717.1	2;2;1	2;2;1	2;2;1	FALSE	PRA1 family protein 3;ADP-ribosylation factor-like protein 6-interacting protein 5;Glutamate transporter EAAC1-interacting protein;GTRAP3-18;Prenylated Rab acceptor protein 2;Protein JWa;Dermal papilla-derived protein 11;JM5;Putative MAPK-activating protein PM27;Cytoskeleton-related vitamin A-responsive protein;cDNA FLJ52128, highly similar to PRA1 family protein 3;cDNA FLJ51702, moderately simil…	ARL6IP5;DERP11;JWA;PRA2;PRAF3;HSPC127	PRA1 family protein 3;cDNA FLJ52128, highly similar to PRA1 family protein 3;cDNA FLJ51702, moderately similar to PRA1 family protein 3	O75915	O75915;B2R6V5;B3KQB4;B4DZZ0;B4DWQ6	PRAF3_HUMAN;B4DZZ0_HUMAN;B4DWQ6_HUMAN	ENSG00000144746	OTTHUMP00000171791	NP_006398	PF03208	PRA1	PRA1 family protein	GO:0005789;GO:0016020;GO:0016021;GO:0031090;GO:0031224;GO:0044422;GO:0044424;GO:0044425;GO:0044432;GO:0044444;GO:0044446;GO:0044464	endoplasmic reticulum membrane;membrane;integral to membrane;organelle membrane;intrinsic to membrane;organelle part;intracellular part;membrane part;endoplasmic reticulum part;cytoplasmic part;intracellular organelle part;cell part	GO:0005488;GO:0005515	binding;protein binding	GO:0006810;GO:0006865;GO:0015800;GO:0015813;GO:0015837;GO:0015849;GO:0046942;GO:0051234	transport;amino acid transport;acidic amino acid transport;L-glutamate transport;amine transport;organic acid transport;carboxylic acid transport;establishment of localization	hsa:10550				3	2	3	3	2	3	3	2	3	3	16	16	16	21.614	188	1.93E-25
138	2211;2501;3092;4047;7733	183		193		IPI00007676.3;IPI00788741.1	5;1	5;1	5;1	FALSE	Estradiol 17-beta-dehydrogenase 12;17-beta-hydroxysteroid dehydrogenase 12;3-ketoacyl-CoA reductase	HSD17B12	Estradiol 17-beta-dehydrogenase 12	Q53GQ0	Q53GQ0;A8K9B0;B3KQJ0;B4DWS6	DHB12_HUMAN	ENSG00000149084		NP_057226	PF00106	adh_short	short chain dehydrogenase	GO:0005789;GO:0016020;GO:0016021;GO:0031090;GO:0031224;GO:0044422;GO:0044424;GO:0044425;GO:0044432;GO:0044444;GO:0044446;GO:0044464	endoplasmic reticulum membrane;membrane;integral to membrane;organelle membrane;intrinsic to membrane;organelle part;intracellular part;membrane part;endoplasmic reticulum part;cytoplasmic part;intracellular organelle part;cell part	GO:0003824;GO:0004303;GO:0016229;GO:0016491;GO:0016614;GO:0016616;GO:0033764	catalytic activity;estradiol 17-beta-dehydrogenase activity;steroid dehydrogenase activity;oxidoreductase activity;oxidoreductase activity, acting on CH-OH group of donors;oxidoreductase activity, acting on the CH-OH group of donors, NAD or NADP as acceptor;steroid dehydrogenase activity, acting on the CH-OH group of donors, NAD or NADP as acceptor	GO:0006629;GO:0006694;GO:0008152;GO:0008202;GO:0008610;GO:0009058;GO:0009987;GO:0044237;GO:0044238;GO:0044249;GO:0044255;GO:0055114	lipid metabolic process;steroid biosynthetic process;metabolic process;steroid metabolic process;lipid biosynthetic process;biosynthetic process;cellular process;cellular metabolic process;primary metabolic process;cellular biosynthetic process;cellular lipid metabolic process;oxidation reduction	hsa:51144	ko00150;ko01040	Androgen and estrogen metabolism;Biosynthesis of unsaturated fatty acids	K00044;K10251	2	5	5	8	5	5	8	5	5	8	22.8	22.8	22.8	34.324	312	6.85E-53	0.91921
139	1711;2398;3113;4099;5402;6737;7626;8532	184		318		IPI00007682.2	8	8	8	FALSE	V-type proton ATPase catalytic subunit A;Vacuolar proton pump subunit alpha;V-ATPase 69 kDa subunit;Vacuolar ATPase isoform VA68	ATP6V1A;ATP6A1;ATP6V1A1;VPP2	V-type proton ATPase catalytic subunit A	P38606	P38606;B2RBR8	VATA_HUMAN	ENSG00000114573	OTTHUMP00000172264	NP_001681	PF00006;PF00306;PF02874	ATP-synt_ab;ATP-synt_ab_C;ATP-synt_ab_N	ATP synthase alpha/beta family, nucleotide-binding domain;ATP synthase alpha/beta chain, C terminal domain;ATP synthase alpha/beta family, beta-barrel domain	GO:0005887;GO:0016021;GO:0031224;GO:0031226;GO:0032991;GO:0033178;GO:0033180;GO:0043234;GO:0044425;GO:0044459;GO:0044464	integral to plasma membrane;integral to membrane;intrinsic to membrane;intrinsic to plasma membrane;macromolecular complex;proton-transporting two-sector ATPase complex, catalytic domain;proton-transporting V-type ATPase, V1 domain;protein complex;membrane part;plasma membrane part;cell part	GO:0000166;GO:0001882;GO:0001883;GO:0003824;GO:0005215;GO:0005488;GO:0005524;GO:0008324;GO:0015075;GO:0015077;GO:0015078;GO:0015399;GO:0015405;GO:0016462;GO:0016787;GO:0016817;GO:0016818;GO:0016820;GO:0016887;GO:0017076;GO:0017111;GO:0019829;GO:0022804;GO:0022857;GO:0022890;GO:0022891;GO:0022892;GO:0030554;GO:0032553;GO:0032555;GO:0032559;GO:0042623;GO:0042625;GO:0042626;GO:0043492;GO:0046933;GO:…	nucleotide binding;nucleoside binding;purine nucleoside binding;catalytic activity;transporter activity;binding;ATP binding;cation transmembrane transporter activity;ion transmembrane transporter activity;monovalent inorganic cation transmembrane transporter activity;hydrogen ion transmembrane transporter activity;primary active transmembrane transporter activity;P-P-bond-hydrolysis-driven transm…	GO:0006139;GO:0006163;GO:0006164;GO:0006753;GO:0006754;GO:0006810;GO:0006811;GO:0006812;GO:0006818;GO:0008152;GO:0009058;GO:0009116;GO:0009117;GO:0009119;GO:0009141;GO:0009142;GO:0009144;GO:0009145;GO:0009150;GO:0009152;GO:0009165;GO:0009199;GO:0009201;GO:0009205;GO:0009206;GO:0009259;GO:0009260;GO:0009987;GO:0015672;GO:0015985;GO:0015986;GO:0015992;GO:0034220;GO:0042278;GO:0044237;GO:0044238;GO:…	nucleobase, nucleoside, nucleotide and nucleic acid metabolic process;purine nucleotide metabolic process;purine nucleotide biosynthetic process;nucleoside phosphate metabolic process;ATP biosynthetic process;transport;ion transport;cation transport;hydrogen transport;metabolic process;biosynthetic process;nucleoside metabolic process;nucleotide metabolic process;ribonucleoside metabolic process;…	hsa:523	ko00190;ko05110;ko05120	Oxidative phosphorylation;Vibrio cholerae infection;Epithelial cell signaling in Helicobacter pylori infection	K02145	1	8	8	9	8	8	9	8	8	9	14.7	14.7	14.7	68.303	617	5.50E-37	1.1277
140	282;903;931;1013;1516;2051;3629;4688;5076;5655;6209;6605;7189;7817;8537;9450	185;186;187;188;189	21	302;313;377;398;413	101	IPI00007750.1;IPI00794663.1;IPI00335314.3;IPI00794009.1;IPI00797717.1	16;16;6;4;4	16;16;6;4;4	3;3;2;2;2	FALSE	Tubulin alpha-4A chain;Tubulin alpha-1 chain;Alpha-tubulin 1;Testis-specific alpha-tubulin;Tubulin H2-alpha;cDNA FLJ58687, highly similar to Tubulin alpha-4 chain;Putative uncharacterized protein TUBA4A;Tubulin, alpha 1 (Testis specific), isoform CRA_a	TUBA4A;TUBA1;hCG_2013418	Tubulin alpha-4A chain;Putative uncharacterized protein TUBA4A	P68366	P68366;B3KNQ6;A8MUB1	TBA4A_HUMAN;A8MUB1_HUMAN	ENSG00000127824	OTTHUMP00000164167;OTTHUMP00000165869	NP_005991	PF00091;PF03953	Tubulin;Tubulin_C	Tubulin/FtsZ family, GTPase domain;Tubulin/FtsZ family, C-terminal domain	GO:0005874;GO:0032991;GO:0043234;GO:0044422;GO:0044424;GO:0044430;GO:0044446;GO:0044464	microtubule;macromolecular complex;protein complex;organelle part;intracellular part;cytoskeletal part;intracellular organelle part;cell part	GO:0000166;GO:0003824;GO:0003924;GO:0005198;GO:0005488;GO:0005515;GO:0005525;GO:0016462;GO:0016787;GO:0016817;GO:0016818;GO:0017076;GO:0017111;GO:0019001;GO:0032553;GO:0032555;GO:0032561	nucleotide binding;catalytic activity;GTPase activity;structural molecule activity;binding;protein binding;GTP binding;pyrophosphatase activity;hydrolase activity;hydrolase activity, acting on acid anhydrides;hydrolase activity, acting on acid anhydrides, in phosphorus-containing anhydrides;purine nucleotide binding;nucleoside-triphosphatase activity;guanyl nucleotide binding;ribonucleotide bindi…	GO:0006461;GO:0007017;GO:0007018;GO:0009987;GO:0010926;GO:0016043;GO:0022607;GO:0034621;GO:0034622;GO:0043623;GO:0043933;GO:0051258;GO:0065003	protein complex assembly;microtubule-based process;microtubule-based movement;cellular process;anatomical structure formation;cellular component organization;cellular component assembly;cellular macromolecular complex subunit organization;cellular macromolecular complex assembly;cellular protein complex assembly;macromolecular complex subunit organization;protein polymerization;macromolecular com…	hsa:7277	ko04540	Gap junction	K07374	5	16	20	25	16	20	25	3	3	3	56	56	10	49.924	448	8.50E-141	1.2931
141	657;750;1864;4242;5211;5877;6074;6462;6488;7006;7505;8122;8392;8631;8727	190;191;192;193	22	172;370;389;584	268	IPI00007765.5	15	15	15	FALSE	Stress-70 protein, mitochondrial;75 kDa glucose-regulated protein;GRP 75;Heat shock 70 kDa protein 9;Peptide-binding protein 74;Mortalin	HSPA9;GRP75;HSPA9B	Stress-70 protein, mitochondrial	P38646	P38646;A1XP52;Q2F839;Q8N1C8	GRP75_HUMAN	ENSG00000113013	OTTHUMP00000159494	NP_004125	PF00012	HSP70	Hsp70 protein	GO:0009295;GO:0009986;GO:0042645;GO:0044422;GO:0044424;GO:0044429;GO:0044444;GO:0044446;GO:0044464	nucleoid;cell surface;mitochondrial nucleoid;organelle part;intracellular part;mitochondrial part;cytoplasmic part;intracellular organelle part;cell part	GO:0000166;GO:0001882;GO:0001883;GO:0005488;GO:0005515;GO:0005524;GO:0017076;GO:0030554;GO:0032553;GO:0032555;GO:0032559;GO:0051082	nucleotide binding;nucleoside binding;purine nucleoside binding;binding;protein binding;ATP binding;purine nucleotide binding;adenyl nucleotide binding;ribonucleotide binding;purine ribonucleotide binding;adenyl ribonucleotide binding;unfolded protein binding	GO:0006457;GO:0006916;GO:0008152;GO:0009987;GO:0010941;GO:0019538;GO:0034960;GO:0042981;GO:0043066;GO:0043067;GO:0043069;GO:0043170;GO:0043283;GO:0044237;GO:0044238;GO:0044260;GO:0044267;GO:0048519;GO:0048523;GO:0050789;GO:0050793;GO:0050794;GO:0051093;GO:0060548;GO:0065007	protein folding;anti-apoptosis;metabolic process;cellular process;regulation of cell death;protein metabolic process;cellular biopolymer metabolic process;regulation of apoptosis;negative regulation of apoptosis;regulation of programmed cell death;negative regulation of programmed cell death;macromolecule metabolic process;biopolymer metabolic process;cellular metabolic process;primary metabolic …	hsa:3313			K04043	1	15	17	23	15	17	23	15	17	23	30	30	30	73.68	679	1.19E-94	0.66385
142	512;656;2416;2868;3849;6667;7236;7826	194		988		IPI00007927.4;IPI00232806.4	8;7	8;7	8;7	FALSE	Structural maintenance of chromosomes protein 2;Chromosome-associated protein E;XCAP-E homolog	SMC2;CAPE;SMC2L1;PRO0324	Isoform 1 of Structural maintenance of chromosomes protein 2;Isoform 2 of Structural maintenance of chromosomes protein 2	O95347-1	O95347-1;O95347;A8K984;B3KM27;B3KMB1;O95347-2;A0JLM9;Q05BV1;Q05D74;Q13497;Q2KQ72;Q32Q15;Q5T821;Q6IPS5;Q6P712;Q7Z2X1	SMC2_HUMAN	ENSG00000136824	OTTHUMP00000021818;OTTHUMP00000021819;OTTHUMP00000021821	NP_001036015;NP_001036016;NP_006435	PF06470;PF02463	SMC_hinge;SMC_N	SMC proteins Flexible Hinge Domain;RecF/RecN/SMC N terminal domain	GO:0000228;GO:0000796;GO:0005694;GO:0005737;GO:0032991;GO:0043226;GO:0043228;GO:0043229;GO:0043232;GO:0043234;GO:0044422;GO:0044424;GO:0044427;GO:0044428;GO:0044446;GO:0044464	nuclear chromosome;condensin complex;chromosome;cytoplasm;macromolecular complex;organelle;non-membrane-bounded organelle;intracellular organelle;intracellular non-membrane-bounded organelle;protein complex;organelle part;intracellular part;chromosomal part;nuclear part;intracellular organelle part;cell part	GO:0000166;GO:0001882;GO:0001883;GO:0005488;GO:0005515;GO:0005524;GO:0017076;GO:0030554;GO:0032553;GO:0032555;GO:0032559;GO:0046982;GO:0046983	nucleotide binding;nucleoside binding;purine nucleoside binding;binding;protein binding;ATP binding;purine nucleotide binding;adenyl nucleotide binding;ribonucleotide binding;purine ribonucleotide binding;adenyl ribonucleotide binding;protein heterodimerization activity;protein dimerization activity	GO:0006323;GO:0006996;GO:0007076;GO:0009987;GO:0016043;GO:0022402;GO:0030261;GO:0051276;GO:0051301	DNA packaging;organelle organization;mitotic chromosome condensation;cellular process;cellular component organization;cell cycle process;chromosome condensation;chromosome organization;cell division	hsa:10592	ko04111	Cell cycle - yeast	K06674	2	8	8	10	8	8	10	8	8	10	7.8	7.8	7.8	135.65	1197	5.82E-17	1.9329
143	183;500;549;581;675;755;806;932;1261;1405;1594;1631;1768;1867;1915;2113;2137;2173;2319;2374;2773;2929;3005;3162;3189;3270;3630;4019;4837;5178;5214;5699;5827;6246;6546;6568;6865;7828;8103;8907;9195;9201;9219;9584	195;196;197;198;199;200;201;202;203;204;205;206;207		106;108;271;503;641;738;1061;1067;1189;1249;1327;1330;2014		IPI00007928.4;IPI00386844.4	44;2	44;2	44;2	FALSE	Pre-mRNA-processing-splicing factor 8;Splicing factor Prp8;PRP8 homolog;220 kDa U5 snRNP-specific protein;p220	PRPF8;PRPC8	Pre-mRNA-processing-splicing factor 8	Q6P2Q9	Q6P2Q9;B4DK16;Q53GM6;Q6JH02;Q6JH03	PRP8_HUMAN	ENSG00000174231	OTTHUMP00000115657;OTTHUMP00000182993	NP_006436	PF01398;PF08082;PF08083;PF08084;PF10598;PF10597;PF10596	Mov34;PRO8NT;PROCN;PROCT;RRM_4;U5_2-snRNA_bdg;U6-snRNA_bdg	Mov34/MPN/PAD-1 family;PRO8NT (NUC069), PrP8 N-terminal domain;PROCN (NUC071) domain;PROCT (NUC072) domain;RNA recognition motif of the spliceosomal PrP8;U5-snRNA binding site 2 of PrP8;U6-snRNA interacting domain of PrP8	GO:0005682;GO:0016604;GO:0016607;GO:0030529;GO:0030532;GO:0032991;GO:0044422;GO:0044424;GO:0044428;GO:0044446;GO:0044451;GO:0044464	snRNP U5;nuclear body;nuclear speck;ribonucleoprotein complex;small nuclear ribonucleoprotein complex;macromolecular complex;organelle part;intracellular part;nuclear part;intracellular organelle part;nucleoplasm part;cell part	GO:0003676;GO:0003723;GO:0003824;GO:0005488;GO:0005515;GO:0031202	nucleic acid binding;RNA binding;catalytic activity;binding;protein binding;RNA splicing factor activity, transesterification mechanism	GO:0000375;GO:0000377;GO:0000398;GO:0003008;GO:0006139;GO:0006396;GO:0006397;GO:0007600;GO:0007601;GO:0008152;GO:0008380;GO:0009987;GO:0016070;GO:0016071;GO:0032501;GO:0034960;GO:0043170;GO:0043283;GO:0044237;GO:0044238;GO:0044260;GO:0050877;GO:0050890;GO:0050896;GO:0050953	RNA splicing, via transesterification reactions;RNA splicing, via transesterification reactions with bulged adenosine as nucleophile;nuclear mRNA splicing, via spliceosome;system process;nucleobase, nucleoside, nucleotide and nucleic acid metabolic process;RNA processing;mRNA processing;sensory perception;visual perception;metabolic process;RNA splicing;cellular process;RNA metabolic process;mRNA…	hsa:10594				2	44	44	53	44	44	53	44	44	53	21.2	21.2	21.2	273.6	2335	8.16E-89	1.4014
144	3459;3665;4818;7015;7284;7405					IPI00008167.1;IPI00787965.2;IPI00788784.1;IPI00789521.1;IPI00787149.2;IPI00793333.1;IPI00790573.1	6;4;3;3;2;1;1	6;4;3;3;2;1;1	6;4;3;3;2;1;1	FALSE	Sodium/potassium-transporting ATPase subunit beta-3;Sodium/potassium-dependent ATPase subunit beta-3	ATP1B3	Sodium/potassium-transporting ATPase subunit beta-3;30 kDa protein;16 kDa protein;15 kDa protein	P54709	P54709	AT1B3_HUMAN	ENSG00000069849	OTTHUMP00000173070;OTTHUMP00000173076;OTTHUMP00000173075;OTTHUMP00000173073	NP_001670	PF00287	Na_K-ATPase	Sodium / potassium ATPase beta chain	GO:0005890;GO:0016023;GO:0031410;GO:0031982;GO:0031988;GO:0032991;GO:0042470;GO:0043226;GO:0043227;GO:0043229;GO:0043231;GO:0043234;GO:0044424;GO:0044425;GO:0044444;GO:0044459;GO:0044464;GO:0048770	sodium:potassium-exchanging ATPase complex;cytoplasmic membrane-bounded vesicle;cytoplasmic vesicle;vesicle;membrane-bounded vesicle;macromolecular complex;melanosome;organelle;membrane-bounded organelle;intracellular organelle;intracellular membrane-bounded organelle;protein complex;intracellular part;membrane part;cytoplasmic part;plasma membrane part;cell part;pigment granule	GO:0003824;GO:0005215;GO:0005391;GO:0005488;GO:0005515;GO:0015075;GO:0015399;GO:0015405;GO:0015662;GO:0016462;GO:0016787;GO:0016817;GO:0016818;GO:0016820;GO:0016887;GO:0017111;GO:0022804;GO:0022857;GO:0022891;GO:0022892;GO:0030955;GO:0031402;GO:0031420;GO:0042623;GO:0042625;GO:0042626;GO:0043167;GO:0043169;GO:0043492;GO:0046872	catalytic activity;transporter activity;sodium:potassium-exchanging ATPase activity;binding;protein binding;ion transmembrane transporter activity;primary active transmembrane transporter activity;P-P-bond-hydrolysis-driven transmembrane transporter activity;ATPase activity, coupled to transmembrane movement of ions, phosphorylative mechanism;pyrophosphatase activity;hydrolase activity;hydrolase …	GO:0006139;GO:0006163;GO:0006164;GO:0006753;GO:0006754;GO:0006810;GO:0006811;GO:0006812;GO:0006813;GO:0006814;GO:0008152;GO:0009058;GO:0009116;GO:0009117;GO:0009119;GO:0009141;GO:0009142;GO:0009144;GO:0009145;GO:0009150;GO:0009152;GO:0009165;GO:0009199;GO:0009201;GO:0009205;GO:0009206;GO:0009259;GO:0009260;GO:0009987;GO:0015672;GO:0030001;GO:0042278;GO:0044237;GO:0044238;GO:0044249;GO:0046034;GO:…	nucleobase, nucleoside, nucleotide and nucleic acid metabolic process;purine nucleotide metabolic process;purine nucleotide biosynthetic process;nucleoside phosphate metabolic process;ATP biosynthetic process;transport;ion transport;cation transport;potassium ion transport;sodium ion transport;metabolic process;biosynthetic process;nucleoside metabolic process;nucleotide metabolic process;ribonuc…	hsa:483	ko04260	Cardiac muscle contraction	K01540	7	6	6	9	6	6	9	6	6	9	24.7	24.7	24.7	31.512	279	1.07E-29	1.4573
145	2782;3462;6567					IPI00008223.3;IPI00642549.2;IPI00643078.1	3;3;1	3;3;1	3;3;1	FALSE	UV excision repair protein RAD23 homolog B;XP-C repair-complementing complex 58 kDa protein;cDNA FLJ56531, highly similar to UV excision repair protein RAD23 homolog B	RAD23B;RP11-131A5.1-002	UV excision repair protein RAD23 homolog B;cDNA FLJ56531, highly similar to UV excision repair protein RAD23 homolog B	P54727	P54727;B3KWK8;Q53F10;Q7Z5K8;B4DEA3;Q5W0S5	RD23B_HUMAN;B4DEA3_HUMAN	ENSG00000119318	OTTHUMP00000021857;OTTHUMP00000021858	NP_002865	PF00627;PF00240;PF09280	UBA;ubiquitin;XPC-binding	UBA/TS-N domain;Ubiquitin family;XPC-binding domain	GO:0005654;GO:0005829;GO:0032991;GO:0043234;GO:0044422;GO:0044424;GO:0044428;GO:0044444;GO:0044446;GO:0044464;GO:0005634;GO:0043226;GO:0043227;GO:0043229;GO:0043231	nucleoplasm;cytosol;macromolecular complex;protein complex;organelle part;intracellular part;nuclear part;cytoplasmic part;intracellular organelle part;cell part;nucleus;organelle;membrane-bounded organelle;intracellular organelle;intracellular membrane-bounded organelle	GO:0003676;GO:0003677;GO:0003684;GO:0003697;GO:0005488;GO:0005515;GO:0043566	nucleic acid binding;DNA binding;damaged DNA binding;single-stranded DNA binding;binding;protein binding;structure-specific DNA binding	GO:0000718;GO:0006139;GO:0006259;GO:0006308;GO:0006508;GO:0006511;GO:0008152;GO:0009056;GO:0009057;GO:0009987;GO:0010498;GO:0019538;GO:0019941;GO:0030163;GO:0034960;GO:0034962;GO:0043161;GO:0043170;GO:0043283;GO:0043285;GO:0043632;GO:0044237;GO:0044238;GO:0044248;GO:0044257;GO:0044260;GO:0044265;GO:0044267;GO:0051603;GO:0006281;GO:0006289;GO:0006464;GO:0006950;GO:0006974;GO:0033554;GO:0034984;GO:…	nucleotide-excision repair, DNA damage removal;nucleobase, nucleoside, nucleotide and nucleic acid metabolic process;DNA metabolic process;DNA catabolic process;proteolysis;ubiquitin-dependent protein catabolic process;metabolic process;catabolic process;macromolecule catabolic process;cellular process;proteasomal protein catabolic process;protein metabolic process;modification-dependent protein …	hsa:5887	ko03420	Nucleotide excision repair	K10839	3	3	3	3	3	3	3	3	3	3	9.8	9.8	9.8	43.171	409	1.35E-10	1.8843
146	612;2652;4085;4295;4762;4859;6419;6596;6850;7174;9363					IPI00008240.2;IPI00910687.1;IPI00789261.2;IPI00185398.4;IPI00789865.1;IPI00792878.1;IPI00793986.1;IPI00791738.1;IPI00792289.1	11;6;6;3;2;1;1;1;1	11;6;6;3;2;1;1;1;1	11;6;6;3;2;1;1;1;1	FALSE	Methionyl-tRNA synthetase, cytoplasmic;Methionine--tRNA ligase;cDNA FLJ53309, highly similar to Methionyl-tRNA synthetase (EC 6.1.1.10);cDNA FLJ55046, highly similar to Methionyl-tRNA synthetase (EC 6.1.1.10)	MARS	Methionyl-tRNA synthetase, cytoplasmic;cDNA FLJ53309, highly similar to Methionyl-tRNA synthetase;cDNA FLJ55046, highly similar to Methionyl-tRNA synthetase	P56192	P56192;A8K492;B3KVK7;B4DF61;B4E0E9	SYMC_HUMAN;B4DF61_HUMAN;B4E0E9_HUMAN	ENSG00000166986	OTTHUMP00000168165;OTTHUMP00000168169	NP_004981	PF00043;PF09334;PF00458	GST_C;tRNA-synt_1g;WHEP-TRS	Glutathione S-transferase, C-terminal domain;tRNA synthetases class I (M);WHEP-TRS domain	GO:0005737;GO:0005886;GO:0016020;GO:0044424;GO:0044464	cytoplasm;plasma membrane;membrane;intracellular part;cell part	GO:0000049;GO:0000166;GO:0001882;GO:0001883;GO:0003676;GO:0003723;GO:0003824;GO:0004812;GO:0004825;GO:0005488;GO:0005515;GO:0005524;GO:0016874;GO:0016875;GO:0016876;GO:0017076;GO:0030554;GO:0032553;GO:0032555;GO:0032559	tRNA binding;nucleotide binding;nucleoside binding;purine nucleoside binding;nucleic acid binding;RNA binding;catalytic activity;aminoacyl-tRNA ligase activity;methionine-tRNA ligase activity;binding;protein binding;ATP binding;ligase activity;ligase activity, forming carbon-oxygen bonds;ligase activity, forming aminoacyl-tRNA and related compounds;purine nucleotide binding;adenyl nucleotide bind…	GO:0006082;GO:0006139;GO:0006399;GO:0006418;GO:0006431;GO:0006519;GO:0006520;GO:0006807;GO:0008152;GO:0009308;GO:0009987;GO:0016070;GO:0019752;GO:0034641;GO:0034660;GO:0034960;GO:0042180;GO:0043038;GO:0043039;GO:0043170;GO:0043283;GO:0043436;GO:0044237;GO:0044238;GO:0044260	organic acid metabolic process;nucleobase, nucleoside, nucleotide and nucleic acid metabolic process;tRNA metabolic process;tRNA aminoacylation for protein translation;methionyl-tRNA aminoacylation;cellular amino acid and derivative metabolic process;cellular amino acid metabolic process;nitrogen compound metabolic process;metabolic process;cellular amine metabolic process;cellular process;RNA me…	hsa:4141	ko00271;ko00450;ko00970	Methionine metabolism;Selenoamino acid metabolism;Aminoacyl-tRNA biosynthesis	K01874	9	11	11	14	11	11	14	11	11	14	16	16	16	101.11	900	2.06E-48	1.0153
147	289;571;572;4260;4727;4832;4946;5595;6353;7123;7666;8425	208;209		27;146		IPI00896448.1;IPI00008274.7;IPI00639931.1;IPI00646869.1;IPI00644589.1;IPI00641881.1;IPI00647351.1;IPI00644109.1;IPI00646269.1;IPI00642414.1;IPI00645789.1;IPI00514858.1	12;12;11;6;6;6;6;6;6;6;5;1	12;12;11;6;6;6;6;6;6;6;5;1	4;4;3;4;4;4;4;4;4;4;3;0	FALSE	Adenylyl cyclase-associated protein;Adenylyl cyclase-associated protein 1	CAP1;CAP;RP11-115D7.1-018;RP11-115D7.1-011;RP11-115D7.1-008;RP11-115D7.1-017;RP11-115D7.1-012;RP11-115D7.1-010;RP11-115D7.1-007	adenylyl cyclase-associated protein;Adenylyl cyclase-associated protein 1;Adenylyl cyclase-associated protein;CAP, adenylate cyclase-associated protein 1;CAP, adenylate cyclase-associated protein 1;CAP, adenylate cyclase-associated protein 1;CAP, adenylate	B2RDY9	B2RDY9;B4DI38;B4DNW7;B4DNY3;Q01518;Q5T0S2;Q5T0R1;Q5T0R2;Q5T0R3;Q5T0R4;Q5T0R5;Q5T0R6;Q5T0R7	B2RDY9_HUMAN;CAP1_HUMAN;Q5T0R1_HUMAN;Q5T0R2_HUMAN;Q5T0R3_HUMAN;Q5T0R4_HUMAN;Q5T0R5_HUMAN;Q5T0R6_HUMAN;Q5T0R7_HUMAN	ENSG00000131236	OTTHUMP00000004820;OTTHUMP00000004821;OTTHUMP00000004822;OTTHUMP00000004823;OTTHUMP00000004824;OTTHUMP00000004825;OTTHUMP00000004833;OTTHUMP00000004829;OTTHUMP00000004827;OTTHUMP00000004832;OTTHUMP00000004830;OTTHUMP00000004834;OTTHUMP00000004826	NP_001099000;NP_006358	PF08603;PF01213	CAP_C;CAP_N	DE Adenylate cyclase associated (CAP) C terminal;Adenylate cyclase associated (CAP) N terminal	GO:0005856;GO:0030863;GO:0030864;GO:0043226;GO:0043228;GO:0043229;GO:0043232;GO:0044422;GO:0044424;GO:0044430;GO:0044444;GO:0044446;GO:0044448;GO:0044464;GO:0005886;GO:0016020	cytoskeleton;cortical cytoskeleton;cortical actin cytoskeleton;organelle;non-membrane-bounded organelle;intracellular organelle;intracellular non-membrane-bounded organelle;organelle part;intracellular part;cytoskeletal part;cytoplasmic part;intracellular organelle part;cell cortex part;cell part;plasma membrane;membrane	GO:0003779;GO:0005488;GO:0005515;GO:0008092	actin binding;binding;protein binding;cytoskeletal protein binding	GO:0000902;GO:0001667;GO:0006810;GO:0006897;GO:0006898;GO:0006928;GO:0006996;GO:0007010;GO:0009653;GO:0009987;GO:0010324;GO:0016043;GO:0016044;GO:0016192;GO:0016477;GO:0030029;GO:0030036;GO:0032502;GO:0032989;GO:0048869;GO:0048870;GO:0051234;GO:0006140;GO:0007154;GO:0007163;GO:0007165;GO:0007190;GO:0009889;GO:0019219;GO:0019222;GO:0030799;GO:0030802;GO:0030808;GO:0030814;GO:0030817;GO:0031279;GO:…	cell morphogenesis;ameboidal cell migration;transport;endocytosis;receptor-mediated endocytosis;cell motion;organelle organization;cytoskeleton organization;anatomical structure morphogenesis;cellular process;membrane invagination;cellular component organization;membrane organization;vesicle-mediated transport;cell migration;actin filament-based process;actin cytoskeleton organization;development…	hsa:10487				12	12	12	18	12	12	18	4	4	6	41.3	41.3	12.2	51.901	475	1.74E-90	1.2661
148	459;1756;2497;6581;6798;7366;9509	210		83		IPI00008380.1;IPI00815784.1;IPI00429689.3;IPI00796774.1	7;7;6;1	7;7;6;1	6;6;5;1	FALSE	Serine/threonine-protein phosphatase 2A catalytic subunit alpha isoform;Replication protein C;Serine/threonine protein phosphatase;Serine/threonine-protein phosphatase 2A catalytic subunit beta isoform	PPP2CA;PPP2CB	Serine/threonine-protein phosphatase 2A catalytic subunit alpha isoform;Serine/threonine protein phosphatase;Serine/threonine-protein phosphatase 2A catalytic subunit beta isoform	P67775	P67775;B3KQ51;B3KUN1;Q6I9T8;P62714;B3KRM2;Q5U0I7;Q6FHK5;Q8WZ56	PP2AA_HUMAN;Q6I9T8_HUMAN;PP2AB_HUMAN	ENSG00000113575;ENSG00000104695	OTTHUMP00000159382;OTTHUMP00000177368	NP_002706;NP_001009552;NP_004147	PF00149	Metallophos	Calcineurin-like phosphoesterase	GO:0000159;GO:0000267;GO:0000775;GO:0005625;GO:0005634;GO:0005739;GO:0005819;GO:0005829;GO:0008287;GO:0032991;GO:0043226;GO:0043227;GO:0043228;GO:0043229;GO:0043231;GO:0043232;GO:0043234;GO:0044422;GO:0044424;GO:0044427;GO:0044430;GO:0044444;GO:0044446;GO:0044464;GO:0005886;GO:0016020;GO:0005737	protein phosphatase type 2A complex;cell fraction;chromosome, centromeric region;soluble fraction;nucleus;mitochondrion;spindle;cytosol;protein serine/threonine phosphatase complex;macromolecular complex;organelle;membrane-bounded organelle;non-membrane-bounded organelle;intracellular organelle;intracellular membrane-bounded organelle;intracellular non-membrane-bounded organelle;protein complex;o…	GO:0003824;GO:0004721;GO:0005488;GO:0005506;GO:0005515;GO:0016787;GO:0016788;GO:0016791;GO:0030145;GO:0042578;GO:0043167;GO:0043169;GO:0046872;GO:0046914;GO:0046982;GO:0046983	catalytic activity;phosphoprotein phosphatase activity;binding;iron ion binding;protein binding;hydrolase activity;hydrolase activity, acting on ester bonds;phosphatase activity;manganese ion binding;phosphoric ester hydrolase activity;ion binding;cation binding;metal ion binding;transition metal ion binding;protein heterodimerization activity;protein dimerization activity	GO:0000188;GO:0001558;GO:0001932;GO:0001933;GO:0006139;GO:0006275;GO:0006396;GO:0006464;GO:0006469;GO:0006470;GO:0006629;GO:0006643;GO:0006665;GO:0006672;GO:0006793;GO:0006796;GO:0006917;GO:0007154;GO:0007165;GO:0007242;GO:0008152;GO:0008380;GO:0009889;GO:0009892;GO:0009966;GO:0009968;GO:0009987;GO:0010033;GO:0010468;GO:0010556;GO:0010563;GO:0010605;GO:0010627;GO:0010646;GO:0010648;GO:0010741;GO:…	inactivation of MAPK activity;regulation of cell growth;regulation of protein amino acid phosphorylation;negative regulation of protein amino acid phosphorylation;nucleobase, nucleoside, nucleotide and nucleic acid metabolic process;regulation of DNA replication;RNA processing;protein modification process;negative regulation of protein kinase activity;protein amino acid dephosphorylation;lipid me…	hsa:5515;hsa:5516	ko04310;ko04350;ko04530;ko04730	Wnt signaling pathway;TGF-beta signaling pathway;Tight junction;Long-term depression	K04382	4	7	7	7	7	7	7	6	6	6	30.1	30.1	25.6	35.594	309	5.50E-21	1.7721
149	2327;4604;7896;8126					IPI00008454.1;IPI00797108.1	4;2	4;2	4;2	FALSE	DnaJ homolog subfamily B member 11;ER-associated dnaJ protein 3;ERj3p;ERdj3;ER-associated Hsp40 co-chaperone;ER-associated DNAJ;HEDJ;hDj9;PWP1-interacting protein 4;APOBEC1-binding protein 2	DNAJB11;EDJ;ERJ3;PSEC0121;UNQ537/PRO1080	DnaJ homolog subfamily B member 11;19 kDa protein	Q9UBS4	Q9UBS4;B3KW63	DJB11_HUMAN	ENSG00000090520	OTTHUMP00000173912;OTTHUMP00000173913	NP_057390	PF00226;PF01556	DnaJ;DnaJ_C	DnaJ domain;DnaJ C terminal region	GO:0005783;GO:0005788;GO:0031974;GO:0043226;GO:0043227;GO:0043229;GO:0043231;GO:0043233;GO:0044422;GO:0044424;GO:0044444;GO:0044446;GO:0044464;GO:0070013	endoplasmic reticulum;endoplasmic reticulum lumen;membrane-enclosed lumen;organelle;membrane-bounded organelle;intracellular organelle;intracellular membrane-bounded organelle;organelle lumen;organelle part;intracellular part;cytoplasmic part;intracellular organelle part;cell part;intracellular organelle lumen	GO:0005488;GO:0005515;GO:0031072	binding;protein binding;heat shock protein binding	GO:0006457;GO:0008152;GO:0009987;GO:0019538;GO:0034960;GO:0043170;GO:0043283;GO:0044237;GO:0044238;GO:0044260;GO:0044267	protein folding;metabolic process;cellular process;protein metabolic process;cellular biopolymer metabolic process;macromolecule metabolic process;biopolymer metabolic process;cellular metabolic process;primary metabolic process;cellular macromolecule metabolic process;cellular protein metabolic process	hsa:51726			K09517	2	4	4	5	4	4	5	4	4	5	15.1	15.1	15.1	40.513	358	6.95E-48	0.58308
150	4116;5534;7482					IPI00816452.1;IPI00069126.1;IPI00816461.1;IPI00008455.1;IPI00844172.1;IPI00642722.2	3;3;3;3;3;3	3;3;3;3;3;3	3;3;3;3;3;3	FALSE	Myosin-VI;Unconventional myosin VI;Myosin	MYO6;KIAA0389	Isoform 3 of Myosin-VI;Isoform 1 of Myosin-VI;Isoform 4 of Myosin-VI;Isoform 2 of Myosin-VI;Myosin;Isoform 5 of Myosin-VI	Q9UM54-3	Q9UM54-3;Q9UM54;Q9UM54-1;A6H8V4;Q9UM54-4;Q9UM54-2;Q14784;Q9UM54-5	MYO6_HUMAN;Q14784_HUMAN	ENSG00000196586	OTTHUMP00000016760;OTTHUMP00000016759;OTTHUMP00000016761	NP_004990	PF00612;PF00063	IQ;Myosin_head	IQ calmodulin-binding motif;Myosin head (motor domain)	GO:0005794;GO:0005905;GO:0005938;GO:0012506;GO:0016020;GO:0016459;GO:0016461;GO:0016591;GO:0030659;GO:0030662;GO:0030665;GO:0031090;GO:0031253;GO:0031256;GO:0031941;GO:0031965;GO:0032587;GO:0032991;GO:0043226;GO:0043227;GO:0043229;GO:0043231;GO:0043234;GO:0044422;GO:0044424;GO:0044425;GO:0044428;GO:0044430;GO:0044433;GO:0044444;GO:0044446;GO:0044451;GO:0044459;GO:0044463;GO:0044464;GO:0048471	Golgi apparatus;coated pit;cell cortex;vesicle membrane;membrane;myosin complex;unconventional myosin complex;DNA-directed RNA polymerase II, holoenzyme;cytoplasmic vesicle membrane;coated vesicle membrane;clathrin coated vesicle membrane;organelle membrane;cell projection membrane;leading edge membrane;filamentous actin;nuclear membrane;ruffle membrane;macromolecular complex;organelle;membrane-b…	GO:0000146;GO:0000166;GO:0001882;GO:0001883;GO:0003774;GO:0003779;GO:0003824;GO:0005488;GO:0005515;GO:0005516;GO:0005524;GO:0008092;GO:0016462;GO:0016787;GO:0016817;GO:0016818;GO:0017076;GO:0017111;GO:0030554;GO:0032553;GO:0032555;GO:0032559;GO:0043531;GO:0051015;GO:0060001	microfilament motor activity;nucleotide binding;nucleoside binding;purine nucleoside binding;motor activity;actin binding;catalytic activity;binding;protein binding;calmodulin binding;ATP binding;cytoskeletal protein binding;pyrophosphatase activity;hydrolase activity;hydrolase activity, acting on acid anhydrides;hydrolase activity, acting on acid anhydrides, in phosphorus-containing anhydrides;p…	GO:0003008;GO:0006355;GO:0006357;GO:0006810;GO:0006886;GO:0006897;GO:0006950;GO:0006974;GO:0007154;GO:0007165;GO:0007242;GO:0007600;GO:0007605;GO:0009889;GO:0009891;GO:0009893;GO:0009987;GO:0010324;GO:0010468;GO:0010556;GO:0010557;GO:0010604;GO:0010628;GO:0015031;GO:0016043;GO:0016044;GO:0016192;GO:0019219;GO:0019222;GO:0030029;GO:0030048;GO:0030330;GO:0030705;GO:0031323;GO:0031325;GO:0031326;GO:…	system process;regulation of transcription, DNA-dependent;regulation of transcription from RNA polymerase II promoter;transport;intracellular protein transport;endocytosis;response to stress;response to DNA damage stimulus;cell communication;signal transduction;intracellular signaling cascade;sensory perception;sensory perception of sound;regulation of biosynthetic process;positive regulation of …	hsa:4646			K10358	6	3	3	3	3	3	3	3	3	3	2.9	2.9	2.9	149.69	1294	4.69E-24	0.062572
151	763;841;1097;1230;1327;1839;2691;4255;4522;5203;6779;7507;7721;8419;9081		23		343	IPI00008494.4;IPI00642425.1;IPI00910734.1;IPI00909039.1;IPI00385789.1;IPI00816809.1	15;14;10;6;3;2	15;14;10;6;3;2	15;14;10;6;3;2	FALSE	Intercellular adhesion molecule 1;Major group rhinovirus receptor;Intercelular adhesion molecule 1;cDNA FLJ53641, highly similar to Intercellular adhesion molecule 1	ICAM1;ICAM-1;P3.58	Intercellular adhesion molecule 1;Intercelular adhesion molecule 1;cDNA FLJ53641, highly similar to Intercellular adhesion molecule 1	P05362	P05362;B2R6M3;B4DNT6;Q5NKV8;O00177;B4DQW5;Q15463	ICAM1_HUMAN;O00177_HUMAN;B4DQW5_HUMAN	ENSG00000090339	OTTHUMP00000076840;OTTHUMP00000076841	NP_000192	PF03921	ICAM_N	Intercellular adhesion molecule (ICAM), N-terminal domain	GO:0005615;GO:0005737;GO:0005887;GO:0016021;GO:0031224;GO:0031226;GO:0044421;GO:0044424;GO:0044425;GO:0044459;GO:0044464;GO:0009897	extracellular space;cytoplasm;integral to plasma membrane;integral to membrane;intrinsic to membrane;intrinsic to plasma membrane;extracellular region part;intracellular part;membrane part;plasma membrane part;cell part;external side of plasma membrane	GO:0004871;GO:0004872;GO:0004888;GO:0005102;GO:0005178;GO:0005488;GO:0005515;GO:0032403;GO:0060089	signal transducer activity;receptor activity;transmembrane receptor activity;receptor binding;integrin binding;binding;protein binding;protein complex binding;molecular transducer activity	GO:0001775;GO:0001910;GO:0002263;GO:0002285;GO:0002286;GO:0002291;GO:0002366;GO:0002376;GO:0002682;GO:0002684;GO:0002685;GO:0002687;GO:0002691;GO:0002693;GO:0002697;GO:0006928;GO:0007155;GO:0007157;GO:0007159;GO:0009987;GO:0016337;GO:0016477;GO:0022406;GO:0022414;GO:0022415;GO:0022610;GO:0022614;GO:0030334;GO:0030335;GO:0031341;GO:0032879;GO:0040012;GO:0042110;GO:0044419;GO:0045321;GO:0046649;GO:…	cell activation;regulation of leukocyte mediated cytotoxicity;cell activation during immune response;lymphocyte activation during immune response;T cell activation during immune response;T cell activation via T cell receptor contact with antigen bound to MHC molecule on antigen presenting cell;leukocyte activation during immune response;immune system process;regulation of immune system process;po…	hsa:3383	ko04514;ko04650;ko04670	Cell adhesion molecules (CAMs);Natural killer cell mediated cytotoxicity;Leukocyte transendothelial migration	K06490	6	15	16	19	15	16	19	15	16	19	31.2	31.2	31.2	57.825	532	1.14E-51	1.203
152	458;640;2142;2372;2615;2618;4066;4109;7133;7217;7252	211;212		584;596		IPI00008524.1;IPI00410017.1;IPI00796945.2;IPI00909378.1;IPI00301154.3;IPI00794246.1;IPI00790842.1;IPI00640219.2;IPI00556259.3;IPI00306870.2;IPI00796139.1;IPI00061206.1;IPI00432527.1;IPI00641299.1	11;11;10;9;6;5;4;3;3;2;2;1;1;1	11;11;10;9;6;5;4;3;3;2;2;1;1;1	5;5;4;4;4;3;1;1;1;1;1;1;1;0	FALSE	Polyadenylate-binding protein 1;cDNA FLJ37875 fis, clone BRSSN2018771, highly similar to Poly(A)-binding protein 1;cDNA FLJ59219, highly similar to Poly(A)-binding protein 1;Polyadenylate-binding protein 3;Testis-specific poly(A)-binding protein	PABPC1;PAB1;PABP1;PABPC2;PABPC3;PABP3;PABPL3	Isoform 1 of Polyadenylate-binding protein 1;Isoform 2 of Polyadenylate-binding protein 1;cDNA FLJ37875 fis, clone BRSSN2018771, highly similar to Poly(A)-binding protein 1;cDNA FLJ59219, highly similar to Poly(A)-binding protein 1;Polyadenylate-binding pr	P11940-1	P11940-1;P11940;B4DZW4;P11940-2;B3KT93;B4DQX0;Q9H361;Q2VIP3;Q3ZCS4;Q5VX58	PABP1_HUMAN;B3KT93_HUMAN;B4DQX0_HUMAN;PABP3_HUMAN	ENSG00000070756;ENSG00000151846	OTTHUMP00000178155;OTTHUMP00000178156;OTTHUMP00000178159;OTTHUMP00000018142	NP_002559;NP_112241	PF00658;PF00076	PABP;RRM_1	Poly-adenylate binding protein, unique domain;RNA recognition motif. (a.k.a. RRM, RBD, or RNP domain)	GO:0005681;GO:0005829;GO:0030529;GO:0032991;GO:0044422;GO:0044424;GO:0044428;GO:0044444;GO:0044446;GO:0044464;GO:0005737	spliceosome;cytosol;ribonucleoprotein complex;macromolecular complex;organelle part;intracellular part;nuclear part;cytoplasmic part;intracellular organelle part;cell part;cytoplasm	GO:0000166;GO:0003676;GO:0003723;GO:0003727;GO:0003729;GO:0005488;GO:0005515;GO:0008022;GO:0008135;GO:0008143;GO:0008494;GO:0045182;GO:0070717	nucleotide binding;nucleic acid binding;RNA binding;single-stranded RNA binding;mRNA binding;binding;protein binding;protein C-terminus binding;translation factor activity, nucleic acid binding;poly(A) RNA binding;translation activator activity;translation regulator activity;poly-purine tract binding	GO:0006139;GO:0006378;GO:0006396;GO:0006397;GO:0008152;GO:0008380;GO:0009987;GO:0010468;GO:0010608;GO:0016070;GO:0016071;GO:0019219;GO:0019222;GO:0031123;GO:0031124;GO:0031323;GO:0034960;GO:0043170;GO:0043283;GO:0043487;GO:0043488;GO:0043489;GO:0043631;GO:0044237;GO:0044238;GO:0044260;GO:0048255;GO:0050789;GO:0050794;GO:0051252;GO:0060255;GO:0065007;GO:0080090	nucleobase, nucleoside, nucleotide and nucleic acid metabolic process;mRNA polyadenylation;RNA processing;mRNA processing;metabolic process;RNA splicing;cellular process;regulation of gene expression;posttranscriptional regulation of gene expression;RNA metabolic process;mRNA metabolic process;regulation of nucleobase, nucleoside, nucleotide and nucleic acid metabolic process;regulation of metabo…	hsa:26986;hsa:5042				14	11	12	16	11	12	16	5	5	7	23.4	23.4	8.8	70.67	636	4.41E-55	1.6179
153	264;1046;1608;2705;2916;2917;3057;6395;8074;8695	213		101		IPI00008530.1;IPI00791448.1;IPI00556485.2;IPI00871646.1;IPI00794884.1;IPI00868999.1;IPI00793002.1;IPI00791188.1;IPI00797741.1;IPI00790287.1;IPI00798371.1	10;9;9;7;7;6;6;6;5;5;2	10;9;9;7;7;6;6;6;5;5;2	10;9;9;7;7;6;6;6;5;5;2	FALSE	60S acidic ribosomal protein P0;L10E;cDNA FLJ51469, highly similar to 60S acidic ribosomal protein P0;RPLP0 protein;60S acidic ribosomal protein P0-like	RPLP0	60S acidic ribosomal protein P0;cDNA FLJ51469, highly similar to 60S acidic ribosomal protein P0;60S acidic ribosomal protein P0;60S acidic ribosomal protein P0-like;24 kDa protein;60S acidic ribosomal protein P0;19 kDa protein;18 kDa protein;17 kDa protei	P05388	P05388;A8K4Z4;Q53HK9;Q53HW2;B4E3D5;Q3MHV2;Q3B7A4;Q6NSF2;Q8NHW5	RLA0_HUMAN;B4E3D5_HUMAN;Q3B7A4_HUMAN;RLA0L_HUMAN	ENSG00000089157	OTTHUMP00000169513;OTTHUMP00000169514;OTTHUMP00000169503;OTTHUMP00000169505;OTTHUMP00000169508;OTTHUMP00000169504;OTTHUMP00000169506;OTTHUMP00000169512;OTTHUMP00000169515	NP_000993;NP_444505	PF00428;PF00466	Ribosomal_60s;Ribosomal_L10	60s Acidic ribosomal protein;Ribosomal protein L10	GO:0015934;GO:0022625;GO:0030529;GO:0032991;GO:0033279;GO:0044422;GO:0044424;GO:0044444;GO:0044445;GO:0044446;GO:0044464;GO:0005840;GO:0043226;GO:0043228;GO:0043229;GO:0043232	large ribosomal subunit;cytosolic large ribosomal subunit;ribonucleoprotein complex;macromolecular complex;ribosomal subunit;organelle part;intracellular part;cytoplasmic part;cytosolic part;intracellular organelle part;cell part;ribosome;organelle;non-membrane-bounded organelle;intracellular organelle;intracellular non-membrane-bounded organelle	GO:0003676;GO:0003723;GO:0003735;GO:0005198;GO:0005488;GO:0005515	nucleic acid binding;RNA binding;structural constituent of ribosome;structural molecule activity;binding;protein binding	GO:0006414;GO:0008152;GO:0009058;GO:0009059;GO:0009987;GO:0022613;GO:0034645;GO:0034960;GO:0034961;GO:0042254;GO:0043170;GO:0043283;GO:0043284;GO:0044085;GO:0044237;GO:0044249;GO:0044260;GO:0044419;GO:0051704	translational elongation;metabolic process;biosynthetic process;macromolecule biosynthetic process;cellular process;ribonucleoprotein complex biogenesis;cellular macromolecule biosynthetic process;cellular biopolymer metabolic process;cellular biopolymer biosynthetic process;ribosome biogenesis;macromolecule metabolic process;biopolymer metabolic process;biopolymer biosynthetic process;cellular c…	hsa:6175	ko03010	Ribosome	K02941	11	10	10	17	10	10	17	10	10	17	47.6	47.6	47.6	34.273	317	3.08E-84	1.1335
154	455;2556;3786;3787;7129;8761	214		21		IPI00008575.3;IPI00479209.2;IPI00385834.3;IPI00082310.1;IPI00166708.2;IPI00903310.1;IPI00025094.3;IPI00172482.1;IPI00646385.1;IPI00642394.1;IPI00647926.1;IPI00853446.1;IPI00640668.2;IPI00008570.1;IPI00744983.1	6;6;6;3;2;2;1;1;1;1;1;1;1;1;1	6;6;6;3;2;2;1;1;1;1;1;1;1;1;1	5;5;5;3;1;1;0;0;0;0;0;0;0;0;0	FALSE	KH domain-containing, RNA-binding, signal transduction-associated protein 1;p21 Ras GTPase-activating protein-associated p62;GAP-associated tyrosine phosphoprotein p62;Src-associated in mitosis 68 kDa protein;p68;cDNA FLJ54590, highly similar to KH domain-containing, RNA-binding, signaltransduction-associated protein 1	KHDRBS1;SAM68;hCG_41606	Isoform 1 of KH domain-containing, RNA-binding, signal transduction-associated protein 1;cDNA FLJ54590, highly similar to KH domain-containing, RNA-binding, signaltransduction-associated protein 1;Isoform 2 of KH domain-containing, RNA-binding, signal tran	Q07666-1	Q07666-1;Q07666;B2R7B5;B4DDX2;B4E043;Q07666-2;Q07666-3	KHDR1_HUMAN;B4DDX2_HUMAN	ENSG00000121774	OTTHUMP00000004022;OTTHUMP00000035623	NP_006550	PF00013	KH_1	KH domain	GO:0005634;GO:0016020;GO:0043226;GO:0043227;GO:0043229;GO:0043231;GO:0044424;GO:0044464	nucleus;membrane;organelle;membrane-bounded organelle;intracellular organelle;intracellular membrane-bounded organelle;intracellular part;cell part	GO:0003676;GO:0003677;GO:0003723;GO:0004871;GO:0005070;GO:0005488;GO:0005515;GO:0016564;GO:0017124;GO:0019904;GO:0030528;GO:0030674;GO:0060089;GO:0060090	nucleic acid binding;DNA binding;RNA binding;signal transducer activity;SH3/SH2 adaptor activity;binding;protein binding;transcription repressor activity;SH3 domain binding;protein domain specific binding;transcription regulator activity;protein binding, bridging;molecular transducer activity;molecular adaptor activity	GO:0000086;GO:0006139;GO:0006350;GO:0006355;GO:0006396;GO:0006397;GO:0007050;GO:0007154;GO:0007165;GO:0007166;GO:0008152;GO:0008283;GO:0009058;GO:0009059;GO:0009889;GO:0009890;GO:0009892;GO:0009987;GO:0010468;GO:0010556;GO:0010558;GO:0010605;GO:0010629;GO:0016070;GO:0016071;GO:0016481;GO:0019219;GO:0019222;GO:0022402;GO:0031323;GO:0031324;GO:0031326;GO:0031327;GO:0032239;GO:0032386;GO:0032879;GO:…	G2/M transition of mitotic cell cycle;nucleobase, nucleoside, nucleotide and nucleic acid metabolic process;transcription;regulation of transcription, DNA-dependent;RNA processing;mRNA processing;cell cycle arrest;cell communication;signal transduction;cell surface receptor linked signal transduction;metabolic process;cell proliferation;biosynthetic process;macromolecule biosynthetic process;regu…	hsa:10657				15	6	6	8	6	6	8	5	5	7	13.5	13.5	12	48.227	443	9.04E-12	2.1671
155	28;3583;4458;4513;5266;5303;5417;6853;7124;7988;8191	215		221		IPI00008708.5;IPI00642046.1	11;10	11;10	11;10	FALSE	Ribosomal L1 domain-containing protein 1;Cellular senescence-inhibited gene protein;Protein PBK1;CATX-11;RSL1D1 protein	RSL1D1;CATX11;CSIG;PBK1;L12	Ribosomal L1 domain-containing protein 1;RSL1D1 protein	O76021	O76021;A0PJ87;B4DJ58;Q32Q62;A0PJ61	RL1D1_HUMAN;A0PJ61_HUMAN	ENSG00000171490	OTTHUMP00000080432;OTTHUMP00000160258;OTTHUMP00000080433;OTTHUMP00000160259	NP_056474				GO:0005730;GO:0005840;GO:0030529;GO:0032991;GO:0043226;GO:0043228;GO:0043229;GO:0043232;GO:0044422;GO:0044424;GO:0044428;GO:0044444;GO:0044446;GO:0044464	nucleolus;ribosome;ribonucleoprotein complex;macromolecular complex;organelle;non-membrane-bounded organelle;intracellular organelle;intracellular non-membrane-bounded organelle;organelle part;intracellular part;nuclear part;cytoplasmic part;intracellular organelle part;cell part	GO:0003676;GO:0003723;GO:0003735;GO:0005198;GO:0005488;GO:0005515	nucleic acid binding;RNA binding;structural constituent of ribosome;structural molecule activity;binding;protein binding	GO:0006139;GO:0006396;GO:0006412;GO:0008152;GO:0009058;GO:0009059;GO:0009987;GO:0016070;GO:0019538;GO:0032879;GO:0032880;GO:0034645;GO:0034960;GO:0034961;GO:0043170;GO:0043283;GO:0043284;GO:0044237;GO:0044238;GO:0044249;GO:0044260;GO:0044267;GO:0050789;GO:0065007	nucleobase, nucleoside, nucleotide and nucleic acid metabolic process;RNA processing;translation;metabolic process;biosynthetic process;macromolecule biosynthetic process;cellular process;RNA metabolic process;protein metabolic process;regulation of localization;regulation of protein localization;cellular macromolecule biosynthetic process;cellular biopolymer metabolic process;cellular biopolymer…	hsa:26156				2	11	11	12	11	11	12	11	11	12	22.7	22.7	22.7	54.972	490	1.55E-22	1.2679
156	314;2252;5244					IPI00008787.3;IPI00555656.1;IPI00746033.1	3;3;3	3;3;3	3;3;3	FALSE	Alpha-N-acetylglucosaminidase;N-acetyl-alpha-glucosaminidase;Alpha-N-acetylglucosaminidase 82 kDa form;Alpha-N-acetylglucosaminidase 77 kDa form;Huntingtin interacting protein-1-related	NAGLU;UFHSD1	Alpha-N-acetylglucosaminidase;Huntingtin interacting protein-1-related (Fragment);47 kDa protein	P54802	P54802;Q14769;Q59FD0	ANAG_HUMAN;Q59FD0_HUMAN	ENSG00000108784	OTTHUMP00000181211	NP_000254	PF05089	NAGLU	Alpha-N-acetylglucosaminidase (NAGLU)	GO:0000323;GO:0005764;GO:0005773;GO:0043226;GO:0043227;GO:0043229;GO:0043231;GO:0044424;GO:0044444;GO:0044464	lytic vacuole;lysosome;vacuole;organelle;membrane-bounded organelle;intracellular organelle;intracellular membrane-bounded organelle;intracellular part;cytoplasmic part;cell part	GO:0003824;GO:0004553;GO:0004561;GO:0015929;GO:0016787;GO:0016798	catalytic activity;hydrolase activity, hydrolyzing O-glycosyl compounds;alpha-N-acetylglucosaminidase activity;hexosaminidase activity;hydrolase activity;hydrolase activity, acting on glycosyl bonds	GO:0005975;GO:0005976;GO:0006022;GO:0006807;GO:0007399;GO:0008152;GO:0009308;GO:0009987;GO:0030203;GO:0032502;GO:0034641;GO:0043170;GO:0043283;GO:0044237;GO:0044238;GO:0044262;GO:0048731;GO:0048856	carbohydrate metabolic process;polysaccharide metabolic process;aminoglycan metabolic process;nitrogen compound metabolic process;nervous system development;metabolic process;cellular amine metabolic process;cellular process;glycosaminoglycan metabolic process;developmental process;cellular nitrogen compound metabolic process;macromolecule metabolic process;biopolymer metabolic process;cellular m…	hsa:4669	ko00531;ko04142	Glycosaminoglycan degradation	K01205	3	3	3	3	3	3	3	3	3	3	7.7	7.7	7.7	82.166	743	1.68E-11
157	7516;7540					IPI00008791.1;IPI00908614.1	2;1	2;1	2;1	FALSE	Protein CIAO1;WD repeat-containing protein 39;cDNA FLJ51287, highly similar to WD repeat protein 39	CIAO1;WDR39	Protein CIAO1;cDNA FLJ51287, highly similar to WD repeat protein 39	O76071	O76071;B2RDJ6;B4DRZ6	CIAO1_HUMAN;B4DRZ6_HUMAN	ENSG00000144021	OTTHUMP00000161009	NP_004795	PF00400	WD40	WD domain, G-beta repeat	GO:0005634;GO:0043226;GO:0043227;GO:0043229;GO:0043231;GO:0044424;GO:0044464	nucleus;organelle;membrane-bounded organelle;intracellular organelle;intracellular membrane-bounded organelle;intracellular part;cell part	GO:0005488;GO:0005515	binding;protein binding	GO:0006355;GO:0006357;GO:0008152;GO:0008284;GO:0009058;GO:0009889;GO:0009987;GO:0010468;GO:0010556;GO:0016226;GO:0019219;GO:0019222;GO:0031163;GO:0031323;GO:0031326;GO:0042127;GO:0044237;GO:0044249;GO:0045449;GO:0048518;GO:0048522;GO:0050789;GO:0050794;GO:0051186;GO:0051188;GO:0051252;GO:0060255;GO:0065007;GO:0080090	regulation of transcription, DNA-dependent;regulation of transcription from RNA polymerase II promoter;metabolic process;positive regulation of cell proliferation;biosynthetic process;regulation of biosynthetic process;cellular process;regulation of gene expression;regulation of macromolecule biosynthetic process;iron-sulfur cluster assembly;regulation of nucleobase, nucleoside, nucleotide and nu…	hsa:9391				2	2	2	2	2	2	2	2	2	2	7.4	7.4	7.4	37.84	339	0.00084003
158	209;1045;2027;2784;2952;3792;4963;5026;5389;5577;5938;5960;6243;8007;8008;8563;9012;9430	216;217;218;219		369;376;551;636		IPI00008982.1;IPI00218547.1	18;18	18;18	18;18	FALSE	Delta-1-pyrroline-5-carboxylate synthetase;Aldehyde dehydrogenase family 18 member A1;Glutamate 5-kinase;Gamma-glutamyl kinase;Gamma-glutamyl phosphate reductase;Glutamate-5-semialdehyde dehydrogenase;Glutamyl-gamma-semialdehyde dehydrogenase	ALDH18A1;GSAS;P5CS;PYCS	Isoform Long of Delta-1-pyrroline-5-carboxylate synthetase;Isoform Short of Delta-1-pyrroline-5-carboxylate synthetase	P54886-1	P54886-1;P54886;B2R5Q4;Q3KQU2;P54886-2;Q5T567	P5CS_HUMAN	ENSG00000059573	OTTHUMP00000020159;OTTHUMP00000020160	NP_002851;NP_001017423	PF00696	AA_kinase	Amino acid kinase family	GO:0005743;GO:0016020;GO:0019866;GO:0031090;GO:0031966;GO:0044422;GO:0044424;GO:0044429;GO:0044444;GO:0044446;GO:0044464	mitochondrial inner membrane;membrane;organelle inner membrane;organelle membrane;mitochondrial membrane;organelle part;intracellular part;mitochondrial part;cytoplasmic part;intracellular organelle part;cell part	GO:0000166;GO:0001882;GO:0001883;GO:0003824;GO:0004349;GO:0004350;GO:0005488;GO:0005524;GO:0016301;GO:0016491;GO:0016620;GO:0016740;GO:0016772;GO:0016774;GO:0016903;GO:0017076;GO:0019202;GO:0030554;GO:0032553;GO:0032555;GO:0032559	nucleotide binding;nucleoside binding;purine nucleoside binding;catalytic activity;glutamate 5-kinase activity;glutamate-5-semialdehyde dehydrogenase activity;binding;ATP binding;kinase activity;oxidoreductase activity;oxidoreductase activity, acting on the aldehyde or oxo group of donors, NAD or NADP as acceptor;transferase activity;transferase activity, transferring phosphorus-containing groups…	GO:0006082;GO:0006519;GO:0006520;GO:0006560;GO:0006561;GO:0006807;GO:0008152;GO:0008652;GO:0009058;GO:0009064;GO:0009084;GO:0009308;GO:0009309;GO:0009987;GO:0019752;GO:0034641;GO:0042180;GO:0043436;GO:0044237;GO:0044238;GO:0044249;GO:0044271;GO:0046483;GO:0055114	organic acid metabolic process;cellular amino acid and derivative metabolic process;cellular amino acid metabolic process;proline metabolic process;proline biosynthetic process;nitrogen compound metabolic process;metabolic process;cellular amino acid biosynthetic process;biosynthetic process;glutamine family amino acid metabolic process;glutamine family amino acid biosynthetic process;cellular am…	hsa:5832	ko00330	Arginine and proline metabolism	K00147;K00931	2	18	18	22	18	18	22	18	18	22	30.1	30.1	30.1	87.301	795	2.01E-72	1.2551
159	477;4802					IPI00008986.1;IPI00644701.1;IPI00549477.1;IPI00643866.2;IPI00910358.1	2;1;1;1;1	2;1;1;1;1	2;1;1;1;1	FALSE	Large neutral amino acids transporter small subunit 1;L-type amino acid transporter 1;Solute carrier family 7 member 5;y+ system cationic amino acid transporter;4F2 light chain;CD98 light chain;Integral membrane protein E16;Y+L amino acid transporter 2;y(+)L-type amino acid transporter 2;Cationic amino acid transporter, y+ system;Solute carrier family 7 member 6;Y+L amino acid transporter 1;y(+)L…	SLC7A5;CD98LC;LAT1;MPE16;SLC7A6;KIAA0245;SLC7A7;lat1	Large neutral amino acids transporter small subunit 1;Y+L amino acid transporter 2;Y+L amino acid transporter 1;Sodium-independent neutral amino acid transporter LAT1;cDNA FLJ53460, highly similar to Y+L amino acid transporter 1	Q01650	Q01650;Q2MCL6;Q8IV97;Q92536;Q9UM01;B2RAU0;Q96QB2;B4DVT0	LAT1_HUMAN;YLAT2_HUMAN;YLAT1_HUMAN;Q96QB2_HUMAN;B4DVT0_HUMAN	ENSG00000103257;ENSG00000103064;ENSG00000155465	OTTHUMP00000081496;OTTHUMP00000175013;OTTHUMP00000081498;OTTHUMP00000081499;OTTHUMP00000027913;OTTHUMP00000164491;OTTHUMP00000164492;OTTHUMP00000164493;OTTHUMP00000164494;OTTHUMP00000081497	NP_003477;NP_001070253;NP_003974;NP_001119577;NP_001119578;NP_003973	PF00324	AA_permease	Amino acid permease	GO:0005829;GO:0016021;GO:0016324;GO:0031224;GO:0044424;GO:0044425;GO:0044444;GO:0044459;GO:0044464;GO:0005887;GO:0016323;GO:0031226;GO:0016020	cytosol;integral to membrane;apical plasma membrane;intrinsic to membrane;intracellular part;membrane part;cytoplasmic part;plasma membrane part;cell part;integral to plasma membrane;basolateral plasma membrane;intrinsic to plasma membrane;membrane	GO:0003823;GO:0005215;GO:0005275;GO:0005342;GO:0005488;GO:0015171;GO:0015175;GO:0022804;GO:0022857;GO:0022891;GO:0022892;GO:0042277;GO:0042605;GO:0046943;GO:0015291;GO:0015297;GO:0015179	antigen binding;transporter activity;amine transmembrane transporter activity;organic acid transmembrane transporter activity;binding;amino acid transmembrane transporter activity;neutral amino acid transmembrane transporter activity;active transmembrane transporter activity;transmembrane transporter activity;substrate-specific transmembrane transporter activity;substrate-specific transporter act…	GO:0006082;GO:0006519;GO:0006520;GO:0006807;GO:0006810;GO:0006865;GO:0007399;GO:0008152;GO:0009308;GO:0009987;GO:0015804;GO:0015837;GO:0015849;GO:0019752;GO:0030154;GO:0032502;GO:0034641;GO:0042180;GO:0043436;GO:0044237;GO:0044238;GO:0046942;GO:0048731;GO:0048856;GO:0048869;GO:0051234;GO:0006461;GO:0010926;GO:0016043;GO:0022607;GO:0043933;GO:0065003;GO:0015807	organic acid metabolic process;cellular amino acid and derivative metabolic process;cellular amino acid metabolic process;nitrogen compound metabolic process;transport;amino acid transport;nervous system development;metabolic process;cellular amine metabolic process;cellular process;neutral amino acid transport;amine transport;organic acid transport;carboxylic acid metabolic process;cell differen…	hsa:8140;hsa:9057;hsa:9056			K03450	5	2	2	2	2	2	2	2	2	2	4.1	4.1	4.1	55.01	507	9.08E-08
160	2357;4774;6882;8422					IPI00008998.3;IPI00787433.2	4;3	4;3	4;3	FALSE	Protein tyrosine phosphatase-like protein PTPLAD1;Protein-tyrosine phosphatase-like A domain-containing protein 1;Butyrate-induced protein 1;cDNA FLJ54138, highly similar to Homo sapiens butyrate-induced transcript 1 (HSPC121), mRNA	PTPLAD1;BIND1	Protein tyrosine phosphatase-like protein PTPLAD1;cDNA FLJ54138, highly similar to Homo sapiens butyrate-induced transcript 1 (HSPC121), mRNA	Q9P035	Q9P035;B4DRF4	PTAD1_HUMAN;B4DRF4_HUMAN	ENSG00000074696	OTTHUMP00000175891;OTTHUMP00000175890	NP_057479	PF04969;PF04387	CS;PTPLA	CS domain;Protein tyrosine phosphatase-like protein, PTPLA	GO:0016021;GO:0031224;GO:0044425;GO:0044464	integral to membrane;intrinsic to membrane;membrane part;cell part	GO:0005096;GO:0005488;GO:0005515;GO:0008047;GO:0030234;GO:0030695;GO:0060589	GTPase activator activity;binding;protein binding;enzyme activator activity;enzyme regulator activity;GTPase regulator activity;nucleoside-triphosphatase regulator activity	GO:0000187;GO:0001932;GO:0006464;GO:0006468;GO:0006793;GO:0006796;GO:0007154;GO:0007165;GO:0007242;GO:0007243;GO:0007249;GO:0007257;GO:0007264;GO:0007265;GO:0008152;GO:0009966;GO:0009987;GO:0010627;GO:0010646;GO:0016310;GO:0016601;GO:0019220;GO:0019222;GO:0019538;GO:0031323;GO:0031399;GO:0032268;GO:0033674;GO:0034960;GO:0042325;GO:0043085;GO:0043170;GO:0043283;GO:0043405;GO:0043406;GO:0043408;GO:…	activation of MAPK activity;regulation of protein amino acid phosphorylation;protein modification process;protein amino acid phosphorylation;phosphorus metabolic process;phosphate metabolic process;cell communication;signal transduction;intracellular signaling cascade;protein kinase cascade;I-kappaB kinase/NF-kappaB cascade;activation of JUN kinase activity;small GTPase mediated signal transducti…	hsa:51495				2	4	4	4	4	4	4	4	4	4	15.5	15.5	15.5	43.159	362	1.82E-10	0.68082
161	791;1143;2632;2800;3014;3015;3437;3656;5727;6911;7394;9402	220	24	142	291	IPI00009032.1	12	12	12	FALSE	Lupus La protein;Sjoegren syndrome type B antigen;La ribonucleoprotein;La autoantigen	SSB	Lupus La protein	P05455	P05455;B5BUB5;Q14730;Q15367;Q2F832;Q53XJ4;Q9UMH5;Q9UMH6;Q9UMH7	LA_HUMAN	ENSG00000138385	OTTHUMP00000163067	NP_003133	PF05383;PF00076;PF08777	La;RRM_1;RRM_3	La domain;RNA recognition motif. (a.k.a. RRM, RBD, or RNP domain);RNA binding motif	GO:0005634;GO:0030529;GO:0032991;GO:0043226;GO:0043227;GO:0043229;GO:0043231;GO:0044424;GO:0044464	nucleus;ribonucleoprotein complex;macromolecular complex;organelle;membrane-bounded organelle;intracellular organelle;intracellular membrane-bounded organelle;intracellular part;cell part	GO:0000049;GO:0000166;GO:0003676;GO:0003723;GO:0003729;GO:0005488;GO:0005515	tRNA binding;nucleotide binding;nucleic acid binding;RNA binding;mRNA binding;binding;protein binding	GO:0006139;GO:0006396;GO:0006399;GO:0006400;GO:0008033;GO:0008152;GO:0008334;GO:0009451;GO:0009987;GO:0016070;GO:0016071;GO:0034470;GO:0034660;GO:0034960;GO:0043170;GO:0043283;GO:0043412;GO:0044237;GO:0044238;GO:0044260	nucleobase, nucleoside, nucleotide and nucleic acid metabolic process;RNA processing;tRNA metabolic process;tRNA modification;tRNA processing;metabolic process;histone mRNA metabolic process;RNA modification;cellular process;RNA metabolic process;mRNA metabolic process;ncRNA processing;ncRNA metabolic process;cellular biopolymer metabolic process;macromolecule metabolic process;biopolymer metabol…	hsa:6741	ko05322	Systemic lupus erythematosus	K11090	1	12	12	18	12	12	18	12	12	18	36.8	36.8	36.8	46.836	408	2.82E-97	1.7442
162	42;526;790;946;1300;1530;1967;2447;3052;3072;3562;3592;5220;5221;6481;6756;8041;8108;8252	221;222;223;224;225;226		46;62;168;218;320;326		IPI00009104.7;IPI00909925.1	19;7	19;7	19;7	FALSE	RuvB-like 2;48 kDa TATA box-binding protein-interacting protein;TIP49b;Repressing pontin 52;51 kDa erythrocyte cytosolic protein;TIP60-associated protein 54-beta;INO80 complex subunit J	RUVBL2;INO80J;TIP48;TIP49B;CGI-46	RuvB-like 2	Q9Y230	Q9Y230;B3KNL2;B3KQ59	RUVB2_HUMAN	ENSG00000183207	OTTHUMP00000078001	NP_006657	PF00004;PF06068	AAA;TIP49	ATPase family associated with various cellular activities (AAA);TIP49 C-terminus	GO:0000123;GO:0005737;GO:0016020;GO:0016363;GO:0032991;GO:0035267;GO:0043189;GO:0043234;GO:0044422;GO:0044424;GO:0044428;GO:0044446;GO:0044451;GO:0044464	histone acetyltransferase complex;cytoplasm;membrane;nuclear matrix;macromolecular complex;NuA4 histone acetyltransferase complex;H4/H2A histone acetyltransferase complex;protein complex;organelle part;intracellular part;nuclear part;intracellular organelle part;nucleoplasm part;cell part	GO:0000166;GO:0001882;GO:0001883;GO:0003676;GO:0003677;GO:0003678;GO:0003684;GO:0003824;GO:0004003;GO:0004386;GO:0005488;GO:0005515;GO:0005524;GO:0008026;GO:0008094;GO:0016462;GO:0016787;GO:0016817;GO:0016818;GO:0016887;GO:0017076;GO:0017111;GO:0030554;GO:0032553;GO:0032555;GO:0032559;GO:0042623;GO:0042802;GO:0051082;GO:0070035	nucleotide binding;nucleoside binding;purine nucleoside binding;nucleic acid binding;DNA binding;DNA helicase activity;damaged DNA binding;catalytic activity;ATP-dependent DNA helicase activity;helicase activity;binding;protein binding;ATP binding;ATP-dependent helicase activity;DNA-dependent ATPase activity;pyrophosphatase activity;hydrolase activity;hydrolase activity, acting on acid anhydrides…	GO:0006139;GO:0006259;GO:0006281;GO:0006310;GO:0006325;GO:0006350;GO:0006355;GO:0006457;GO:0006950;GO:0006974;GO:0006996;GO:0008152;GO:0009058;GO:0009059;GO:0009889;GO:0009987;GO:0010468;GO:0010556;GO:0016043;GO:0016568;GO:0019219;GO:0019222;GO:0019538;GO:0031323;GO:0031326;GO:0033554;GO:0034645;GO:0034960;GO:0034961;GO:0034984;GO:0040008;GO:0043170;GO:0043283;GO:0043284;GO:0044237;GO:0044238;GO:…	nucleobase, nucleoside, nucleotide and nucleic acid metabolic process;DNA metabolic process;DNA repair;DNA recombination;establishment or maintenance of chromatin architecture;transcription;regulation of transcription, DNA-dependent;protein folding;response to stress;response to DNA damage stimulus;organelle organization;metabolic process;biosynthetic process;macromolecule biosynthetic process;re…	hsa:10856			K11338	2	19	20	27	19	20	27	19	20	27	43.6	43.6	43.6	51.156	463	4.40E-114	1.4372
163	1553;3487;4709;6364;7835;8263;9301	227		11		IPI00009253.2;IPI00748037.2;IPI00908301.1;IPI00748905.1	7;1;1;1	7;1;1;1	7;1;1;1	FALSE	Alpha-soluble NSF attachment protein;N-ethylmaleimide-sensitive factor attachment protein alpha	NAPA;SNAPA	Alpha-soluble NSF attachment protein	P54920	P54920;A8K879	SNAA_HUMAN	ENSG00000105402	OTTHUMP00000077709;OTTHUMP00000077710	NP_003818	PF02071	NSF	Aromatic-di-Alanine (AdAR) repeat	GO:0005783;GO:0005794;GO:0016020;GO:0043226;GO:0043227;GO:0043229;GO:0043231;GO:0044424;GO:0044444;GO:0044464	endoplasmic reticulum;Golgi apparatus;membrane;organelle;membrane-bounded organelle;intracellular organelle;intracellular membrane-bounded organelle;intracellular part;cytoplasmic part;cell part	GO:0000149;GO:0005488;GO:0005515;GO:0019905	SNARE binding;binding;protein binding;syntaxin binding	GO:0006810;GO:0006891;GO:0006944;GO:0009987;GO:0016043;GO:0016044;GO:0016192;GO:0046907;GO:0048193;GO:0051234;GO:0051649	transport;intra-Golgi vesicle-mediated transport;membrane fusion;cellular process;cellular component organization;membrane organization;vesicle-mediated transport;intracellular transport;Golgi vesicle transport;establishment of localization;establishment of localization in cell	hsa:8775				4	7	7	8	7	7	8	7	7	8	28.5	28.5	28.5	33.232	295	1.46E-35	0.50882
164	38;2850;3691;5750;7869;8934;9329	228;229;230;231		164;184;194;259		IPI00009305.1;IPI00903190.1;IPI00550894.4;IPI00896510.1;IPI00896466.1	7;6;2;2;2	7;6;2;2;2	7;6;2;2;2	FALSE	Glucosamine-6-phosphate isomerase 1;Glucosamine-6-phosphate deaminase 1;Oscillin;cDNA FLJ12717 fis, clone NT2RP1001253, highly similar to Glucosamine-6-phosphate isomerase (EC 3.5.99.6)	GNPDA1;GNPI;HLN;KIAA0060	Glucosamine-6-phosphate isomerase 1;cDNA FLJ12717 fis, clone NT2RP1001253, highly similar to Glucosamine-6-phosphate isomerase	P46926	P46926;A8K3S1;B3KMV2	GNPI1_HUMAN;B3KMV2_HUMAN	ENSG00000113552	OTTHUMP00000160062	NP_005462	PF01182	Glucosamine_iso	Glucosamine-6-phosphate isomerases/6-phosphogluconolactonase	GO:0005634;GO:0005794;GO:0043226;GO:0043227;GO:0043229;GO:0043231;GO:0044424;GO:0044444;GO:0044464	nucleus;Golgi apparatus;organelle;membrane-bounded organelle;intracellular organelle;intracellular membrane-bounded organelle;intracellular part;cytoplasmic part;cell part	GO:0003824;GO:0004342;GO:0016787;GO:0016853;GO:0016860;GO:0016861;GO:0019239	catalytic activity;glucosamine-6-phosphate deaminase activity;hydrolase activity;isomerase activity;intramolecular oxidoreductase activity;intramolecular oxidoreductase activity, interconverting aldoses and ketoses;deaminase activity	GO:0005975;GO:0005996;GO:0006040;GO:0006041;GO:0006043;GO:0006044;GO:0006066;GO:0006091;GO:0007338;GO:0008152;GO:0009056;GO:0009057;GO:0009566;GO:0009987;GO:0016052;GO:0022414;GO:0043170;GO:0044237;GO:0044238;GO:0044248;GO:0044260;GO:0044262;GO:0044265;GO:0044275;GO:0046164;GO:0046348;GO:0046365	carbohydrate metabolic process;monosaccharide metabolic process;amino sugar metabolic process;glucosamine metabolic process;glucosamine catabolic process;N-acetylglucosamine metabolic process;cellular alcohol metabolic process;generation of precursor metabolites and energy;single fertilization;metabolic process;catabolic process;macromolecule catabolic process;fertilization;cellular process;carbo…	hsa:10007	ko00530	Aminosugars metabolism	K02564	5	7	7	9	7	7	9	7	7	9	35.6	35.6	35.6	32.668	289	8.40E-34	1.2315
165	2780;2816;2990;4308;6770;8763;9440	232		228		IPI00009328.4;IPI00815667.1;IPI00794324.1;IPI00791914.1	7;1;1;1	6;0;0;0	6;0;0;0	FALSE	Eukaryotic initiation factor 4A-III;Eukaryotic translation initiation factor 4A isoform 3;ATP-dependent RNA helicase eIF4A-3;ATP-dependent RNA helicase DDX48;DEAD box protein 48;Eukaryotic initiation factor 4A-like NUK-34;Nuclear matrix protein 265	EIF4A3;DDX48;KIAA0111	Eukaryotic initiation factor 4A-III	P38919	P38919;Q6IBQ2	IF4A3_HUMAN	ENSG00000141543	OTTHUMP00000181437	NP_055555	PF00270;PF00271	DEAD;Helicase_C	DEAD/DEAH box helicase;Helicase conserved C-terminal domain	GO:0005681;GO:0005737;GO:0030529;GO:0032991;GO:0044422;GO:0044424;GO:0044428;GO:0044446;GO:0044464	spliceosome;cytoplasm;ribonucleoprotein complex;macromolecular complex;organelle part;intracellular part;nuclear part;intracellular organelle part;cell part	GO:0000166;GO:0001882;GO:0001883;GO:0003676;GO:0003723;GO:0003724;GO:0003727;GO:0003729;GO:0003824;GO:0004004;GO:0004386;GO:0005488;GO:0005515;GO:0005524;GO:0008026;GO:0008143;GO:0008186;GO:0016462;GO:0016787;GO:0016817;GO:0016818;GO:0016887;GO:0017076;GO:0017111;GO:0030554;GO:0032553;GO:0032555;GO:0032559;GO:0042623;GO:0070035;GO:0070717	nucleotide binding;nucleoside binding;purine nucleoside binding;nucleic acid binding;RNA binding;RNA helicase activity;single-stranded RNA binding;mRNA binding;catalytic activity;ATP-dependent RNA helicase activity;helicase activity;binding;protein binding;ATP binding;ATP-dependent helicase activity;poly(A) RNA binding;RNA-dependent ATPase activity;pyrophosphatase activity;hydrolase activity;hydr…	GO:0000184;GO:0000956;GO:0006139;GO:0006364;GO:0006396;GO:0006397;GO:0006401;GO:0006402;GO:0006417;GO:0008152;GO:0008380;GO:0009056;GO:0009057;GO:0009889;GO:0009890;GO:0009892;GO:0009987;GO:0010468;GO:0010556;GO:0010558;GO:0010605;GO:0010608;GO:0016070;GO:0016071;GO:0016072;GO:0017148;GO:0019222;GO:0031323;GO:0031324;GO:0031326;GO:0031327;GO:0032268;GO:0032269;GO:0034470;GO:0034660;GO:0034960;GO:…	nuclear-transcribed mRNA catabolic process, nonsense-mediated decay;nuclear-transcribed mRNA catabolic process;nucleobase, nucleoside, nucleotide and nucleic acid metabolic process;rRNA processing;RNA processing;mRNA processing;RNA catabolic process;mRNA catabolic process;regulation of translation;metabolic process;RNA splicing;catabolic process;macromolecule catabolic process;regulation of biosy…	hsa:9775			K03257	4	7	7	10	6	6	8	6	6	8	25.1	21.2	21.2	46.871	411	1.99E-70	1.647
166	527;861;1626;1858;2007;2271;2287;2337;2858;3106;3559;3578;3666;3738;4079;4563;4752;4929;4950;5046;5543;5674;5913;5971;6006;6407;6572;6638;6819;7147;7345;7367;7624;7654;7913;7937;9345;9484	233;234;235;236;237;238;239;240		196;866;892;913;993;1002;1231;1240		IPI00009342.1;IPI00328905.5	38;2	38;2	37;1	FALSE	Ras GTPase-activating-like protein IQGAP1;p195	IQGAP1;KIAA0051	Ras GTPase-activating-like protein IQGAP1	P46940	P46940;A4QPB0;A7MBM3;B4DNP4;B4E2M0;Q05DN7;Q5FWG8;Q6P1N4;Q96PA3	IQGA1_HUMAN	ENSG00000140575	OTTHUMP00000176675;OTTHUMP00000194748	NP_003861	PF00307;PF00612;PF00616;PF03836;PF00397	CH;IQ;RasGAP;RasGAP_C;WW	Calponin homology (CH) domain;IQ calmodulin-binding motif;GTPase-activator protein for Ras-like GTPase;RasGAP C-terminus;WW domain	GO:0005884;GO:0005886;GO:0016020;GO:0044422;GO:0044424;GO:0044430;GO:0044446;GO:0044464	actin filament;plasma membrane;membrane;organelle part;intracellular part;cytoskeletal part;intracellular organelle part;cell part	GO:0004857;GO:0005083;GO:0005095;GO:0005096;GO:0005099;GO:0005488;GO:0005515;GO:0005516;GO:0008047;GO:0019899;GO:0019902;GO:0019903;GO:0030234;GO:0030695;GO:0060589	enzyme inhibitor activity;small GTPase regulator activity;GTPase inhibitor activity;GTPase activator activity;Ras GTPase activator activity;binding;protein binding;calmodulin binding;enzyme activator activity;enzyme binding;phosphatase binding;protein phosphatase binding;enzyme regulator activity;GTPase regulator activity;nucleoside-triphosphatase regulator activity	GO:0007154;GO:0007165;GO:0007242;GO:0007264;GO:0009966;GO:0009987;GO:0010646;GO:0050789;GO:0050794;GO:0051056;GO:0065007	cell communication;signal transduction;intracellular signaling cascade;small GTPase mediated signal transduction;regulation of signal transduction;cellular process;regulation of cell communication;regulation of biological process;regulation of cellular process;regulation of small GTPase mediated signal transduction;biological regulation	hsa:8826	ko04810	Regulation of actin cytoskeleton	K05767	2	38	38	56	38	38	56	37	37	54	31.7	31.7	31.1	189.25	1657	6.11E-204	1.1505
167	667;3353;4892;6475;7467;9237;9397	241		293		IPI00009368.4	7	7	7	FALSE	Sideroflexin-1;Tricarboxylate carrier protein	SFXN1	Sideroflexin-1	Q9H9B4	Q9H9B4;B3KPW3	SFXN1_HUMAN	ENSG00000164466	OTTHUMP00000161114	NP_073591	PF03820	Mtc	Tricarboxylate carrier	GO:0016021;GO:0031224;GO:0044425;GO:0044464	integral to membrane;intrinsic to membrane;membrane part;cell part	GO:0005215;GO:0005488;GO:0005506;GO:0005515;GO:0008324;GO:0015075;GO:0022857;GO:0022891;GO:0022892;GO:0043167;GO:0043169;GO:0046872;GO:0046914	transporter activity;binding;iron ion binding;protein binding;cation transmembrane transporter activity;ion transmembrane transporter activity;transmembrane transporter activity;substrate-specific transmembrane transporter activity;substrate-specific transporter activity;ion binding;cation binding;metal ion binding;transition metal ion binding	GO:0000041;GO:0006810;GO:0006811;GO:0006812;GO:0006826;GO:0015674;GO:0030001;GO:0051234	transition metal ion transport;transport;ion transport;cation transport;iron ion transport;di-, tri-valent inorganic cation transport;metal ion transport;establishment of localization	hsa:94081				1	7	7	9	7	7	9	7	7	9	23.6	23.6	23.6	35.619	322	1.16E-32	0.56976
168	1136;3803					IPI00009471.1	2	2	2	FALSE	WD repeat-containing protein 3	WDR3	WD repeat-containing protein 3	Q9UNX4	Q9UNX4;B3KMW5;Q59GA8;Q5TDG3	WDR3_HUMAN	ENSG00000065183	OTTHUMP00000014051	NP_006775	PF04003;PF00400	Utp12;WD40	Dip2/Utp12 Family;WD domain, G-beta repeat	GO:0005730;GO:0030529;GO:0030684;GO:0032040;GO:0032991;GO:0043226;GO:0043228;GO:0043229;GO:0043232;GO:0044422;GO:0044424;GO:0044428;GO:0044446;GO:0044464	nucleolus;ribonucleoprotein complex;preribosome;small-subunit processome;macromolecular complex;organelle;non-membrane-bounded organelle;intracellular organelle;intracellular non-membrane-bounded organelle;organelle part;intracellular part;nuclear part;intracellular organelle part;cell part			GO:0006139;GO:0006364;GO:0006396;GO:0008152;GO:0009987;GO:0016070;GO:0016072;GO:0034470;GO:0034660;GO:0034960;GO:0043170;GO:0043283;GO:0044237;GO:0044238;GO:0044260	nucleobase, nucleoside, nucleotide and nucleic acid metabolic process;rRNA processing;RNA processing;metabolic process;cellular process;RNA metabolic process;rRNA metabolic process;ncRNA processing;ncRNA metabolic process;cellular biopolymer metabolic process;macromolecule metabolic process;biopolymer metabolic process;cellular metabolic process;primary metabolic process;cellular macromolecule me…	hsa:10885				1	2	2	2	2	2	2	2	2	2	1.9	1.9	1.9	106.1	943	0.00027351
169	3216;8091					IPI00009634.1;IPI00790715.1	2;1	2;1	2;1	FALSE	Sulfide:quinone oxidoreductase, mitochondrial	SQRDL;CGI-44	Sulfide:quinone oxidoreductase, mitochondrial;25 kDa protein	Q9Y6N5	Q9Y6N5;B2R7T6;Q53HW7;Q9UHS8	SQRD_HUMAN	ENSG00000137767	OTTHUMP00000162198;OTTHUMP00000175777;OTTHUMP00000175778	NP_067022	PF07992	Pyr_redox_2	Pyridine nucleotide-disulphide oxidoreductase	GO:0005743;GO:0016020;GO:0019866;GO:0031090;GO:0031966;GO:0044422;GO:0044424;GO:0044429;GO:0044444;GO:0044446;GO:0044464	mitochondrial inner membrane;membrane;organelle inner membrane;organelle membrane;mitochondrial membrane;organelle part;intracellular part;mitochondrial part;cytoplasmic part;intracellular organelle part;cell part	GO:0003824;GO:0016491	catalytic activity;oxidoreductase activity	GO:0008152;GO:0055114	metabolic process;oxidation reduction	hsa:58472			K00540	2	2	2	2	2	2	2	2	2	2	8	8	8	49.96	450	1.17E-17	1.0599
170	1640;5254					IPI00009659.3	2	2	2	FALSE	Regulation of nuclear pre-mRNA domain-containing protein 1B;Cell cycle-related and expression-elevated protein in tumor	RPRD1B;C20orf77;CREPT	Regulation of nuclear pre-mRNA domain-containing protein 1B	Q9NQG5	Q9NQG5	RPR1B_HUMAN	ENSG00000101413	OTTHUMP00000030953	NP_067038	PF04818	DUF618	Protein of unknown function, DUF618							hsa:58490				1	2	2	2	2	2	2	2	2	2	7.1	7.1	7.1	36.899	326	0.0002006
171	5011;6265					IPI00009680.3	2	2	2	FALSE	39S ribosomal protein L44, mitochondrial;MRP-L44	MRPL44	39S ribosomal protein L44, mitochondrial	Q9H9J2	Q9H9J2	RM44_HUMAN	ENSG00000135900	OTTHUMP00000164216	NP_075066	PF00636	Ribonuclease_3	RNase3 domain	GO:0005739;GO:0005840;GO:0030529;GO:0032991;GO:0043226;GO:0043227;GO:0043228;GO:0043229;GO:0043231;GO:0043232;GO:0044424;GO:0044444;GO:0044464	mitochondrion;ribosome;ribonucleoprotein complex;macromolecular complex;organelle;membrane-bounded organelle;non-membrane-bounded organelle;intracellular organelle;intracellular membrane-bounded organelle;intracellular non-membrane-bounded organelle;intracellular part;cytoplasmic part;cell part	GO:0003676;GO:0003723;GO:0003725;GO:0003824;GO:0004518;GO:0004519;GO:0004521;GO:0004525;GO:0004540;GO:0005488;GO:0005515;GO:0016787;GO:0016788;GO:0016891;GO:0016893	nucleic acid binding;RNA binding;double-stranded RNA binding;catalytic activity;nuclease activity;endonuclease activity;endoribonuclease activity;ribonuclease III activity;ribonuclease activity;binding;protein binding;hydrolase activity;hydrolase activity, acting on ester bonds;endoribonuclease activity, producing 5'-phosphomonoesters;endonuclease activity, active with either ribo- or deoxyribonu…	GO:0006139;GO:0006396;GO:0008152;GO:0009987;GO:0016070;GO:0034960;GO:0043170;GO:0043283;GO:0044237;GO:0044238;GO:0044260	nucleobase, nucleoside, nucleotide and nucleic acid metabolic process;RNA processing;metabolic process;cellular process;RNA metabolic process;cellular biopolymer metabolic process;macromolecule metabolic process;biopolymer metabolic process;cellular metabolic process;primary metabolic process;cellular macromolecule metabolic process	hsa:65080				1	2	2	2	2	2	2	2	2	2	10.8	10.8	10.8	37.535	332	6.85E-30
172	1869;2376;3789;4656;6173;6986;7513	242		493		IPI00009747.1;IPI00792647.1	7;3	7;3	7;3	FALSE	Lanosterol synthase;Oxidosqualene--lanosterol cyclase;2,3-epoxysqualene--lanosterol cyclase	LSS;OSC	Lanosterol synthase	P48449	P48449;B2R694;B4DJZ9	ERG7_HUMAN	ENSG00000160285	OTTHUMP00000115784;OTTHUMP00000115785	NP_001001438;NP_002331	PF00432	Prenyltrans	Prenyltransferase and squalene oxidase repeat			GO:0000250;GO:0003824;GO:0016853;GO:0016866;GO:0031559	lanosterol synthase activity;catalytic activity;isomerase activity;intramolecular transferase activity;oxidosqualene cyclase activity	GO:0006066;GO:0006629;GO:0006694;GO:0006695;GO:0008152;GO:0008202;GO:0008203;GO:0008610;GO:0009058;GO:0009987;GO:0016125;GO:0016126;GO:0044237;GO:0044238;GO:0044249;GO:0044255	cellular alcohol metabolic process;lipid metabolic process;steroid biosynthetic process;cholesterol biosynthetic process;metabolic process;steroid metabolic process;cholesterol metabolic process;lipid biosynthetic process;biosynthetic process;cellular process;sterol metabolic process;sterol biosynthetic process;cellular metabolic process;primary metabolic process;cellular biosynthetic process;cel…	hsa:4047	ko00100	Biosynthesis of steroids	K01852	2	7	7	7	7	7	7	7	7	7	11.2	11.2	11.2	83.308	732	3.85E-19
173	414;1705;2227;3660;3723;4596;5957;6150;6408;6417;7063;7734;8533;9070;9419	243;244;245;246;247;248		39;202;217;443;495;672		IPI00009790.1;IPI00643196.1;IPI00639981.1;IPI00552617.3;IPI00645848.1;IPI00642664.1;IPI00552290.3;IPI00646468.1	15;13;6;4;3;2;2;1	14;12;6;4;2;2;2;1	13;12;6;4;2;2;2;1	FALSE	6-phosphofructokinase type C;Phosphofructokinase 1;Phosphohexokinase;Phosphofructo-1-kinase isozyme C;6-phosphofructokinase, platelet type;cDNA FLJ35278 fis, clone PROST2006579, highly similar to 6-phosphofructokinase type C (EC 2.7.1.11)	PFKP;PFKF;PFK-P	6-phosphofructokinase type C;Phosphofructokinase, platelet	Q01813	Q01813;Q5VSR8;B3KS15;O14943;Q49A78;Q5VSR7;Q8WTZ9	K6PP_HUMAN;B3KS15_HUMAN	ENSG00000067057	OTTHUMP00000018966;OTTHUMP00000018967	NP_002618	PF00365	PFK	Phosphofructokinase	GO:0005945;GO:0032991;GO:0043234;GO:0044424;GO:0044444;GO:0044445;GO:0044464	6-phosphofructokinase complex;macromolecular complex;protein complex;intracellular part;cytoplasmic part;cytosolic part;cell part	GO:0000166;GO:0000287;GO:0001882;GO:0001883;GO:0003824;GO:0003872;GO:0005488;GO:0005515;GO:0005524;GO:0008443;GO:0016301;GO:0016740;GO:0016772;GO:0016773;GO:0017076;GO:0019200;GO:0030554;GO:0032553;GO:0032555;GO:0032559;GO:0043167;GO:0043169;GO:0046872	nucleotide binding;magnesium ion binding;nucleoside binding;purine nucleoside binding;catalytic activity;6-phosphofructokinase activity;binding;protein binding;ATP binding;phosphofructokinase activity;kinase activity;transferase activity;transferase activity, transferring phosphorus-containing groups;phosphotransferase activity, alcohol group as acceptor;purine nucleotide binding;carbohydrate kin…	GO:0005975;GO:0005996;GO:0006006;GO:0006007;GO:0006066;GO:0006091;GO:0006096;GO:0008152;GO:0009056;GO:0009057;GO:0009987;GO:0016052;GO:0019318;GO:0019320;GO:0043170;GO:0044237;GO:0044238;GO:0044248;GO:0044260;GO:0044262;GO:0044265;GO:0044275;GO:0046164;GO:0046365	carbohydrate metabolic process;monosaccharide metabolic process;glucose metabolic process;glucose catabolic process;cellular alcohol metabolic process;generation of precursor metabolites and energy;glycolysis;metabolic process;catabolic process;macromolecule catabolic process;cellular process;carbohydrate catabolic process;hexose metabolic process;hexose catabolic process;macromolecule metabolic …	hsa:5214	ko00010;ko00030;ko00051;ko00052	Glycolysis / Gluconeogenesis;Pentose phosphate pathway;Fructose and mannose metabolism;Galactose metabolism	K00850	8	15	17	21	14	15	19	13	14	18	24.6	23.5	21	85.595	784	4.57E-88	1.3725
174	108;299;2545					IPI00009841.5;IPI00872855.1;IPI00879259.1;IPI00879242.1;IPI00065554.4;IPI00293254.1;IPI00878484.1;IPI00874019.1	3;3;3;3;3;3;2;1	3;3;3;3;3;3;2;1	3;3;3;3;3;3;2;1	FALSE	cDNA FLJ31747 fis, clone NT2RI2007377, highly similar to RNA-BINDING PROTEIN EWS;Ewing sarcoma breakpoint region 1, isoform CRA_h;RNA-binding protein EWS;EWS oncogene;Ewing sarcoma breakpoint region 1 protein;EWSR1 protein;Ewing sarcoma breakpoint region 1;Ewing sarcoma breakpoint region 1, isoform CRA_b;Ewing sarcoma breakpoint region 1, isoform CRA_g	EWSR1;hCG_2010995;EWS;AC002059.7-002;AC002059.7-007;AC002059.7-008	Ewing sarcoma breakpoint region 1, isoform CRA_h;Isoform EWS of RNA-binding protein EWS;Ewing sarcoma breakpoint region 1, isoform CRA_b;Ewing sarcoma breakpoint region 1;cDNA FLJ32119 fis, clone PEBLM1000034, highly similar to RNA-BINDING PROTEIN EWS;Isof	Q96MX4	Q96MX4;Q01844-1;Q01844;Q5THL0;Q96FE8;B0QYK0;B0QYK1;Q96MN4;Q01844-2	Q96MX4_HUMAN;EWS_HUMAN;Q96FE8_HUMAN;B0QYK0_HUMAN;B0QYK1_HUMAN	ENSG00000182944	OTTHUMP00000028903;OTTHUMP00000199146;OTTHUMP00000199147;OTTHUMP00000199149;OTTHUMP00000199150;OTTHUMP00000199157	NP_005234;NP_053733	PF00076;PF10578;PF00641	RRM_1;SVS_QK;zf-RanBP	RNA recognition motif. (a.k.a. RRM, RBD, or RNP domain);Seminal vesicle protein repeat;Zn-finger in Ran binding protein and others	GO:0005622;GO:0044464;GO:0005634;GO:0005737;GO:0009986;GO:0043226;GO:0043227;GO:0043229;GO:0043231;GO:0044424	intracellular;cell part;nucleus;cytoplasm;cell surface;organelle;membrane-bounded organelle;intracellular organelle;intracellular membrane-bounded organelle;intracellular part	GO:0000166;GO:0003676;GO:0005488;GO:0008270;GO:0043167;GO:0043169;GO:0046872;GO:0046914;GO:0003723;GO:0005515;GO:0005516	nucleotide binding;nucleic acid binding;binding;zinc ion binding;ion binding;cation binding;metal ion binding;transition metal ion binding;RNA binding;protein binding;calmodulin binding	GO:0006139;GO:0006350;GO:0006355;GO:0008152;GO:0009058;GO:0009059;GO:0009889;GO:0009987;GO:0010468;GO:0010556;GO:0019219;GO:0019222;GO:0031323;GO:0031326;GO:0034645;GO:0034960;GO:0034961;GO:0043170;GO:0043283;GO:0043284;GO:0044237;GO:0044238;GO:0044249;GO:0044260;GO:0045449;GO:0050789;GO:0050794;GO:0051252;GO:0060255;GO:0065007;GO:0080090	nucleobase, nucleoside, nucleotide and nucleic acid metabolic process;transcription;regulation of transcription, DNA-dependent;metabolic process;biosynthetic process;macromolecule biosynthetic process;regulation of biosynthetic process;cellular process;regulation of gene expression;regulation of macromolecule biosynthetic process;regulation of nucleobase, nucleoside, nucleotide and nucleic acid m…	hsa:2130				8	3	3	3	3	3	3	3	3	3	7.3	7.3	7.3	69.052	662	6.19E-14	1.7181
175	1507;2240;2241;2275;2276;2380;2672;2673;3688;4296;4505;6158;8438;8499;8649;9233;9418	249		294		IPI00009896.1;IPI00647694.3;IPI00640017.1	17;3;3	17;3;3	17;3;3	FALSE	Epoxide hydrolase 1;Microsomal epoxide hydrolase;Epoxide hydratase	EPHX1;EPHX;EPOX	Epoxide hydrolase 1	P07099	P07099;B2R8N0;Q6FGZ3	HYEP_HUMAN	ENSG00000143819	OTTHUMP00000035867	NP_000111;NP_001129490	PF00561;PF06441	Abhydrolase_1;EHN	alpha/beta hydrolase fold;Epoxide hydrolase N terminus	GO:0000267;GO:0005624;GO:0005626;GO:0005789;GO:0005792;GO:0016020;GO:0016021;GO:0031090;GO:0031224;GO:0042598;GO:0044422;GO:0044424;GO:0044425;GO:0044432;GO:0044444;GO:0044446;GO:0044464	cell fraction;membrane fraction;insoluble fraction;endoplasmic reticulum membrane;microsome;membrane;integral to membrane;organelle membrane;intrinsic to membrane;vesicular fraction;organelle part;intracellular part;membrane part;endoplasmic reticulum part;cytoplasmic part;intracellular organelle part;cell part	GO:0003824;GO:0004301;GO:0016787;GO:0016801;GO:0016803;GO:0033961	catalytic activity;epoxide hydrolase activity;hydrolase activity;hydrolase activity, acting on ether bonds;ether hydrolase activity;cis-stilbene-oxide hydrolase activity	GO:0006725;GO:0008152;GO:0009056;GO:0009636;GO:0009987;GO:0019439;GO:0042221;GO:0044237;GO:0044248;GO:0050896	cellular aromatic compound metabolic process;metabolic process;catabolic process;response to toxin;cellular process;aromatic compound catabolic process;response to chemical stimulus;cellular metabolic process;cellular catabolic process;response to stimulus	hsa:2052	ko00980	Metabolism of xenobiotics by cytochrome P450	K01253	3	17	17	19	17	17	19	17	17	19	34.5	34.5	34.5	52.948	455	7.09E-85	0.39935
176	1204;1288;1340;1652;1962;2012;2013;2014;2063;2162;2177;2587;2958;2997;3402;3446;4300;4301;5897;6319;6513;6730;6731;6785;6910;7149;7218;7388;7710;8037;8336;8337;8410;8411;8984;9027;9262;9346;9347;9407;9408	250;251;252;253;254;255;256		279;358;373;374;488;540;583		IPI00009904.1;IPI00852792.1;IPI00852730.1	41;11;1	41;11;1	41;11;1	FALSE	Protein disulfide-isomerase A4;Protein ERp-72	PDIA4;ERP70;ERP72	Protein disulfide-isomerase A4	P13667	P13667;A8K4K6;Q549T6	PDIA4_HUMAN	ENSG00000155660	OTTHUMP00000025137;OTTHUMP00000196763	NP_004902	PF00085	Thioredoxin	Thioredoxin	GO:0005783;GO:0005788;GO:0016023;GO:0031410;GO:0031974;GO:0031982;GO:0031988;GO:0042470;GO:0043226;GO:0043227;GO:0043229;GO:0043231;GO:0043233;GO:0044422;GO:0044424;GO:0044444;GO:0044446;GO:0044464;GO:0048770;GO:0070013	endoplasmic reticulum;endoplasmic reticulum lumen;cytoplasmic membrane-bounded vesicle;cytoplasmic vesicle;membrane-enclosed lumen;vesicle;membrane-bounded vesicle;melanosome;organelle;membrane-bounded organelle;intracellular organelle;intracellular membrane-bounded organelle;organelle lumen;organelle part;intracellular part;cytoplasmic part;intracellular organelle part;cell part;pigment granule;…	GO:0003756;GO:0003824;GO:0005488;GO:0005515;GO:0016853;GO:0016860;GO:0016862;GO:0016864	protein disulfide isomerase activity;catalytic activity;binding;protein binding;isomerase activity;intramolecular oxidoreductase activity;intramolecular oxidoreductase activity, interconverting keto- and enol-groups;intramolecular oxidoreductase activity, transposing S-S bonds	GO:0006810;GO:0009306;GO:0009987;GO:0015031;GO:0019725;GO:0032940;GO:0042592;GO:0045184;GO:0045454;GO:0046903;GO:0050789;GO:0050794;GO:0051234;GO:0051649;GO:0065007;GO:0065008	transport;protein secretion;cellular process;protein transport;cellular homeostasis;secretion by cell;homeostatic process;establishment of protein localization;cell redox homeostasis;secretion;regulation of biological process;regulation of cellular process;establishment of localization;establishment of localization in cell;biological regulation;regulation of biological quality	hsa:9601	ko05110	Vibrio cholerae infection	K09582	3	41	43	59	41	43	59	41	43	59	55.3	55.3	55.3	72.932	645	1.55E-219	0.4066
177	495;2308;8171					IPI00009946.4;IPI00844363.2	3;2	3;2	3;2	FALSE	Mitochondrial import receptor subunit TOM34;Translocase of outer membrane 34 kDa subunit;cDNA FLJ26027 fis, clone PNC04328, highly similar to Homo sapiens translocase of outer mitochondrial membrane 34 (TOMM34)	TOMM34;URCC3	Mitochondrial import receptor subunit TOM34;cDNA FLJ26027 fis, clone PNC04328, highly similar to Homo sapiens translocase of outer mitochondrial membrane 34	Q15785	Q15785;B4DXU3;Q6ZPD0	TOM34_HUMAN;Q6ZPD0_HUMAN	ENSG00000025772	OTTHUMP00000031079	NP_006800	PF00515	TPR_1	Tetratricopeptide repeat	GO:0005741;GO:0016020;GO:0016021;GO:0019867;GO:0031090;GO:0031224;GO:0031966;GO:0031968;GO:0044422;GO:0044424;GO:0044425;GO:0044429;GO:0044444;GO:0044446;GO:0044464	mitochondrial outer membrane;membrane;integral to membrane;outer membrane;organelle membrane;intrinsic to membrane;mitochondrial membrane;organelle outer membrane;organelle part;intracellular part;membrane part;mitochondrial part;cytoplasmic part;intracellular organelle part;cell part	GO:0005048;GO:0005488;GO:0005515;GO:0031072;GO:0042277	signal sequence binding;binding;protein binding;heat shock protein binding;peptide binding	GO:0006605;GO:0006626;GO:0006810;GO:0006839;GO:0006886;GO:0015031;GO:0017038;GO:0045184;GO:0046907;GO:0051234;GO:0051649	protein targeting;protein targeting to mitochondrion;transport;mitochondrial transport;intracellular protein transport;protein transport;protein import;establishment of protein localization;intracellular transport;establishment of localization;establishment of localization in cell	hsa:10953				2	3	3	3	3	3	3	3	3	3	11.3	11.3	11.3	34.559	309	5.41E-12
178	1239;1395;1413;5468;6081;6224;9247	257		271		IPI00009950.1	7	7	7	FALSE	Vesicular integral-membrane protein VIP36;Lectin mannose-binding 2;Glycoprotein GP36b	LMAN2;C5orf8	Vesicular integral-membrane protein VIP36	Q12907	Q12907;A8K7T4;B4DWN1	LMAN2_HUMAN	ENSG00000169223	OTTHUMP00000161453	NP_006807	PF03388	Lectin_leg-like	Legume-like lectin family	GO:0000139;GO:0005789;GO:0016020;GO:0016021;GO:0031090;GO:0031224;GO:0033116;GO:0044422;GO:0044424;GO:0044425;GO:0044431;GO:0044432;GO:0044444;GO:0044446;GO:0044464	Golgi membrane;endoplasmic reticulum membrane;membrane;integral to membrane;organelle membrane;intrinsic to membrane;ER-Golgi intermediate compartment membrane;organelle part;intracellular part;membrane part;Golgi apparatus part;endoplasmic reticulum part;cytoplasmic part;intracellular organelle part;cell part	GO:0005488;GO:0005509;GO:0005529;GO:0030246;GO:0043167;GO:0043169;GO:0046872	binding;calcium ion binding;sugar binding;carbohydrate binding;ion binding;cation binding;metal ion binding	GO:0006810;GO:0015031;GO:0045184;GO:0051234	transport;protein transport;establishment of protein localization;establishment of localization	hsa:10960			K10082	1	7	7	7	7	7	7	7	7	7	28.4	28.4	28.4	40.228	356	1.13E-36
179	456;906;1757;2443;3132;4514;4627;4628;5576;5635;6686;6924;8094;8144;8942;9178;9525					IPI00009960.6;IPI00470829.3;IPI00554469.1;IPI00910079.1;IPI00655644.2;IPI00908616.1	17;17;17;12;6;5	17;17;17;12;6;5	17;17;17;12;6;5	FALSE	Mitochondrial inner membrane protein;Mitofilin;p87/89;Cell proliferation-inducing gene 4 protein;cDNA FLJ59418, highly similar to Mitochondrial inner membrane protein	IMMT;HMP;PIG4	Isoform 1 of Mitochondrial inner membrane protein;inner membrane protein, mitochondrial isoform 2;Isoform 2 of Mitochondrial inner membrane protein;cDNA FLJ59418, highly similar to Mitochondrial inner membrane protein	Q16891-1	Q16891-1;Q16891;B1H0U5;B2R5N6;Q16891-3;B4DQY2;Q16891-2;B4DKR1;B4DS66;B4DT20	IMMT_HUMAN;B4DT20_HUMAN	ENSG00000132305		NP_006830;NP_001093639;NP_001093640	PF09731	Mitofilin	Mitochondrial inner membrane protein	GO:0016021;GO:0031224;GO:0031300;GO:0031301;GO:0031304;GO:0031305;GO:0032592;GO:0044422;GO:0044424;GO:0044425;GO:0044429;GO:0044444;GO:0044446;GO:0044455;GO:0044464	integral to membrane;intrinsic to membrane;intrinsic to organelle membrane;integral to organelle membrane;intrinsic to mitochondrial inner membrane;integral to mitochondrial inner membrane;integral to mitochondrial membrane;organelle part;intracellular part;membrane part;mitochondrial part;cytoplasmic part;intracellular organelle part;mitochondrial membrane part;cell part	GO:0005488;GO:0005515	binding;protein binding			hsa:10989				6	17	17	27	17	17	27	17	17	27	27.2	27.2	27.2	83.677	758	4.25E-49	0.77539
180	79;174;1043;1126;1208;2410;3260;3341;3848;4306;4307;4410;4470;4742;5488;6708;6768;9323	258;259		309;350		IPI00010133.3;IPI00642725.1;IPI00446617.5;IPI00908906.1	18;15;4;3	18;15;4;3	18;15;4;3	FALSE	Coronin-1A;Coronin-like protein p57;Coronin-like protein A;Tryptophan aspartate-containing coat protein	CORO1A;CORO1	Coronin-1A;40 kDa protein	P31146	P31146;B2RBL1	COR1A_HUMAN	ENSG00000102879	OTTHUMP00000080374;OTTHUMP00000163017;OTTHUMP00000080375	NP_009005	PF08953;PF08954;PF00400	DUF1899;DUF1900;WD40	Domain of unknown function (DUF1899);Domain of unknown function (DUF1900);WD domain, G-beta repeat	GO:0001891;GO:0005856;GO:0012506;GO:0016020;GO:0030027;GO:0030659;GO:0030666;GO:0030670;GO:0030863;GO:0030864;GO:0031090;GO:0031941;GO:0032991;GO:0042995;GO:0043226;GO:0043228;GO:0043229;GO:0043232;GO:0043234;GO:0044422;GO:0044424;GO:0044425;GO:0044430;GO:0044433;GO:0044444;GO:0044446;GO:0044448;GO:0044459;GO:0044464	phagocytic cup;cytoskeleton;vesicle membrane;membrane;lamellipodium;cytoplasmic vesicle membrane;endocytic vesicle membrane;phagocytic vesicle membrane;cortical cytoskeleton;cortical actin cytoskeleton;organelle membrane;filamentous actin;macromolecular complex;cell projection;organelle;non-membrane-bounded organelle;intracellular organelle;intracellular non-membrane-bounded organelle;protein com…	GO:0003779;GO:0005488;GO:0005515;GO:0008022;GO:0008092;GO:0019899;GO:0019900;GO:0042802;GO:0042803;GO:0043548;GO:0046983;GO:0051015	actin binding;binding;protein binding;protein C-terminus binding;cytoskeletal protein binding;enzyme binding;kinase binding;identical protein binding;protein homodimerization activity;phosphoinositide 3-kinase binding;protein dimerization activity;actin filament binding	GO:0001845;GO:0002376;GO:0006810;GO:0006897;GO:0006909;GO:0006935;GO:0006950;GO:0006952;GO:0006955;GO:0007155;GO:0007610;GO:0007626;GO:0009605;GO:0009987;GO:0010324;GO:0010639;GO:0010926;GO:0016043;GO:0016044;GO:0016192;GO:0022607;GO:0022610;GO:0031589;GO:0032956;GO:0032970;GO:0033043;GO:0040011;GO:0042221;GO:0042330;GO:0045087;GO:0048519;GO:0048523;GO:0050789;GO:0050794;GO:0050896;GO:0050918;GO:…	phagolysosome formation;immune system process;transport;endocytosis;phagocytosis;chemotaxis;response to stress;defense response;immune response;cell adhesion;behavior;locomotory behavior;response to external stimulus;cellular process;membrane invagination;negative regulation of organelle organization;anatomical structure formation;cellular component organization;membrane organization;vesicle-medi…	hsa:11151				4	18	19	31	18	19	31	18	19	31	48.2	48.2	48.2	51.026	461	1.32E-77	1.0105
181	1785;2433;3243;8234;9415					IPI00010157.1;IPI00909932.1;IPI00909877.1	5;1;1	5;1;1	5;1;1	FALSE	S-adenosylmethionine synthetase isoform type-2;Methionine adenosyltransferase 2;Methionine adenosyltransferase II	MAT2A;AMS2;MATA2	S-adenosylmethionine synthetase isoform type-2	P31153	P31153;A8K511;B4DEX8;B4DN45	METK2_HUMAN	ENSG00000168906	OTTHUMP00000160677	NP_005902	PF02773;PF02772;PF00438	S-AdoMet_synt_C;S-AdoMet_synt_M;S-AdoMet_synt_N	S-adenosylmethionine synthetase, C-terminal domain;S-adenosylmethionine synthetase, central domain;S-adenosylmethionine synthetase, N-terminal domain			GO:0000166;GO:0000287;GO:0001882;GO:0001883;GO:0003824;GO:0004478;GO:0005488;GO:0005524;GO:0016740;GO:0016765;GO:0017076;GO:0030554;GO:0030955;GO:0031420;GO:0032553;GO:0032555;GO:0032559;GO:0043167;GO:0043169;GO:0046872;GO:0046914;GO:0050897	nucleotide binding;magnesium ion binding;nucleoside binding;purine nucleoside binding;catalytic activity;methionine adenosyltransferase activity;binding;ATP binding;transferase activity;transferase activity, transferring alkyl or aryl (other than methyl) groups;purine nucleotide binding;adenyl nucleotide binding;potassium ion binding;alkali metal ion binding;ribonucleotide binding;purine ribonucl…	GO:0006730;GO:0008152;GO:0009987;GO:0044237	one-carbon compound metabolic process;metabolic process;cellular process;cellular metabolic process	hsa:4144	ko00271;ko00450	Methionine metabolism;Selenoamino acid metabolism	K00789	3	5	5	6	5	5	6	5	5	6	13.9	13.9	13.9	43.66	395	4.94E-17	1.6011
182	3775;3779					IPI00010201.4;IPI00883744.1;IPI00909562.1	2;2;2	2;2;2	2;2;2	FALSE	cDNA FLJ56327, highly similar to 26S proteasome non-ATPase regulatory subunit 8;Proteasome (Prosome, macropain) 26S subunit, non-ATPase, 8;26S proteasome non-ATPase regulatory subunit 8;26S proteasome regulatory subunit S14;p31;cDNA FLJ52462, moderately similar to Mus musculus proteasome (prosome, macropain) 26S subunit, non-ATPase, 8 (Psmd8), mRNA	PSMD8;hCG_42853	proteasome 26S non-ATPase subunit 8;26S proteasome non-ATPase regulatory subunit 8;cDNA FLJ52462, moderately similar to Mus musculus proteasome (prosome, macropain) 26S subunit, non-ATPase, 8 (Psmd8), mRNA	B4DX18	B4DX18;Q5U0B3;P48556;Q6P1L7;B4E2Y4	B4DX18_HUMAN;PSMD8_HUMAN;B4E2Y4_HUMAN	ENSG00000099341	OTTHUMP00000077903;OTTHUMP00000198258	NP_002803	PF03399	SAC3_GANP	SAC3/GANP/Nin1/mts3/eIF-3 p25 family	GO:0005829;GO:0005838;GO:0032991;GO:0043234;GO:0044424;GO:0044444;GO:0044464;GO:0005634;GO:0043226;GO:0043227;GO:0043229;GO:0043231	cytosol;proteasome regulatory particle;macromolecular complex;protein complex;intracellular part;cytoplasmic part;cell part;nucleus;organelle;membrane-bounded organelle;intracellular organelle;intracellular membrane-bounded organelle	GO:0005488;GO:0005515	binding;protein binding	GO:0006508;GO:0008152;GO:0009056;GO:0009057;GO:0019538;GO:0030163;GO:0043170;GO:0043283;GO:0043285;GO:0044238;GO:0006511;GO:0009987;GO:0010498;GO:0019941;GO:0022402;GO:0031145;GO:0034960;GO:0034962;GO:0043085;GO:0043086;GO:0043161;GO:0043632;GO:0044092;GO:0044093;GO:0044237;GO:0044248;GO:0044257;GO:0044260;GO:0044265;GO:0044267;GO:0050790;GO:0051340;GO:0051351;GO:0051352;GO:0051436;GO:0051437;GO:…	proteolysis;metabolic process;catabolic process;macromolecule catabolic process;protein metabolic process;protein catabolic process;macromolecule metabolic process;biopolymer metabolic process;biopolymer catabolic process;primary metabolic process;ubiquitin-dependent protein catabolic process;cellular process;proteasomal protein catabolic process;modification-dependent protein catabolic process;c…	hsa:5714	ko03050	Proteasome	K03031	3	2	2	3	2	2	3	2	2	3	4.6	4.6	4.6	39.611	350	0.0025471	1.1006
183	2360;4133;5114;5797;5981	260;261;262		466;467;531		IPI00010346.1;IPI00025564.2;IPI00872224.1	5;3;3	5;3;3	5;3;3	FALSE	Neurolysin, mitochondrial;Neurotensin endopeptidase;Mitochondrial oligopeptidase M;Microsomal endopeptidase;Angiotensin-binding protein;NLN protein;Putative uncharacterized protein DKFZp564F123	NLN;AGTBP;KIAA1226;DKFZp564F123	Neurolysin, mitochondrial;NLN protein;cDNA FLJ14696 fis, clone NT2RP2005775, highly similar to NEUROLYSIN	Q9BYT8	Q9BYT8;A8K9T8;B3KU23;Q9BQD0;Q8NDD9;Q96K48	NEUL_HUMAN;Q9BQD0_HUMAN;Q8NDD9_HUMAN	ENSG00000123213	OTTHUMP00000123454	NP_065777	PF01432	Peptidase_M3	Peptidase family M3	GO:0005758;GO:0031970;GO:0031974;GO:0044422;GO:0044424;GO:0044429;GO:0044444;GO:0044446;GO:0044464	mitochondrial intermembrane space;organelle envelope lumen;membrane-enclosed lumen;organelle part;intracellular part;mitochondrial part;cytoplasmic part;intracellular organelle part;cell part	GO:0003824;GO:0004175;GO:0004222;GO:0005488;GO:0008233;GO:0008237;GO:0008270;GO:0016787;GO:0043167;GO:0043169;GO:0046872;GO:0046914;GO:0070011	catalytic activity;endopeptidase activity;metalloendopeptidase activity;binding;peptidase activity;metallopeptidase activity;zinc ion binding;hydrolase activity;ion binding;cation binding;metal ion binding;transition metal ion binding;peptidase activity, acting on L-amino acid peptides	GO:0006508;GO:0008152;GO:0009056;GO:0009057;GO:0019538;GO:0030163;GO:0043170;GO:0043283;GO:0043285;GO:0044238	proteolysis;metabolic process;catabolic process;macromolecule catabolic process;protein metabolic process;protein catabolic process;macromolecule metabolic process;biopolymer metabolic process;biopolymer catabolic process;primary metabolic process	hsa:57486	ko04614	Renin-angiotensin system	K01393	3	5	5	6	5	5	6	5	5	6	12.9	12.9	12.9	80.651	704	7.75E-24	0.80532
184	93;874;5333;7975	263		254		IPI00010415.2;IPI00395748.2;IPI00219451.1;IPI00219452.1;IPI00746126.2;IPI00883762.1;IPI00395469.7	4;4;4;4;3;3;3	4;4;4;4;3;3;3	4;4;4;4;3;3;3	FALSE	Cytosolic acyl coenzyme A thioester hydrolase;Long chain acyl-CoA thioester hydrolase;Acyl-CoA thioesterase 7;CTE-IIa;Brain acyl-CoA hydrolase	ACOT7;BACH	Isoform 1 of Cytosolic acyl coenzyme A thioester hydrolase;acyl-CoA thioesterase 7 isoform hBACHa;Isoform 5 of Cytosolic acyl coenzyme A thioester hydrolase;Isoform 6 of Cytosolic acyl coenzyme A thioester hydrolase;Isoform 3 of Cytosolic acyl coenzyme A t	O00154-1	O00154-1;O00154;A8K232;O00154-4;A8K0K7;B3KQ12;O00154-5;A8K837;O00154-6;A8K6B8;B4DUX0;O00154-3;O00154-2	BACH_HUMAN	ENSG00000097021	OTTHUMP00000001410;OTTHUMP00000001415;OTTHUMP00000001413;OTTHUMP00000001414;OTTHUMP00000200492;OTTHUMP00000200493	NP_863654;NP_009205;NP_863655;NP_863656	PF03061	4HBT	Thioesterase superfamily	GO:0005739;GO:0043226;GO:0043227;GO:0043229;GO:0043231;GO:0044424;GO:0044444;GO:0044464	mitochondrion;organelle;membrane-bounded organelle;intracellular organelle;intracellular membrane-bounded organelle;intracellular part;cytoplasmic part;cell part	GO:0000062;GO:0003824;GO:0004091;GO:0005488;GO:0005504;GO:0008289;GO:0016289;GO:0016290;GO:0016291;GO:0016787;GO:0016788;GO:0016790;GO:0031406;GO:0033293;GO:0048037;GO:0050662	acyl-CoA binding;catalytic activity;carboxylesterase activity;binding;fatty acid binding;lipid binding;CoA hydrolase activity;palmitoyl-CoA hydrolase activity;acyl-CoA thioesterase activity;hydrolase activity;hydrolase activity, acting on ester bonds;thiolester hydrolase activity;carboxylic acid binding;monocarboxylic acid binding;cofactor binding;coenzyme binding	GO:0006629;GO:0008152;GO:0044238	lipid metabolic process;metabolic process;primary metabolic process	hsa:11332	ko01040	Biosynthesis of unsaturated fatty acids	K01068	7	4	4	5	4	4	5	4	4	5	15	15	15	41.796	380	1.50E-09	2.0461
185	2571;5283;6013;9426	264		606		IPI00743335.1;IPI00829992.1;IPI00010418.5;IPI00791026.1	4;4;4;2	4;4;4;2	4;4;4;2	FALSE	Myosin-Ic;Myosin I beta;MMI-beta	MYO1C	myosin IC isoform a;myosin IC isoform b;Myosin-Ic;56 kDa protein	Q4LE56	Q4LE56;O00159;A1L180	MYO1C_HUMAN	ENSG00000197879	OTTHUMP00000115372;OTTHUMP00000182979;OTTHUMP00000182978	NP_001074248;NP_001074419;NP_203693	PF00612;PF00063;PF06017	IQ;Myosin_head;Myosin_TH1	IQ calmodulin-binding motif;Myosin head (motor domain);Myosin tail	GO:0005643;GO:0005654;GO:0005730;GO:0005737;GO:0009925;GO:0016328;GO:0031253;GO:0031528;GO:0031941;GO:0032991;GO:0043226;GO:0043228;GO:0043229;GO:0043232;GO:0043234;GO:0044422;GO:0044424;GO:0044425;GO:0044428;GO:0044430;GO:0044446;GO:0044459;GO:0044463;GO:0044464;GO:0046930;GO:0060171	nuclear pore;nucleoplasm;nucleolus;cytoplasm;basal plasma membrane;lateral plasma membrane;cell projection membrane;microvillus membrane;filamentous actin;macromolecular complex;organelle;non-membrane-bounded organelle;intracellular organelle;intracellular non-membrane-bounded organelle;protein complex;organelle part;intracellular part;membrane part;nuclear part;cytoskeletal part;intracellular or…	GO:0000166;GO:0001882;GO:0001883;GO:0003774;GO:0003779;GO:0003824;GO:0005488;GO:0005515;GO:0005516;GO:0005524;GO:0008092;GO:0016462;GO:0016787;GO:0016817;GO:0016818;GO:0017076;GO:0017111;GO:0030554;GO:0032553;GO:0032555;GO:0032559	nucleotide binding;nucleoside binding;purine nucleoside binding;motor activity;actin binding;catalytic activity;binding;protein binding;calmodulin binding;ATP binding;cytoskeletal protein binding;pyrophosphatase activity;hydrolase activity;hydrolase activity, acting on acid anhydrides;hydrolase activity, acting on acid anhydrides, in phosphorus-containing anhydrides;purine nucleotide binding;nucl…	GO:0006810;GO:0006886;GO:0009987;GO:0015031;GO:0015931;GO:0045184;GO:0046907;GO:0050657;GO:0050658;GO:0051028;GO:0051234;GO:0051236;GO:0051649;GO:0055085;GO:0065002	transport;intracellular protein transport;cellular process;protein transport;nucleobase, nucleoside, nucleotide and nucleic acid transport;establishment of protein localization;intracellular transport;nucleic acid transport;RNA transport;mRNA transport;establishment of localization;establishment of RNA localization;establishment of localization in cell;transmembrane transport;intracellular protei…	hsa:4641			K10356	4	4	4	4	4	4	4	4	4	4	5.1	5.1	5.1	121.68	1063	6.14E-26	2.5882
186	15;195;522;1028;1658;1664;1720;2367;2546;3040;3593;3604;3605;3734;4006;4040;5372;5632;5943;6032;6097;6523;7474;7696;8383;8862;8876;9210;9257;9261;9465;9534	265;266;267;268;269;270;271;272;273;274;275	25	11;12;58;166;262;322;337;589;611;613;620	26	IPI00010471.5;IPI00646259.1;IPI00909658.1;IPI00216694.3;IPI00643270.1;IPI00908503.1	32;10;9;6;3;1	32;10;9;6;3;1	30;10;8;5;3;1	FALSE	Plastin-2;L-plastin;Lymphocyte cytosolic protein 1;LC64P	LCP1;PLS2	Plastin-2	P13796	P13796;B2R613;B3KUI1;Q53FI1;Q59GX5;Q5TBN4	PLSL_HUMAN	ENSG00000136167	OTTHUMP00000018362	NP_002289	PF00307;PF00036	CH;efhand	Calponin homology (CH) domain;EF hand	GO:0005829;GO:0044424;GO:0044444;GO:0044464	cytosol;intracellular part;cytoplasmic part;cell part	GO:0005488;GO:0005509;GO:0043167;GO:0043169;GO:0046872	binding;calcium ion binding;ion binding;cation binding;metal ion binding	GO:0006996;GO:0007010;GO:0007015;GO:0009987;GO:0010926;GO:0016043;GO:0022607;GO:0030029;GO:0030036;GO:0051017	organelle organization;cytoskeleton organization;actin filament organization;cellular process;anatomical structure formation;cellular component organization;cellular component assembly;actin filament-based process;actin cytoskeleton organization;actin filament bundle formation	hsa:3936				6	32	36	49	32	36	49	30	34	46	64.1	64.1	60.8	70.289	627	1.01E-216	1.3608
187	483;1000;1663					IPI00010706.1	3	3	3	FALSE	Glutathione synthetase;Glutathione synthase;GSH synthetase	GSS	Glutathione synthetase	P48637	P48637;B2R697;Q8TDA8	GSHB_HUMAN	ENSG00000100983	OTTHUMP00000030711	NP_000169	PF03917;PF03199	GSH_synth_ATP;GSH_synthase	Eukaryotic glutathione synthase, ATP binding domain;Eukaryotic glutathione synthase			GO:0000166;GO:0001882;GO:0001883;GO:0003824;GO:0004363;GO:0005488;GO:0005524;GO:0016874;GO:0016879;GO:0016881;GO:0017076;GO:0030554;GO:0032553;GO:0032555;GO:0032559	nucleotide binding;nucleoside binding;purine nucleoside binding;catalytic activity;glutathione synthase activity;binding;ATP binding;ligase activity;ligase activity, forming carbon-nitrogen bonds;acid-amino acid ligase activity;purine nucleotide binding;adenyl nucleotide binding;ribonucleotide binding;purine ribonucleotide binding;adenyl ribonucleotide binding	GO:0006082;GO:0006518;GO:0006519;GO:0006520;GO:0006575;GO:0006732;GO:0006749;GO:0006750;GO:0006790;GO:0006807;GO:0006950;GO:0006979;GO:0007399;GO:0008152;GO:0009058;GO:0009108;GO:0009308;GO:0009987;GO:0019752;GO:0032502;GO:0034641;GO:0042180;GO:0042221;GO:0043436;GO:0044237;GO:0044238;GO:0044249;GO:0044272;GO:0048731;GO:0048856;GO:0050896;GO:0051186;GO:0051188	organic acid metabolic process;peptide metabolic process;cellular amino acid and derivative metabolic process;cellular amino acid metabolic process;cellular amino acid derivative metabolic process;coenzyme metabolic process;glutathione metabolic process;glutathione biosynthetic process;sulfur metabolic process;nitrogen compound metabolic process;response to stress;response to oxidative stress;ner…	hsa:2937	ko00480	Glutathione metabolism	K01920	1	3	3	3	3	3	3	3	3	3	8.6	8.6	8.6	52.384	474	9.99E-20
188	978;1503;1730;1913;2355;3103;3376;3395;4002;4896;5340;5939;8270;9165	276;277;278;279		29;239;288;393		IPI00010720.1;IPI00910316.1;IPI00909956.1	14;13;8	14;13;8	14;13;8	FALSE	T-complex protein 1 subunit epsilon;CCT-epsilon;cDNA FLJ54333, highly similar to T-complex protein 1 subunit epsilon;cDNA FLJ59103, highly similar to T-complex protein 1 subunit epsilon	CCT5;CCTE;KIAA0098	T-complex protein 1 subunit epsilon;cDNA FLJ54333, highly similar to T-complex protein 1 subunit epsilon;cDNA FLJ59103, highly similar to T-complex protein 1 subunit epsilon	P48643	P48643;A8JZY8;A8K2X8;B4DDU6;B4DE30;B4DX08;B4DYC8;B4DYD8;Q96GI1;Q9BU08;Q9HB74;B4DXI1;B4DZT5;B4DZY9	TCPE_HUMAN;B4DXI1_HUMAN;B4DZY9_HUMAN	ENSG00000150753	OTTHUMP00000161671	NP_036205	PF00118	Cpn60_TCP1	TCP-1/cpn60 chaperonin family	GO:0005730;GO:0043226;GO:0043228;GO:0043229;GO:0043232;GO:0044422;GO:0044424;GO:0044428;GO:0044446;GO:0044464;GO:0005737	nucleolus;organelle;non-membrane-bounded organelle;intracellular organelle;intracellular non-membrane-bounded organelle;organelle part;intracellular part;nuclear part;intracellular organelle part;cell part;cytoplasm	GO:0000166;GO:0001882;GO:0001883;GO:0005488;GO:0005515;GO:0005524;GO:0017076;GO:0030554;GO:0032553;GO:0032555;GO:0032559;GO:0051082	nucleotide binding;nucleoside binding;purine nucleoside binding;binding;protein binding;ATP binding;purine nucleotide binding;adenyl nucleotide binding;ribonucleotide binding;purine ribonucleotide binding;adenyl ribonucleotide binding;unfolded protein binding	GO:0006457;GO:0008152;GO:0009987;GO:0019538;GO:0034960;GO:0043170;GO:0043283;GO:0044237;GO:0044238;GO:0044260;GO:0044267	protein folding;metabolic process;cellular process;protein metabolic process;cellular biopolymer metabolic process;macromolecule metabolic process;biopolymer metabolic process;cellular metabolic process;primary metabolic process;cellular macromolecule metabolic process;cellular protein metabolic process	hsa:22948			K09497	3	14	14	23	14	14	23	14	14	23	31.4	31.4	31.4	59.67	541	1.85E-82	1.0159
189	218;673;987;988;1294;2017;2030;2145;2776;2888;2991;2992;4854;5992;6259;6548;6833;6907;9339	280;281;282;283;284;285;286		212;357;523;563;578;579;683		IPI00010740.1;IPI00216613.1	19;15	19;15	18;14	FALSE	Splicing factor, proline- and glutamine-rich;Polypyrimidine tract-binding protein-associated-splicing factor;DNA-binding p52/p100 complex, 100 kDa subunit;100 kDa DNA-pairing protein	SFPQ;PSF	Isoform Long of Splicing factor, proline- and glutamine-rich;Isoform Short of Splicing factor, proline- and glutamine-rich	P23246-1	P23246-1;P23246;Q6PIX2;Q86VG2;Q9BSV4;P23246-2	SFPQ_HUMAN	ENSG00000116560	OTTHUMP00000004329	NP_005057	PF08075;PF00076	NOPS;RRM_1	NOPS (NUC059) domain;RNA recognition motif. (a.k.a. RRM, RBD, or RNP domain)	GO:0016363;GO:0044422;GO:0044424;GO:0044428;GO:0044446;GO:0044464	nuclear matrix;organelle part;intracellular part;nuclear part;intracellular organelle part;cell part	GO:0000166;GO:0003676;GO:0003677;GO:0003723;GO:0005488;GO:0005515	nucleotide binding;nucleic acid binding;DNA binding;RNA binding;binding;protein binding	GO:0006139;GO:0006259;GO:0006281;GO:0006310;GO:0006350;GO:0006355;GO:0006396;GO:0006397;GO:0006950;GO:0006974;GO:0008152;GO:0008380;GO:0009058;GO:0009059;GO:0009889;GO:0009987;GO:0010468;GO:0010556;GO:0016070;GO:0016071;GO:0019219;GO:0019222;GO:0031323;GO:0031326;GO:0033554;GO:0034645;GO:0034960;GO:0034961;GO:0034984;GO:0043170;GO:0043283;GO:0043284;GO:0044237;GO:0044238;GO:0044249;GO:0044260;GO:…	nucleobase, nucleoside, nucleotide and nucleic acid metabolic process;DNA metabolic process;DNA repair;DNA recombination;transcription;regulation of transcription, DNA-dependent;RNA processing;mRNA processing;response to stress;response to DNA damage stimulus;metabolic process;RNA splicing;biosynthetic process;macromolecule biosynthetic process;regulation of biosynthetic process;cellular process;…	hsa:6421				2	19	19	23	19	19	23	18	18	22	33.5	33.5	33.5	76.149	707	8.57E-80	2.0142
190	953;3777					IPI00010746.1;IPI00794618.1;IPI00910621.1	2;2;2	2;2;2	2;2;2	FALSE	Phosphatidylserine synthase 1;Serine-exchange enzyme I;PTDSS1 protein;cDNA FLJ57481, highly similar to Phosphatidylserine synthase 1 (EC 2.7.8.-)	PTDSS1;KIAA0024;PSSA	Phosphatidylserine synthase 1;PTDSS1 protein;cDNA FLJ57481, highly similar to Phosphatidylserine synthase 1	P48651	P48651;A8KAH1;Q9BSY0;Q9BUQ5;B4DE85	PTSS1_HUMAN;Q9BSY0_HUMAN;B4DE85_HUMAN	ENSG00000156471	OTTHUMP00000177919;OTTHUMP00000177918	NP_055569	PF03034	PSS	Phosphatidyl serine synthase	GO:0016021;GO:0031224;GO:0044425;GO:0044464	integral to membrane;intrinsic to membrane;membrane part;cell part	GO:0003824;GO:0016740	catalytic activity;transferase activity	GO:0006629;GO:0006644;GO:0006650;GO:0006658;GO:0006659;GO:0008152;GO:0008610;GO:0008654;GO:0009058;GO:0009987;GO:0044237;GO:0044238;GO:0044249;GO:0044255;GO:0046474;GO:0046486	lipid metabolic process;phospholipid metabolic process;glycerophospholipid metabolic process;phosphatidylserine metabolic process;phosphatidylserine biosynthetic process;metabolic process;lipid biosynthetic process;phospholipid biosynthetic process;biosynthetic process;cellular process;cellular metabolic process;primary metabolic process;cellular biosynthetic process;cellular lipid metabolic proc…	hsa:9791	ko00564	Glycerophospholipid metabolism	K08729	3	2	2	2	2	2	2	2	2	2	5.7	5.7	5.7	55.527	473	4.80E-06
191	1548;1549;1838;2047;2102;3300;3528;3732;3762;3763;3764;3776;4056;4247;4475;4894;5080;5086;5903;5904;6116;6117;6285;6521;6593;6594;7332;7553;7763;7783;7877;8158;8338;9406;9489;9490	287;288;289	26	324;356;425	107	IPI00010796.1;IPI00878551.2;IPI00879437.1;IPI00867665.1;IPI00911004.1	36;32;16;14;4	36;32;16;14;4	36;32;16;14;4	FALSE	Protein disulfide-isomerase;Prolyl 4-hydroxylase subunit beta;Cellular thyroid hormone-binding protein;p55;Procollagen-proline, 2-oxoglutarate 4-dioxygenase (Proline 4-hydroxylase), beta polypeptide, isoform CRA_b;cDNA FLJ38619 fis, clone HEART2007696, highly similar to Protein disulfide-isomerase (EC 5.3.4.1);cDNA FLJ45462 fis, clone BRSTN2011961, highly similar to Protein disulfide-isomerase (E…	P4HB;ERBA2L;PDI;PDIA1;PO4DB;hCG_95895	Protein disulfide-isomerase;cDNA FLJ59430, highly similar to Protein disulfide-isomerase	P07237	P07237;B2RDQ2;B4DJS0;B4DNL5;B3KTQ9;B4DLN6;B4DUA5;Q96C96	PDIA1_HUMAN;B3KTQ9_HUMAN	ENSG00000185624	OTTHUMP00000182660;OTTHUMP00000196834;OTTHUMP00000196835	NP_000909	PF00085	Thioredoxin	Thioredoxin	GO:0005576;GO:0005783;GO:0005788;GO:0005793;GO:0005886;GO:0009986;GO:0016020;GO:0016023;GO:0031410;GO:0031974;GO:0031982;GO:0031988;GO:0042470;GO:0043226;GO:0043227;GO:0043229;GO:0043231;GO:0043233;GO:0044422;GO:0044424;GO:0044444;GO:0044446;GO:0044464;GO:0048770;GO:0070013;GO:0000267;GO:0005624;GO:0005626;GO:0005792;GO:0042598	extracellular region;endoplasmic reticulum;endoplasmic reticulum lumen;ER-Golgi intermediate compartment;plasma membrane;cell surface;membrane;cytoplasmic membrane-bounded vesicle;cytoplasmic vesicle;membrane-enclosed lumen;vesicle;membrane-bounded vesicle;melanosome;organelle;membrane-bounded organelle;intracellular organelle;intracellular membrane-bounded organelle;organelle lumen;organelle par…	GO:0003756;GO:0003824;GO:0004656;GO:0005488;GO:0005515;GO:0016491;GO:0016705;GO:0016706;GO:0016853;GO:0016860;GO:0016862;GO:0016864;GO:0019798;GO:0031543;GO:0031545;GO:0016701;GO:0016702;GO:0051213	protein disulfide isomerase activity;catalytic activity;procollagen-proline 4-dioxygenase activity;binding;protein binding;oxidoreductase activity;oxidoreductase activity, acting on paired donors, with incorporation or reduction of molecular oxygen;oxidoreductase activity, acting on paired donors, with incorporation or reduction of molecular oxygen, 2-oxoglutarate as one donor, and incorporation …	GO:0006082;GO:0006464;GO:0006519;GO:0006575;GO:0006807;GO:0008152;GO:0009308;GO:0009987;GO:0018193;GO:0018208;GO:0018401;GO:0019471;GO:0019511;GO:0019538;GO:0019725;GO:0019752;GO:0032787;GO:0034641;GO:0034960;GO:0042180;GO:0042592;GO:0043170;GO:0043283;GO:0043412;GO:0043436;GO:0044237;GO:0044238;GO:0044260;GO:0044267;GO:0045454;GO:0046483;GO:0050789;GO:0050794;GO:0065007;GO:0065008	organic acid metabolic process;protein modification process;cellular amino acid and derivative metabolic process;cellular amino acid derivative metabolic process;nitrogen compound metabolic process;metabolic process;cellular amine metabolic process;cellular process;peptidyl-amino acid modification;peptidyl-proline modification;peptidyl-proline hydroxylation to 4-hydroxy-L-proline;4-hydroxyproline…	hsa:5034			K09580	5	36	37	65	36	37	65	36	37	65	69.5	69.5	69.5	57.116	508	3.25E-192	0.60266
192	837;2844;4107;4779;4903;5326;7020;7364;7842;7846;8828	290		290		IPI00010810.1;IPI00895865.1;IPI00792673.1	11;10;8	11;10;8	11;10;8	FALSE	Electron transfer flavoprotein subunit alpha, mitochondrial;cDNA FLJ50859, highly similar to Electron transfer flavoprotein subunit alpha, mitochondrial	ETFA	Electron transfer flavoprotein subunit alpha, mitochondrial;electron transfer flavoprotein, alpha polypeptide isoform b;24 kDa protein	P13804	P13804;Q53XN3;B4DT43	ETFA_HUMAN;B4DT43_HUMAN	ENSG00000140374	OTTHUMP00000176507;OTTHUMP00000176506	NP_000117;NP_001121188	PF01012;PF00766	ETF;ETF_alpha	Electron transfer flavoprotein domain;Electron transfer flavoprotein FAD-binding domain	GO:0005759;GO:0044422;GO:0044424;GO:0044429;GO:0044444;GO:0044446;GO:0044464;GO:0005739;GO:0043226;GO:0043227;GO:0043229;GO:0043231	mitochondrial matrix;organelle part;intracellular part;mitochondrial part;cytoplasmic part;intracellular organelle part;cell part;mitochondrion;organelle;membrane-bounded organelle;intracellular organelle;intracellular membrane-bounded organelle	GO:0000166;GO:0001882;GO:0001883;GO:0005488;GO:0009055;GO:0017076;GO:0030554;GO:0048037;GO:0050660;GO:0050662	nucleotide binding;nucleoside binding;purine nucleoside binding;binding;electron carrier activity;purine nucleotide binding;adenyl nucleotide binding;cofactor binding;FAD binding;coenzyme binding	GO:0006091;GO:0006810;GO:0008152;GO:0009987;GO:0022900;GO:0044237;GO:0051234;GO:0055114	generation of precursor metabolites and energy;transport;metabolic process;cellular process;electron transport chain;cellular metabolic process;establishment of localization;oxidation reduction	hsa:2108			K03522	3	11	11	18	11	11	18	11	11	18	50.2	50.2	50.2	35.079	333	2.87E-94	1.3224
193	1619;2223;2645;4276;4555;4662;4831;6918;8711	291		32		IPI00010896.3;IPI00554767.2	9;6	9;6	8;5	FALSE	Chloride intracellular channel protein 1;Nuclear chloride ion channel 27;Chloride channel ABP;Regulatory nuclear chloride ion channel protein	CLIC1;NCC27	Chloride intracellular channel protein 1;18 kDa protein	O00299	O00299;Q53FB0;Q5SRT3	CLIC1_HUMAN	ENSG00000096238;ENSG00000206394;ENSG00000213719	OTTHUMP00000014792;OTTHUMP00000014793;OTTHUMP00000014794;OTTHUMP00000014798;OTTHUMP00000029131;OTTHUMP00000029133;OTTHUMP00000029137;OTTHUMP00000029543;OTTHUMP00000029544;OTTHUMP00000174486;OTTHUMP00000174546;OTTHUMP00000174547;OTTHUMP00000193300;OTTHUMP00000193301;OTTHUMP00000193302;OTTHUMP00000193303;OTTHUMP00000193758;OTTHUMP00000193759;OTTHUMP00000193760;OTTHUMP00000193761;OTTHUMP00000194130;…	NP_001279				GO:0000267;GO:0005624;GO:0005625;GO:0005626;GO:0005886;GO:0005903;GO:0016020;GO:0016021;GO:0031090;GO:0031224;GO:0031965;GO:0042995;GO:0044422;GO:0044424;GO:0044425;GO:0044428;GO:0044446;GO:0044464	cell fraction;membrane fraction;soluble fraction;insoluble fraction;plasma membrane;brush border;membrane;integral to membrane;organelle membrane;intrinsic to membrane;nuclear membrane;cell projection;organelle part;intracellular part;membrane part;nuclear part;intracellular organelle part;cell part	GO:0005215;GO:0005216;GO:0005244;GO:0005247;GO:0005253;GO:0005254;GO:0005488;GO:0008308;GO:0008509;GO:0015075;GO:0015267;GO:0022803;GO:0022832;GO:0022836;GO:0022838;GO:0022857;GO:0022891;GO:0022892;GO:0031404;GO:0043167;GO:0043168	transporter activity;ion channel activity;voltage-gated ion channel activity;voltage-gated chloride channel activity;anion channel activity;chloride channel activity;binding;voltage-gated anion channel activity;anion transmembrane transporter activity;ion transmembrane transporter activity;channel activity;passive transmembrane transporter activity;voltage-gated channel activity;gated channel act…	GO:0006810;GO:0006811;GO:0006820;GO:0006821;GO:0007154;GO:0007165;GO:0009987;GO:0015698;GO:0050789;GO:0050794;GO:0051234;GO:0065007	transport;ion transport;anion transport;chloride transport;cell communication;signal transduction;cellular process;inorganic anion transport;regulation of biological process;regulation of cellular process;establishment of localization;biological regulation	hsa:1192			K05021	2	9	10	14	9	10	14	8	9	12	54.4	54.4	46.9	26.922	241	8.90E-70	1.8644
194	851;1306;2018;2201;2794;2996;3714;5023;5065;5353;5800;6182;6183;7453;8274;8332;9320	292;293;294;295;296		53;58;293;397;411		IPI00011107.2	17	17	16	FALSE	Isocitrate dehydrogenase [NADP], mitochondrial;Oxalosuccinate decarboxylase;NADP(+)-specific ICDH;IDP;ICD-M	IDH2	Isocitrate dehydrogenase [NADP], mitochondrial	P48735	P48735;B2R6L6;B4DFL2;B4DSZ6;Q13584;Q53GL5	IDHP_HUMAN	ENSG00000182054	OTTHUMP00000176767;OTTHUMP00000194691	NP_002159	PF00180	Iso_dh	Isocitrate/isopropylmalate dehydrogenase	GO:0005739;GO:0043226;GO:0043227;GO:0043229;GO:0043231;GO:0044424;GO:0044444;GO:0044464	mitochondrion;organelle;membrane-bounded organelle;intracellular organelle;intracellular membrane-bounded organelle;intracellular part;cytoplasmic part;cell part	GO:0000166;GO:0000287;GO:0003824;GO:0004448;GO:0004450;GO:0005488;GO:0016491;GO:0016614;GO:0016616;GO:0030145;GO:0043167;GO:0043169;GO:0046872;GO:0046914;GO:0048037;GO:0050662;GO:0051287	nucleotide binding;magnesium ion binding;catalytic activity;isocitrate dehydrogenase activity;isocitrate dehydrogenase (NADP+) activity;binding;oxidoreductase activity;oxidoreductase activity, acting on CH-OH group of donors;oxidoreductase activity, acting on the CH-OH group of donors, NAD or NADP as acceptor;manganese ion binding;ion binding;cation binding;metal ion binding;transition metal ion …	GO:0005975;GO:0006081;GO:0006082;GO:0006084;GO:0006097;GO:0006099;GO:0006102;GO:0006732;GO:0008152;GO:0009056;GO:0009109;GO:0009987;GO:0019752;GO:0032787;GO:0042180;GO:0043436;GO:0044237;GO:0044238;GO:0044248;GO:0044262;GO:0046356;GO:0046487;GO:0051186;GO:0051187;GO:0055114	carbohydrate metabolic process;cellular aldehyde metabolic process;organic acid metabolic process;acetyl-CoA metabolic process;glyoxylate cycle;tricarboxylic acid cycle;isocitrate metabolic process;coenzyme metabolic process;metabolic process;catabolic process;coenzyme catabolic process;cellular process;carboxylic acid metabolic process;monocarboxylic acid metabolic process;cellular ketone metabo…	hsa:3418	ko00020;ko00720;ko00480	Citrate cycle (TCA cycle);Reductive carboxylate cycle (CO2 fixation);Glutathione metabolism	K00031	1	17	17	21	17	17	21	16	16	20	41.4	41.4	41.4	50.909	452	1.06E-99	0.416
195	898;3101;5444;6948;7964;9089	297		309		IPI00011126.6;IPI00848107.1;IPI00895901.1;IPI00888701.1	6;3;2;1	6;3;2;1	6;3;2;1	FALSE	26S protease regulatory subunit 4;P26s4;Proteasome 26S subunit ATPase 1	PSMC1	26S protease regulatory subunit 4;33 kDa protein	P62191	P62191;B4DR63;Q53HB3;Q53XL8;Q6NW36	PRS4_HUMAN	ENSG00000100764	OTTHUMP00000028280;OTTHUMP00000171790	NP_002793	PF00004	AAA	ATPase family associated with various cellular activities (AAA)	GO:0000502;GO:0005634;GO:0005829;GO:0032991;GO:0043226;GO:0043227;GO:0043229;GO:0043231;GO:0043234;GO:0044424;GO:0044444;GO:0044464	proteasome complex;nucleus;cytosol;macromolecular complex;organelle;membrane-bounded organelle;intracellular organelle;intracellular membrane-bounded organelle;protein complex;intracellular part;cytoplasmic part;cell part	GO:0000166;GO:0001882;GO:0001883;GO:0003824;GO:0005488;GO:0005515;GO:0005524;GO:0016462;GO:0016787;GO:0016817;GO:0016818;GO:0016887;GO:0017076;GO:0017111;GO:0030554;GO:0032553;GO:0032555;GO:0032559	nucleotide binding;nucleoside binding;purine nucleoside binding;catalytic activity;binding;protein binding;ATP binding;pyrophosphatase activity;hydrolase activity;hydrolase activity, acting on acid anhydrides;hydrolase activity, acting on acid anhydrides, in phosphorus-containing anhydrides;ATPase activity;purine nucleotide binding;nucleoside-triphosphatase activity;adenyl nucleotide binding;ribo…	GO:0006508;GO:0006511;GO:0008152;GO:0009056;GO:0009057;GO:0009987;GO:0010498;GO:0019538;GO:0019941;GO:0022402;GO:0030163;GO:0031145;GO:0034960;GO:0034962;GO:0043085;GO:0043086;GO:0043161;GO:0043170;GO:0043283;GO:0043285;GO:0043632;GO:0044092;GO:0044093;GO:0044237;GO:0044238;GO:0044248;GO:0044257;GO:0044260;GO:0044265;GO:0044267;GO:0050790;GO:0051340;GO:0051351;GO:0051352;GO:0051436;GO:0051437;GO:…	proteolysis;ubiquitin-dependent protein catabolic process;metabolic process;catabolic process;macromolecule catabolic process;cellular process;proteasomal protein catabolic process;protein metabolic process;modification-dependent protein catabolic process;cell cycle process;protein catabolic process;anaphase-promoting complex-dependent proteasomal ubiquitin-dependent protein catabolic process;cel…	hsa:5700	ko03050	Proteasome	K03062	4	6	7	8	6	7	8	6	7	8	15.5	15.5	15.5	49.184	440	1.44E-13	1.624
196	352;623;1360;2674;3058;3831;6055;6468;7902;9040					IPI00011200.5;IPI00642548.2	10;9	10;9	10;9	FALSE	D-3-phosphoglycerate dehydrogenase;Phosphoglycerate dehydrogenase	PHGDH;PGDH3;RP4-683H9.1-002	D-3-phosphoglycerate dehydrogenase;Phosphoglycerate dehydrogenase	O43175	O43175;B2RD08;B3KSC3;Q5SZU1;Q8N5M8;Q96RV5;Q96RV6;Q96RV7;Q96RV8;Q96RV9;Q9UMY2;Q9UMY3	SERA_HUMAN;Q5SZU1_HUMAN	ENSG00000092621	OTTHUMP00000013926;OTTHUMP00000013927	NP_006614	PF00389;PF02826	2-Hacid_dh;2-Hacid_dh_C	D-isomer specific 2-hydroxyacid dehydrogenase, catalytic domain;D-isomer specific 2-hydroxyacid dehydrogenase, NAD binding domain			GO:0000166;GO:0003824;GO:0004617;GO:0005488;GO:0009055;GO:0016491;GO:0016614;GO:0016616;GO:0048037;GO:0050662;GO:0051287	nucleotide binding;catalytic activity;phosphoglycerate dehydrogenase activity;binding;electron carrier activity;oxidoreductase activity;oxidoreductase activity, acting on CH-OH group of donors;oxidoreductase activity, acting on the CH-OH group of donors, NAD or NADP as acceptor;cofactor binding;coenzyme binding;NAD or NADH binding	GO:0006082;GO:0006519;GO:0006520;GO:0006563;GO:0006564;GO:0006807;GO:0007420;GO:0008152;GO:0008652;GO:0009058;GO:0009069;GO:0009070;GO:0009308;GO:0009309;GO:0009987;GO:0019752;GO:0032502;GO:0034641;GO:0042180;GO:0043436;GO:0044237;GO:0044238;GO:0044249;GO:0044271;GO:0048513;GO:0048856;GO:0055114	organic acid metabolic process;cellular amino acid and derivative metabolic process;cellular amino acid metabolic process;L-serine metabolic process;L-serine biosynthetic process;nitrogen compound metabolic process;brain development;metabolic process;cellular amino acid biosynthetic process;biosynthetic process;serine family amino acid metabolic process;serine family amino acid biosynthetic proce…	hsa:26227	ko00260	Glycine, serine and threonine metabolism	K00058	2	10	10	10	10	10	10	10	10	10	23.3	23.3	23.3	56.65	533	8.39E-55	0.22186
197	617;993;2883;3506;3783;3830;4850;6378	298;299;300		38;108;177		IPI00011201.1;IPI00643577.1;IPI00640765.1;IPI00003970.2;IPI00747874.1	8;7;3;1;1	8;7;3;1;1	8;7;3;1;1	FALSE	NAD-dependent malic enzyme, mitochondrial;Malic enzyme 2;Malic enzyme	ME2;hCG_23687	NAD-dependent malic enzyme, mitochondrial;Malic enzyme	P23368	P23368;B2R8J2;Q9BWL6	MAOM_HUMAN;Q9BWL6_HUMAN	ENSG00000082212	OTTHUMP00000073276;OTTHUMP00000163546;OTTHUMP00000073278	NP_002387	PF00390;PF03949	malic;Malic_M	Malic enzyme, N-terminal domain;Malic enzyme, NAD binding domain	GO:0005759;GO:0044422;GO:0044424;GO:0044429;GO:0044444;GO:0044446;GO:0044464;GO:0005739;GO:0043226;GO:0043227;GO:0043229;GO:0043231	mitochondrial matrix;organelle part;intracellular part;mitochondrial part;cytoplasmic part;intracellular organelle part;cell part;mitochondrion;organelle;membrane-bounded organelle;intracellular organelle;intracellular membrane-bounded organelle	GO:0000166;GO:0003824;GO:0004470;GO:0004471;GO:0005488;GO:0009055;GO:0016491;GO:0016614;GO:0016615;GO:0016616;GO:0016619;GO:0043167;GO:0043169;GO:0046872;GO:0048037;GO:0050662;GO:0051287	nucleotide binding;catalytic activity;malic enzyme activity;malate dehydrogenase (decarboxylating) activity;binding;electron carrier activity;oxidoreductase activity;oxidoreductase activity, acting on CH-OH group of donors;malate dehydrogenase activity;oxidoreductase activity, acting on the CH-OH group of donors, NAD or NADP as acceptor;malate dehydrogenase (oxaloacetate-decarboxylating) activity…	GO:0006082;GO:0006108;GO:0008152;GO:0009987;GO:0019752;GO:0042180;GO:0043436;GO:0043648;GO:0044237;GO:0055114	organic acid metabolic process;malate metabolic process;metabolic process;cellular process;carboxylic acid metabolic process;cellular ketone metabolic process;oxoacid metabolic process;dicarboxylic acid metabolic process;cellular metabolic process;oxidation reduction	hsa:4200	ko00620;ko02020	Pyruvate metabolism;Two-component system	K00027	5	8	8	9	8	8	9	8	8	9	19.7	19.7	19.7	65.443	584	2.79E-68	0.98605
198	4044;5751	301		219		IPI00011229.1;IPI00853455.1;IPI00852597.1;IPI00879328.1;IPI00658053.1	2;2;2;2;1	2;2;2;2;1	2;2;2;2;1	FALSE	Cathepsin D;Cathepsin D light chain;Cathepsin D heavy chain	CTSD;CPSD	Cathepsin D;Protein;33 kDa protein;30 kDa protein;21 kDa protein	P07339	P07339	CATD_HUMAN	ENSG00000117984	OTTHUMP00000042282;OTTHUMP00000196040;OTTHUMP00000196039;OTTHUMP00000198692;OTTHUMP00000042859	NP_001900	PF07966;PF00026	A1_Propeptide;Asp	A1 Propeptide;Eukaryotic aspartyl protease	GO:0000323;GO:0005576;GO:0005764;GO:0005773;GO:0016023;GO:0031410;GO:0031982;GO:0031988;GO:0042470;GO:0043226;GO:0043227;GO:0043229;GO:0043231;GO:0044424;GO:0044444;GO:0044464;GO:0048770	lytic vacuole;extracellular region;lysosome;vacuole;cytoplasmic membrane-bounded vesicle;cytoplasmic vesicle;vesicle;membrane-bounded vesicle;melanosome;organelle;membrane-bounded organelle;intracellular organelle;intracellular membrane-bounded organelle;intracellular part;cytoplasmic part;cell part;pigment granule	GO:0003824;GO:0004175;GO:0004190;GO:0008233;GO:0016787;GO:0070001;GO:0070011	catalytic activity;endopeptidase activity;aspartic-type endopeptidase activity;peptidase activity;hydrolase activity;aspartic-type peptidase activity;peptidase activity, acting on L-amino acid peptides	GO:0006508;GO:0008152;GO:0009056;GO:0009057;GO:0019538;GO:0030163;GO:0043170;GO:0043283;GO:0043285;GO:0044238	proteolysis;metabolic process;catabolic process;macromolecule catabolic process;protein metabolic process;protein catabolic process;macromolecule metabolic process;biopolymer metabolic process;biopolymer catabolic process;primary metabolic process	hsa:1509	ko04142		K01379	5	2	2	2	2	2	2	2	2	2	7.3	7.3	7.3	44.552	412	2.58E-09
199	221;1744;2123;2187;2415;2536;2810;3872;5200;6757;7689;8053	302;303;304		127;157;189		IPI00011253.3;IPI00855830.1;IPI00879848.1	12;7;1	12;7;1	12;7;1	FALSE	40S ribosomal protein S3;RPS3 protein	RPS3;OK/SW-cl.26	40S ribosomal protein S3;RPS3 protein (Fragment)	P23396	P23396;B2R7N5;Q53G83;Q6IPX9;Q9NQS8;A7E2S3	RS3_HUMAN;A7E2S3_HUMAN	ENSG00000149273		NP_000996	PF07650;PF00189	KH_2;Ribosomal_S3_C	KH domain;Ribosomal protein S3, C-terminal domain	GO:0005634;GO:0015935;GO:0022627;GO:0030529;GO:0031253;GO:0031256;GO:0032587;GO:0032991;GO:0033279;GO:0043226;GO:0043227;GO:0043229;GO:0043231;GO:0044422;GO:0044424;GO:0044425;GO:0044444;GO:0044445;GO:0044446;GO:0044459;GO:0044463;GO:0044464;GO:0005840;GO:0043228;GO:0043232	nucleus;small ribosomal subunit;cytosolic small ribosomal subunit;ribonucleoprotein complex;cell projection membrane;leading edge membrane;ruffle membrane;macromolecular complex;ribosomal subunit;organelle;membrane-bounded organelle;intracellular organelle;intracellular membrane-bounded organelle;organelle part;intracellular part;membrane part;cytoplasmic part;cytosolic part;intracellular organel…	GO:0003676;GO:0003677;GO:0003684;GO:0003723;GO:0003729;GO:0003735;GO:0003824;GO:0003906;GO:0004518;GO:0004519;GO:0005198;GO:0005488;GO:0005515;GO:0008134;GO:0016787;GO:0016788;GO:0016829;GO:0016835;GO:0019899;GO:0019900;GO:0019901;GO:0051059;GO:0051536;GO:0051540	nucleic acid binding;DNA binding;damaged DNA binding;RNA binding;mRNA binding;structural constituent of ribosome;catalytic activity;DNA-(apurinic or apyrimidinic site) lyase activity;nuclease activity;endonuclease activity;structural molecule activity;binding;protein binding;transcription factor binding;hydrolase activity;hydrolase activity, acting on ester bonds;lyase activity;carbon-oxygen lyas…	GO:0006282;GO:0006413;GO:0006414;GO:0006917;GO:0006919;GO:0006950;GO:0006974;GO:0008152;GO:0009058;GO:0009059;GO:0009889;GO:0009892;GO:0009987;GO:0010468;GO:0010556;GO:0010605;GO:0010941;GO:0010942;GO:0010952;GO:0012502;GO:0019219;GO:0019222;GO:0031323;GO:0031324;GO:0031326;GO:0032088;GO:0034645;GO:0034960;GO:0034961;GO:0042981;GO:0043065;GO:0043067;GO:0043068;GO:0043085;GO:0043170;GO:0043280;GO:…	regulation of DNA repair;translational initiation;translational elongation;induction of apoptosis;activation of caspase activity;response to stress;response to DNA damage stimulus;metabolic process;biosynthetic process;macromolecule biosynthetic process;regulation of biosynthetic process;negative regulation of metabolic process;cellular process;regulation of gene expression;regulation of macromol…	hsa:6188	ko03010	Ribosome	K02985	3	12	12	16	12	12	16	12	12	16	53.5	53.5	53.5	26.688	243	4.81E-45	1.1328
200	111;4472;7334;8691	305		89		IPI00011268.2;IPI00847752.1;IPI00216044.1;IPI00642213.1;IPI00641351.1;IPI00640938.1;IPI00514496.2	4;4;4;4;3;2;1	4;4;4;4;3;2;1	4;4;4;4;3;2;1	FALSE	RNA binding protein (Autoantigenic, hnRNP-associated with lethal yellow) long isoform variant;RNA binding protein, autoantigenic (HnRNP-associated with lethal yellow homolog (Mouse));cDNA FLJ77422, highly similar to Homo sapiens RNA binding protein, autoantigenic (hnRNP-associated with lethal yellow homolog (mouse)), transcript variant 1, mRNA;RNA binding protein, autoantigenic (HnRNP-associated …	RALY;hCG_37136;HNRPCL2;P542;RP1-64K7.1-007;RP1-64K7.1-004;RP1-64K7.1-003	RNA binding protein, autoantigenic (HnRNP-associated with lethal yellow homolog (Mouse)), isoform CRA_a (Fragment);Isoform 2 of RNA-binding protein Raly;Isoform 1 of RNA-binding protein Raly;RNA binding protein, autoantigenic;RNA binding protein, autoantig	Q53GL6	Q53GL6;Q9UKM9-1;Q9UKM9;Q9UKM9-2;A8K4T9;Q5QPL9;B4DSJ1;Q5QPM1;Q5QPM2	Q53GL6_HUMAN;RALY_HUMAN;Q5QPL9_HUMAN;B4DSJ1_HUMAN;Q5QPM2_HUMAN	ENSG00000125970	OTTHUMP00000030674;OTTHUMP00000030673;OTTHUMP00000030678;OTTHUMP00000030676;OTTHUMP00000030675	NP_057951;NP_031393	PF00076	RRM_1	RNA recognition motif. (a.k.a. RRM, RBD, or RNP domain)	GO:0005681;GO:0030529;GO:0030530;GO:0032991;GO:0044422;GO:0044424;GO:0044428;GO:0044446;GO:0044464	spliceosome;ribonucleoprotein complex;heterogeneous nuclear ribonucleoprotein complex;macromolecular complex;organelle part;intracellular part;nuclear part;intracellular organelle part;cell part	GO:0000166;GO:0003676;GO:0005488;GO:0003723	nucleotide binding;nucleic acid binding;binding;RNA binding	GO:0006139;GO:0006396;GO:0006397;GO:0008152;GO:0008380;GO:0009987;GO:0016070;GO:0016071;GO:0034960;GO:0043170;GO:0043283;GO:0044237;GO:0044238;GO:0044260	nucleobase, nucleoside, nucleotide and nucleic acid metabolic process;RNA processing;mRNA processing;metabolic process;RNA splicing;cellular process;RNA metabolic process;mRNA metabolic process;cellular biopolymer metabolic process;macromolecule metabolic process;biopolymer metabolic process;cellular metabolic process;primary metabolic process;cellular macromolecule metabolic process	hsa:22913				7	4	4	4	4	4	4	4	4	4	16	16	16	32.55	307	2.01E-12	2.1587
201	2119;2602;2617;6801;9367					IPI00011274.3;IPI00845282.1;IPI00045498.4	5;5;5	3;3;3	3;3;3	FALSE	Heterogeneous nuclear ribonucleoprotein D-like;JKT41-binding protein;AU-rich element RNA-binding factor;Protein laAUF1	HNRPDL;JKTBP	Isoform 1 of Heterogeneous nuclear ribonucleoprotein D-like;Isoform 2 of Heterogeneous nuclear ribonucleoprotein D-like;Isoform 3 of Heterogeneous nuclear ribonucleoprotein D-like	O14979-1	O14979-1;O14979;B4DGN3;B4DTA2;O14979-2;O14979-3	HNRDL_HUMAN	ENSG00000152795	OTTHUMP00000160812	NP_112740	PF00076	RRM_1	RNA recognition motif. (a.k.a. RRM, RBD, or RNP domain)	GO:0005737;GO:0030529;GO:0030530;GO:0032991;GO:0044422;GO:0044424;GO:0044428;GO:0044446;GO:0044464	cytoplasm;ribonucleoprotein complex;heterogeneous nuclear ribonucleoprotein complex;macromolecular complex;organelle part;intracellular part;nuclear part;intracellular organelle part;cell part	GO:0000166;GO:0003676;GO:0003677;GO:0003690;GO:0003697;GO:0003723;GO:0003727;GO:0003729;GO:0005488;GO:0005515;GO:0008143;GO:0043566;GO:0070717	nucleotide binding;nucleic acid binding;DNA binding;double-stranded DNA binding;single-stranded DNA binding;RNA binding;single-stranded RNA binding;mRNA binding;binding;protein binding;poly(A) RNA binding;structure-specific DNA binding;poly-purine tract binding	GO:0006139;GO:0006350;GO:0006355;GO:0006396;GO:0008152;GO:0009058;GO:0009059;GO:0009889;GO:0009987;GO:0010468;GO:0010556;GO:0016070;GO:0019219;GO:0019222;GO:0031323;GO:0031326;GO:0034645;GO:0034960;GO:0034961;GO:0043170;GO:0043283;GO:0043284;GO:0044237;GO:0044238;GO:0044249;GO:0044260;GO:0045449;GO:0050789;GO:0050794;GO:0051252;GO:0060255;GO:0065007;GO:0080090	nucleobase, nucleoside, nucleotide and nucleic acid metabolic process;transcription;regulation of transcription, DNA-dependent;RNA processing;metabolic process;biosynthetic process;macromolecule biosynthetic process;regulation of biosynthetic process;cellular process;regulation of gene expression;regulation of macromolecule biosynthetic process;RNA metabolic process;regulation of nucleobase, nucl…	hsa:9987				3	5	5	7	3	3	3	3	3	3	10	5.7	5.7	46.437	420	1.30E-23	2.4572
202	730;1174;2701;2984;4221;5762;6442;7050;9427;9507					IPI00011285.1;IPI00910547.1;IPI00909108.1	10;9;1	10;9;1	10;9;1	FALSE	Calpain-1 catalytic subunit;Calpain-1 large subunit;Calcium-activated neutral proteinase 1;Calpain mu-type;muCANP;Micromolar-calpain;Cell proliferation-inducing gene 30 protein;cDNA FLJ53224, highly similar to Calpain-1 catalytic subunit (EC 3.4.22.52)	CAPN1;CANPL1;PIG30	Calpain-1 catalytic subunit;cDNA FLJ53224, highly similar to Calpain-1 catalytic subunit	P07384	P07384;B2RDI5;Q2TTR0;Q6DHV4;B4DWH5	CAN1_HUMAN;B4DWH5_HUMAN	ENSG00000014216		NP_005177	PF01067;PF00648	Calpain_III;Peptidase_C2	Calpain large subunit, domain III;Calpain family cysteine protease	GO:0005737;GO:0005886;GO:0016020;GO:0044424;GO:0044464;GO:0005622	cytoplasm;plasma membrane;membrane;intracellular part;cell part;intracellular	GO:0003824;GO:0004175;GO:0004197;GO:0004198;GO:0005488;GO:0005509;GO:0005515;GO:0008233;GO:0008234;GO:0016787;GO:0043167;GO:0043169;GO:0046872;GO:0070011	catalytic activity;endopeptidase activity;cysteine-type endopeptidase activity;calcium-dependent cysteine-type endopeptidase activity;binding;calcium ion binding;protein binding;peptidase activity;cysteine-type peptidase activity;hydrolase activity;ion binding;cation binding;metal ion binding;peptidase activity, acting on L-amino acid peptides	GO:0006508;GO:0008152;GO:0008284;GO:0009056;GO:0009057;GO:0019538;GO:0030163;GO:0042127;GO:0043170;GO:0043283;GO:0043285;GO:0044238;GO:0048518;GO:0048522;GO:0050789;GO:0050794;GO:0065007	proteolysis;metabolic process;positive regulation of cell proliferation;catabolic process;macromolecule catabolic process;protein metabolic process;protein catabolic process;regulation of cell proliferation;macromolecule metabolic process;biopolymer metabolic process;biopolymer catabolic process;primary metabolic process;positive regulation of biological process;positive regulation of cellular pr…	hsa:823	ko04210;ko05010	Apoptosis;Alzheimer's disease	K01367	3	10	10	12	10	10	12	10	10	12	15.1	15.1	15.1	81.889	714	5.88E-29	1.7282
203	5379;8575					IPI00011307.4;IPI00873127.1;IPI00743626.1	2;2;2	2;2;2	2;2;2	FALSE	Bifunctional methylenetetrahydrofolate dehydrogenase/cyclohydrolase, mitochondrial;NAD-dependent methylenetetrahydrofolate dehydrogenase;Methenyltetrahydrofolate cyclohydrolase;cDNA, FLJ93628, Homo sapiens methylene tetrahydrofolate dehydrogenase (NAD+dependent), methenyltetrahydrofolate cyclohydrolase (MTHFD2),nuclear gene encoding mitochondrial protein, mRNA;cDNA FLJ55007, highly similar to Bif…	MTHFD2;NMDMC;hCG_40734	Bifunctional methylenetetrahydrofolate dehydrogenase/cyclohydrolase, mitochondrial;cDNA, FLJ93628, Homo sapiens methylene tetrahydrofolate dehydrogenase (NAD+dependent), methenyltetrahydrofolate cyclohydrolase (MTHFD2),nuclear gene encoding mitochondrial p	P13995	P13995;B2R7W0;B4DY35;Q7Z650	MTDC_HUMAN;B2R7W0_HUMAN;B4DY35_HUMAN	ENSG00000065911	OTTHUMP00000160246	NP_006627;NP_001035499	PF00763;PF02882	THF_DHG_CYH;THF_DHG_CYH_C	Tetrahydrofolate dehydrogenase/cyclohydrolase, catalytic domain;Tetrahydrofolate dehydrogenase/cyclohydrolase, NAD(P)-binding domain	GO:0005739;GO:0043226;GO:0043227;GO:0043229;GO:0043231;GO:0044424;GO:0044444;GO:0044464	mitochondrion;organelle;membrane-bounded organelle;intracellular organelle;intracellular membrane-bounded organelle;intracellular part;cytoplasmic part;cell part	GO:0000287;GO:0003824;GO:0004477;GO:0004486;GO:0004487;GO:0004488;GO:0005488;GO:0016491;GO:0016645;GO:0016646;GO:0016787;GO:0016810;GO:0016814;GO:0019238;GO:0042301;GO:0043167;GO:0043168;GO:0043169;GO:0046872	magnesium ion binding;catalytic activity;methenyltetrahydrofolate cyclohydrolase activity;methylenetetrahydrofolate dehydrogenase activity;methylenetetrahydrofolate dehydrogenase (NAD+) activity;methylenetetrahydrofolate dehydrogenase (NADP+) activity;binding;oxidoreductase activity;oxidoreductase activity, acting on the CH-NH group of donors;oxidoreductase activity, acting on the CH-NH group of …	GO:0006082;GO:0006725;GO:0006730;GO:0006732;GO:0006752;GO:0006760;GO:0008152;GO:0009058;GO:0009108;GO:0009396;GO:0009987;GO:0019752;GO:0032787;GO:0042180;GO:0042558;GO:0043436;GO:0044237;GO:0044249;GO:0046483;GO:0046653;GO:0051186;GO:0051188;GO:0055114	organic acid metabolic process;cellular aromatic compound metabolic process;one-carbon compound metabolic process;coenzyme metabolic process;group transfer coenzyme metabolic process;folic acid and derivative metabolic process;metabolic process;biosynthetic process;coenzyme biosynthetic process;folic acid and derivative biosynthetic process;cellular process;carboxylic acid metabolic process;monoc…	hsa:10797	ko00630;ko00670	Glyoxylate and dicarboxylate metabolism;One carbon pool by folate	K00295;K01491	3	2	2	2	2	2	2	2	2	2	9.4	9.4	9.4	37.895	350	0.00032029	1.0641
204	986;1245;1939;3348;4421;5690;5980;7397;7551;8610;8877;9276;9485	306;307;308;309		232;233;299;301		IPI00011416.2;IPI00908564.1	13;3	13;3	10;1	FALSE	Delta(3,5)-Delta(2,4)-dienoyl-CoA isomerase, mitochondrial	ECH1	Delta(3,5)-Delta(2,4)-dienoyl-CoA isomerase, mitochondrial	Q13011	Q13011;A8K745	ECH1_HUMAN	ENSG00000104823	OTTHUMP00000076418	NP_001389	PF00378	ECH	Enoyl-CoA hydratase/isomerase family	GO:0005739;GO:0005777;GO:0042579;GO:0043226;GO:0043227;GO:0043229;GO:0043231;GO:0044424;GO:0044444;GO:0044464	mitochondrion;peroxisome;microbody;organelle;membrane-bounded organelle;intracellular organelle;intracellular membrane-bounded organelle;intracellular part;cytoplasmic part;cell part	GO:0003824;GO:0004300;GO:0005488;GO:0005515;GO:0016829;GO:0016835;GO:0016836;GO:0016853	catalytic activity;enoyl-CoA hydratase activity;binding;protein binding;lyase activity;carbon-oxygen lyase activity;hydro-lyase activity;isomerase activity	GO:0006082;GO:0006091;GO:0006629;GO:0006631;GO:0006635;GO:0008152;GO:0009056;GO:0009062;GO:0009987;GO:0016042;GO:0016054;GO:0019395;GO:0019752;GO:0030258;GO:0032787;GO:0034440;GO:0042180;GO:0043436;GO:0044237;GO:0044238;GO:0044242;GO:0044248;GO:0044255;GO:0046395	organic acid metabolic process;generation of precursor metabolites and energy;lipid metabolic process;fatty acid metabolic process;fatty acid beta-oxidation;metabolic process;catabolic process;fatty acid catabolic process;cellular process;lipid catabolic process;organic acid catabolic process;fatty acid oxidation;carboxylic acid metabolic process;lipid modification;monocarboxylic acid metabolic p…	hsa:1891	ko00350	Tyrosine metabolism	K01828	2	13	13	16	13	13	16	10	10	12	50.6	50.6	36	35.816	328	3.59E-69	0.76072
205	7194;7959					IPI00011528.1;IPI00644499.1	2;2	2;2	2;2	FALSE	Cleavage stimulation factor 50 kDa subunit;CF-1 50 kDa subunit;CstF-50	CSTF1	Cleavage stimulation factor 50 kDa subunit;38 kDa protein	Q05048	Q05048;B4DDG3;Q5QPD8	CSTF1_HUMAN	ENSG00000101138	OTTHUMP00000031332;OTTHUMP00000031333;OTTHUMP00000031334	NP_001028693;NP_001028694;NP_001315	PF00400	WD40	WD domain, G-beta repeat	GO:0005634;GO:0043226;GO:0043227;GO:0043229;GO:0043231;GO:0044424;GO:0044464	nucleus;organelle;membrane-bounded organelle;intracellular organelle;intracellular membrane-bounded organelle;intracellular part;cell part	GO:0003676;GO:0003723;GO:0005488;GO:0005515	nucleic acid binding;RNA binding;binding;protein binding	GO:0000375;GO:0000377;GO:0000398;GO:0006139;GO:0006378;GO:0006379;GO:0006396;GO:0006397;GO:0008152;GO:0008380;GO:0009987;GO:0016070;GO:0016071;GO:0031123;GO:0031124;GO:0034960;GO:0043170;GO:0043283;GO:0043631;GO:0044237;GO:0044238;GO:0044260	RNA splicing, via transesterification reactions;RNA splicing, via transesterification reactions with bulged adenosine as nucleophile;nuclear mRNA splicing, via spliceosome;nucleobase, nucleoside, nucleotide and nucleic acid metabolic process;mRNA polyadenylation;mRNA cleavage;RNA processing;mRNA processing;metabolic process;RNA splicing;cellular process;RNA metabolic process;mRNA metabolic proces…	hsa:1477				2	2	2	2	2	2	2	2	2	2	10.9	10.9	10.9	48.357	431	1.31E-13
206	3418;3616;4906					IPI00396015.5;IPI00011569.2;IPI00793409.1;IPI00847501.1;IPI00396018.1	3;3;3;3;3	3;3;3;3;3	3;3;3;3;3	FALSE	Acetyl-CoA carboxylase 1;ACC-alpha;Biotin carboxylase	ACACA;ACAC;ACC1;ACCA	Isoform 4 of Acetyl-CoA carboxylase 1;Isoform 1 of Acetyl-CoA carboxylase 1;265 kDa protein;Isoform 2 of Acetyl-CoA carboxylase 1;Isoform 3 of Acetyl-CoA carboxylase 1	Q13085-4	Q13085-4;Q13085;B2RP68;Q13085-1;B2ZZ90;Q13085-2;Q13085-3;B4DIG6;B4DIR2;B4DIW1;B4DK31;B4DWK9;Q59FY4;Q7Z5W8	ACACA_HUMAN	ENSG00000132142	OTTHUMP00000164069;OTTHUMP00000164076;OTTHUMP00000180727;OTTHUMP00000180728;OTTHUMP00000164070;OTTHUMP00000164071	NP_942131;NP_942133;NP_942136;NP_942134;NP_942135	PF08326;PF02785;PF00364;PF01039;PF00289;PF02786	ACC_central;Biotin_carb_C;Biotin_lipoyl;Carboxyl_trans;CPSase_L_chain;CPSase_L_D2	Acetyl-CoA carboxylase, central region;Biotin carboxylase C-terminal domain;Biotin-requiring enzyme;Carboxyl transferase domain;Carbamoyl-phosphate synthase L chain, N-terminal domain;Carbamoyl-phosphate synthase L chain, ATP binding domain	GO:0005737;GO:0044424;GO:0044464	cytoplasm;intracellular part;cell part	GO:0000166;GO:0001882;GO:0001883;GO:0003824;GO:0003989;GO:0004075;GO:0005488;GO:0005515;GO:0005524;GO:0009374;GO:0016421;GO:0016874;GO:0016879;GO:0016885;GO:0017076;GO:0019842;GO:0030145;GO:0030554;GO:0031406;GO:0032553;GO:0032555;GO:0032559;GO:0033293;GO:0043167;GO:0043169;GO:0046872;GO:0046914	nucleotide binding;nucleoside binding;purine nucleoside binding;catalytic activity;acetyl-CoA carboxylase activity;biotin carboxylase activity;binding;protein binding;ATP binding;biotin binding;CoA carboxylase activity;ligase activity;ligase activity, forming carbon-nitrogen bonds;ligase activity, forming carbon-carbon bonds;purine nucleotide binding;vitamin binding;manganese ion binding;adenyl n…	GO:0006082;GO:0006629;GO:0006631;GO:0006633;GO:0008152;GO:0008610;GO:0009058;GO:0009987;GO:0016053;GO:0019752;GO:0032787;GO:0042180;GO:0043436;GO:0044237;GO:0044238;GO:0044249;GO:0044255;GO:0046394	organic acid metabolic process;lipid metabolic process;fatty acid metabolic process;fatty acid biosynthetic process;metabolic process;lipid biosynthetic process;biosynthetic process;cellular process;organic acid biosynthetic process;carboxylic acid metabolic process;monocarboxylic acid metabolic process;cellular ketone metabolic process;oxoacid metabolic process;cellular metabolic process;primary…	hsa:31	ko00061;ko00620;ko00640;ko04910	Fatty acid biosynthesis;Pyruvate metabolism;Propanoate metabolism;Insulin signaling pathway	K01946;K11262	5	3	3	3	3	3	3	3	3	3	2.1	2.1	2.1	270	2383	1.03E-10
207	12;152;1119;4842;5792;6119	310		93		IPI00845275.1;IPI00011571.2;IPI00878546.1;IPI00789094.1;IPI00657644.1;IPI00798212.1;IPI00640718.2	6;6;6;4;3;2;1	6;6;6;4;3;2;1	6;6;6;4;3;2;1	FALSE	Protein disulfide isomerase family A, member 2 variant;Protein disulfide-isomerase A2;PDIp;Protein disulfide isomerase family A, member 2;cDNA FLJ42941 fis, clone BRSTN2000872, highly similar to Protein disulfide-isomerase A2	PDIA2;PDIP;LA16c-314G4.2-008;LA16c-314G4.2-005	Protein disulfide isomerase family A, member 2 variant;Protein disulfide-isomerase A2;Protein disulfide isomerase family A, member 2;cDNA FLJ42941 fis, clone BRSTN2000872, highly similar to Protein disulfide-isomerase A2;Protein disulfide isomerase family	A4L733	A4L733;Q13087;B3KQU2;B4DI27;Q2WGM4;Q4TT67;Q6B010;A6ZJ64;B3KWF3;Q4TT66	A4L733_HUMAN;PDIA2_HUMAN;A6ZJ64_HUMAN;B3KWF3_HUMAN;Q4TT66_HUMAN	ENSG00000185615	OTTHUMP00000067350;OTTHUMP00000081355;OTTHUMP00000197166;OTTHUMP00000081356;OTTHUMP00000067351	NP_006840	PF00085	Thioredoxin	Thioredoxin	GO:0005783;GO:0043226;GO:0043227;GO:0043229;GO:0043231;GO:0044424;GO:0044444;GO:0044464;GO:0005788;GO:0031974;GO:0043233;GO:0044422;GO:0044446;GO:0070013	endoplasmic reticulum;organelle;membrane-bounded organelle;intracellular organelle;intracellular membrane-bounded organelle;intracellular part;cytoplasmic part;cell part;endoplasmic reticulum lumen;membrane-enclosed lumen;organelle lumen;organelle part;intracellular organelle part;intracellular organelle lumen	GO:0003824;GO:0016853;GO:0003756;GO:0005488;GO:0005515;GO:0016860;GO:0016862;GO:0016864	catalytic activity;isomerase activity;protein disulfide isomerase activity;binding;protein binding;intramolecular oxidoreductase activity;intramolecular oxidoreductase activity, interconverting keto- and enol-groups;intramolecular oxidoreductase activity, transposing S-S bonds	GO:0009987;GO:0019725;GO:0042592;GO:0045454;GO:0050789;GO:0050794;GO:0065007;GO:0065008;GO:0001666;GO:0006457;GO:0006621;GO:0006950;GO:0008152;GO:0019538;GO:0032507;GO:0034960;GO:0042221;GO:0043170;GO:0043283;GO:0044237;GO:0044238;GO:0044260;GO:0044267;GO:0045185;GO:0050896;GO:0051235;GO:0051651;GO:0070482	cellular process;cellular homeostasis;homeostatic process;cell redox homeostasis;regulation of biological process;regulation of cellular process;biological regulation;regulation of biological quality;response to hypoxia;protein folding;protein retention in ER lumen;response to stress;metabolic process;protein metabolic process;maintenance of protein location in cell;cellular biopolymer metabolic …	hsa:64714			K09581	7	6	6	6	6	6	6	6	6	6	13.2	13.2	13.2	61.112	555	4.94E-34	0.059347
208	504;965;1184;3183;7073;7280;7526;7586	311;312		139;358		IPI00011603.2	8	8	8	FALSE	26S proteasome non-ATPase regulatory subunit 3;Proteasome subunit p58	PSMD3	26S proteasome non-ATPase regulatory subunit 3	O43242	O43242;B3KMW9;B3KNN7;B4DEB0;B4DPM7;B4DT72;B4DV84;Q6IBN0;Q8N9M2;Q96N86	PSMD3_HUMAN	ENSG00000108344	OTTHUMP00000164347;OTTHUMP00000181160	NP_002800	PF01399;PF08375	PCI;Rpn3_C	PCI domain;Proteasome regulatory subunit C-terminal	GO:0000502;GO:0005829;GO:0032991;GO:0043234;GO:0044424;GO:0044444;GO:0044464	proteasome complex;cytosol;macromolecular complex;protein complex;intracellular part;cytoplasmic part;cell part	GO:0005488;GO:0005515;GO:0030234	binding;protein binding;enzyme regulator activity	GO:0006508;GO:0006511;GO:0008152;GO:0009056;GO:0009057;GO:0009894;GO:0009987;GO:0010498;GO:0019222;GO:0019538;GO:0019941;GO:0022402;GO:0030163;GO:0031145;GO:0034960;GO:0034962;GO:0042176;GO:0043085;GO:0043086;GO:0043161;GO:0043170;GO:0043283;GO:0043285;GO:0043632;GO:0044092;GO:0044093;GO:0044237;GO:0044238;GO:0044248;GO:0044257;GO:0044260;GO:0044265;GO:0044267;GO:0050789;GO:0050790;GO:0051246;GO:…	proteolysis;ubiquitin-dependent protein catabolic process;metabolic process;catabolic process;macromolecule catabolic process;regulation of catabolic process;cellular process;proteasomal protein catabolic process;regulation of metabolic process;protein metabolic process;modification-dependent protein catabolic process;cell cycle process;protein catabolic process;anaphase-promoting complex-depende…	hsa:5709	ko03050	Proteasome	K03033	1	8	8	8	8	8	8	8	8	8	19.1	19.1	19.1	60.977	534	3.23E-33
209	421;619;1557;1721;1938;2314;2315;2456;2713;2714;3874;3988;4004;4046;4361;4649;4994;5730;5894;5895;6007;6278;6367;6826;7122;7644;9449	313;314;315;316;317;318;319;320;321;322;323;324	27;28	1;73;147;164;233;257;267;299;300;330;363;388	99;337	IPI00011654.2;IPI00645452.1;IPI00647896.1;IPI00908770.1;IPI00908398.1;IPI00909140.1;IPI00174849.4;IPI00848150.1;IPI00739915.3;IPI00642243.1;IPI00877930.1;CON_00713000.2;IPI00006510.1;IPI00827736.1;IPI00398982.1	27;25;22;19;18;15;9;8;6;6;6;5;5;4;3	27;25;22;19;18;15;9;8;6;6;6;5;5;4;3	5;5;3;5;3;4;0;1;0;0;0;0;0;0;0	FALSE	Tubulin beta chain;Tubulin beta-5 chain;cDNA FLJ50617, highly similar to Tubulin beta-7 chain;Beta-4 tubulin;cDNA FLJ53063, highly similar to Tubulin beta-7 chain;cDNA FLJ52029, highly similar to Tubulin beta-7 chain;cDNA FLJ53012, highly similar to Tubulin beta-7 chain	TUBB;TUBB5;OK/SW-cl.56;DAAP-285E11.4-003;DADB-118P11.3-003;DAMA-26D6.3-003;DAMC-316D20.4-003;DAQB-47P19.9-003;DASS-191K16.2-003;XXbac-BCX111D4.2-003;XXbac-BPG252P9.4-003;XTP3TPATP1	Tubulin beta chain;Tubulin, beta polypeptide;Tubulin, beta;cDNA FLJ53063, highly similar to Tubulin beta-7 chain;cDNA FLJ52029, highly similar to Tubulin beta-7 chain;cDNA FLJ53012, highly similar to Tubulin beta-7 chain	P07437	P07437;B4DY90;Q5SU16;Q6LC01;B4DQN9;Q5JP53;A4UCU2;B4E052;Q1KSF8;Q5ST81;Q6P602;Q96B85;Q9BUU9;B4DMU8;B4DXZ5;B4DMJ5	TBB5_HUMAN;B4DQN9_HUMAN;A4UCU2_HUMAN;B4DMU8_HUMAN;B4DXZ5_HUMAN;B4DMJ5_HUMAN	ENSG00000137379;ENSG00000183311;ENSG00000196230	OTTHUMP00000014646;OTTHUMP00000029069;OTTHUMP00000029477;OTTHUMP00000165122;OTTHUMP00000192963;OTTHUMP00000193218;OTTHUMP00000193677;OTTHUMP00000194048;OTTHUMP00000014649;OTTHUMP00000164860;OTTHUMP00000192965;OTTHUMP00000193220;OTTHUMP00000193679;OTTHUMP00000194050;OTTHUMP00000195627;OTTHUMP00000195823;OTTHUMP00000014647;OTTHUMP00000014648;OTTHUMP00000029070;OTTHUMP00000029478;OTTHUMP00000164861;…	NP_821133	PF00091;PF03953	Tubulin;Tubulin_C	Tubulin/FtsZ family, GTPase domain;Tubulin/FtsZ family, C-terminal domain	GO:0005874;GO:0044422;GO:0044424;GO:0044430;GO:0044446;GO:0044464;GO:0016600;GO:0032991;GO:0043234;GO:0044425;GO:0044459	microtubule;organelle part;intracellular part;cytoskeletal part;intracellular organelle part;cell part;flotillin complex;macromolecular complex;protein complex;membrane part;plasma membrane part	GO:0000166;GO:0003824;GO:0003924;GO:0005102;GO:0005488;GO:0005515;GO:0005525;GO:0016462;GO:0016787;GO:0016817;GO:0016818;GO:0017076;GO:0017111;GO:0019001;GO:0032553;GO:0032555;GO:0032561;GO:0042287;GO:0042288;GO:0005198;GO:0005200	nucleotide binding;catalytic activity;GTPase activity;receptor binding;binding;protein binding;GTP binding;pyrophosphatase activity;hydrolase activity;hydrolase activity, acting on acid anhydrides;hydrolase activity, acting on acid anhydrides, in phosphorus-containing anhydrides;purine nucleotide binding;nucleoside-triphosphatase activity;guanyl nucleotide binding;ribonucleotide binding;purine ri…	GO:0001906;GO:0001909;GO:0002228;GO:0002252;GO:0002376;GO:0002443;GO:0002449;GO:0006461;GO:0006917;GO:0006928;GO:0006950;GO:0006952;GO:0006955;GO:0007017;GO:0007018;GO:0009987;GO:0010926;GO:0010941;GO:0010942;GO:0012502;GO:0016043;GO:0022607;GO:0034621;GO:0034622;GO:0042267;GO:0042981;GO:0043065;GO:0043067;GO:0043068;GO:0043623;GO:0043933;GO:0045087;GO:0048518;GO:0048522;GO:0050789;GO:0050793;GO:…	cell killing;leukocyte mediated cytotoxicity;natural killer cell mediated immunity;immune effector process;immune system process;leukocyte mediated immunity;lymphocyte mediated immunity;protein complex assembly;induction of apoptosis;cell motion;response to stress;defense response;immune response;microtubule-based process;microtubule-based movement;cellular process;anatomical structure formation;…	hsa:203068	ko04540	Gap junction	K07375	15	27	38	49	27	38	49	5	7	11	73.4	73.4	16.2	49.67	444	0	1.4084
210	1625;3588;7271;8203;9557	325		213		IPI00011876.3;IPI00903024.1;IPI00382958.1;IPI00016626.2	5;3;2;1	5;3;2;1	5;3;2;1	FALSE	S-methyl-5'-thioadenosine phosphorylase;5'-methylthioadenosine phosphorylase	MTAP;MSAP	cDNA FLJ59758, highly similar to S-methyl-5-thioadenosine phosphorylase;16 kDa protein	Q13126	Q13126;B4DUC8;Q05DJ2;Q5T3P3;Q6FHP1;Q6FHT1	MTAP_HUMAN	ENSG00000099810	OTTHUMP00000021152	NP_002442	PF01048	PNP_UDP_1	Phosphorylase superfamily	GO:0005737;GO:0044424;GO:0044464	cytoplasm;intracellular part;cell part	GO:0003824;GO:0004645;GO:0016740;GO:0016757;GO:0016758;GO:0016763;GO:0017061	catalytic activity;phosphorylase activity;transferase activity;transferase activity, transferring glycosyl groups;transferase activity, transferring hexosyl groups;transferase activity, transferring pentosyl groups;S-methyl-5-thioadenosine phosphorylase activity	GO:0006139;GO:0008152;GO:0009116;GO:0009987;GO:0044237;GO:0044238;GO:0055086	nucleobase, nucleoside, nucleotide and nucleic acid metabolic process;metabolic process;nucleoside metabolic process;cellular process;cellular metabolic process;primary metabolic process;nucleobase, nucleoside and nucleotide metabolic process	hsa:4507	ko00271	Methionine metabolism	K00772	4	5	5	6	5	5	6	5	5	6	31.3	31.3	31.3	33.186	300	9.81E-44	1.2594
211	2167;2558;7097					IPI00011913.1	3	3	3	FALSE	Heterogeneous nuclear ribonucleoprotein A0	HNRNPA0;HNRPA0	Heterogeneous nuclear ribonucleoprotein A0	Q13151	Q13151;Q6IB18	ROA0_HUMAN	ENSG00000177733	OTTHUMP00000159432	NP_006796	PF00076	RRM_1	RNA recognition motif. (a.k.a. RRM, RBD, or RNP domain)	GO:0030529;GO:0030530;GO:0032991;GO:0044422;GO:0044424;GO:0044428;GO:0044446;GO:0044464	ribonucleoprotein complex;heterogeneous nuclear ribonucleoprotein complex;macromolecular complex;organelle part;intracellular part;nuclear part;intracellular organelle part;cell part	GO:0000166;GO:0003676;GO:0003723;GO:0005488	nucleotide binding;nucleic acid binding;RNA binding;binding	GO:0000375;GO:0000377;GO:0000398;GO:0006139;GO:0006396;GO:0006397;GO:0008152;GO:0008380;GO:0009987;GO:0016070;GO:0016071;GO:0034960;GO:0043170;GO:0043283;GO:0044237;GO:0044238;GO:0044260	RNA splicing, via transesterification reactions;RNA splicing, via transesterification reactions with bulged adenosine as nucleophile;nuclear mRNA splicing, via spliceosome;nucleobase, nucleoside, nucleotide and nucleic acid metabolic process;RNA processing;mRNA processing;metabolic process;RNA splicing;cellular process;RNA metabolic process;mRNA metabolic process;cellular biopolymer metabolic pro…	hsa:10949				1	3	3	3	3	3	3	3	3	3	14.1	14.1	14.1	30.84	305	6.71E-06
212	1283;2237;2364;7572;8821	326		204		IPI00011916.1;IPI00893993.1;IPI00893242.1	5;4;4	5;4;4	5;4;4	FALSE	Multisynthetase complex auxiliary component p38;Protein JTV-1;Putative uncharacterized protein STAG3L3	JTV1;PRO0992;STAG3L3	Multisynthetase complex auxiliary component p38;28 kDa protein;Putative uncharacterized protein ENSP00000383327	Q13155	Q13155;B2R7M3;A8MU58	MCA2_HUMAN;A8MU58_HUMAN	ENSG00000106305	OTTHUMP00000025129;OTTHUMP00000151158;OTTHUMP00000201311;OTTHUMP00000201310	NP_006294						GO:0005488;GO:0005515	binding;protein binding	GO:0006412;GO:0008152;GO:0009058;GO:0009059;GO:0009987;GO:0019538;GO:0034645;GO:0034960;GO:0034961;GO:0043170;GO:0043283;GO:0043284;GO:0044237;GO:0044238;GO:0044249;GO:0044260;GO:0044267	translation;metabolic process;biosynthetic process;macromolecule biosynthetic process;cellular process;protein metabolic process;cellular macromolecule biosynthetic process;cellular biopolymer metabolic process;cellular biopolymer biosynthetic process;macromolecule metabolic process;biopolymer metabolic process;biopolymer biosynthetic process;cellular metabolic process;primary metabolic process;c…	hsa:7965				3	5	5	7	5	5	7	5	5	7	25.9	25.9	25.9	35.348	320	8.22E-13	1.1153
213	1534;2825;2826;3918;4018;5807;6579;7184;8060		176		183	IPI00011937.1;IPI00639945.1;IPI00000874.1;IPI00640466.1;IPI00647280.1;IPI00640741.1;IPI00641244.1	9;7;2;2;2;2;2	9;7;2;2;2;2;2	9;7;2;2;2;2;2	FALSE	Peroxiredoxin-4;Prx-IV;Thioredoxin peroxidase AO372;Thioredoxin-dependent peroxide reductase A0372;Antioxidant enzyme AOE372	PRDX4	Peroxiredoxin-4;Protein	Q13162	Q13162	PRDX4_HUMAN	ENSG00000123131	OTTHUMP00000023056;OTTHUMP00000023059	NP_006397	PF10417;PF00578	1-cysPrx_C;AhpC-TSA	C-terminal domain of 1-Cys peroxiredoxin;AhpC/TSA family			GO:0003824;GO:0004601;GO:0008379;GO:0016209;GO:0016491;GO:0016684;GO:0051920	catalytic activity;peroxidase activity;thioredoxin peroxidase activity;antioxidant activity;oxidoreductase activity;oxidoreductase activity, acting on peroxide as acceptor;peroxiredoxin activity	GO:0006464;GO:0006468;GO:0006793;GO:0006796;GO:0007252;GO:0008152;GO:0009987;GO:0016310;GO:0019538;GO:0019725;GO:0034960;GO:0042592;GO:0043170;GO:0043283;GO:0043412;GO:0043687;GO:0044237;GO:0044238;GO:0044260;GO:0044267;GO:0045454;GO:0050789;GO:0050794;GO:0055114;GO:0065007;GO:0065008	protein modification process;protein amino acid phosphorylation;phosphorus metabolic process;phosphate metabolic process;I-kappaB phosphorylation;metabolic process;cellular process;phosphorylation;protein metabolic process;cellular homeostasis;cellular biopolymer metabolic process;homeostatic process;macromolecule metabolic process;biopolymer metabolic process;biopolymer modification;post-transla…	hsa:10549			K03386	7	9	10	14	9	10	14	9	10	14	46.1	46.1	46.1	30.54	271	1.50E-70	0.45046
214	322;499;853;2763;3677;4368;6815;7211;8238;8316;8872;8894;9242;9476;9502	327;328;329		29;33;210		IPI00012007.6	15	15	15	FALSE	Adenosylhomocysteinase;S-adenosyl-L-homocysteine hydrolase	AHCY;SAHH	Adenosylhomocysteinase	P23526	P23526;A8K307;B3KUN3;Q1RMG2	SAHH_HUMAN	ENSG00000101444	OTTHUMP00000030684	NP_000678	PF05221;PF00670	AdoHcyase;AdoHcyase_NAD	S-adenosyl-L-homocysteine hydrolase;S-adenosyl-L-homocysteine hydrolase, NAD binding domain	GO:0016023;GO:0031410;GO:0031982;GO:0031988;GO:0042470;GO:0043226;GO:0043227;GO:0043229;GO:0043231;GO:0044424;GO:0044444;GO:0044464;GO:0048770	cytoplasmic membrane-bounded vesicle;cytoplasmic vesicle;vesicle;membrane-bounded vesicle;melanosome;organelle;membrane-bounded organelle;intracellular organelle;intracellular membrane-bounded organelle;intracellular part;cytoplasmic part;cell part;pigment granule	GO:0003824;GO:0004013;GO:0005488;GO:0005515;GO:0016787;GO:0016801;GO:0016802	catalytic activity;adenosylhomocysteinase activity;binding;protein binding;hydrolase activity;hydrolase activity, acting on ether bonds;trialkylsulfonium hydrolase activity	GO:0006730;GO:0008152;GO:0009987;GO:0044237	one-carbon compound metabolic process;metabolic process;cellular process;cellular metabolic process	hsa:191	ko00271;ko00450	Methionine metabolism;Selenoamino acid metabolism	K01251	1	15	15	23	15	15	23	15	15	23	34.5	34.5	34.5	47.716	432	1.33E-76	1.2864
215	440;1899;3404;3706;5829	330		137		IPI00796337.1;IPI00216689.2;IPI00012066.2;IPI00790627.2;IPI00791223.2;IPI00470509.3;IPI00900327.2;IPI00788837.2;IPI00027970.5;IPI00550365.2;IPI00167750.5;IPI00101278.7;IPI00410587.1;IPI00410586.1;IPI00795754.1;IPI00790019.1;IPI00796442.1;IPI00789448.1	5;5;5;5;5;5;5;5;2;2;2;2;2;2;2;2;1;1	4;4;4;4;4;4;4;4;1;1;1;1;1;1;2;2;1;1	4;4;4;4;4;4;4;4;1;1;1;1;1;1;2;2;1;1	FALSE	Poly(RC)-binding protein 2 isoform b variant;Poly(rC)-binding protein 2;Alpha-CP2;cDNA FLJ77432, highly similar to Homo sapiens poly(rC) binding protein 2 (PCBP2), transcript variant 2, mRNA;Poly(RC) binding protein 2, isoform CRA_b;PCBP2 protein;Poly(RC) binding protein 2;Poly(RC) binding protein 2, isoform CRA_a;cDNA FLJ58476, highly similar to Poly(rC)-binding protein 2;cDNA FLJ54752, highly s…	PCBP2;hCG_2017557	poly(rC) binding protein 2 isoform a;Poly(rC)-binding protein 2;poly(rC) binding protein 2 isoform b;poly(rC) binding protein 2 isoform e;poly(rC) binding protein 2 isoform f;poly(rC) binding protein 2 isoform c;cDNA FLJ58339, highly similar to Poly(rC)-bi	Q59HD4	Q59HD4;Q6IPF4;Q15366;A8K7X6;Q32Q82;Q68Y55;B4DLC0;B4DXP5;B4DRD7	Q59HD4_HUMAN;PCBP2_HUMAN;A8K7X6_HUMAN;Q32Q82_HUMAN;Q68Y55_HUMAN;B4DLC0_HUMAN;B4DRD7_HUMAN	ENSG00000197111	OTTHUMP00000167689;OTTHUMP00000167691;OTTHUMP00000167699;OTTHUMP00000167698;OTTHUMP00000167697;OTTHUMP00000167694;OTTHUMP00000167692;OTTHUMP00000167693	NP_005007;NP_001122383;NP_114366;NP_001122384;NP_001122385;NP_001092090;NP_001122386	PF00013	KH_1	KH domain	GO:0005634;GO:0005737;GO:0030529;GO:0032991;GO:0043226;GO:0043227;GO:0043229;GO:0043231;GO:0044424;GO:0044464	nucleus;cytoplasm;ribonucleoprotein complex;macromolecular complex;organelle;membrane-bounded organelle;intracellular organelle;intracellular membrane-bounded organelle;intracellular part;cell part	GO:0003676;GO:0003723;GO:0005488;GO:0003677;GO:0005515	nucleic acid binding;RNA binding;binding;DNA binding;protein binding	GO:0000375;GO:0000377;GO:0000398;GO:0006139;GO:0006396;GO:0006397;GO:0008152;GO:0008380;GO:0009987;GO:0016070;GO:0016071;GO:0034960;GO:0043170;GO:0043283;GO:0044237;GO:0044238;GO:0044260	RNA splicing, via transesterification reactions;RNA splicing, via transesterification reactions with bulged adenosine as nucleophile;nuclear mRNA splicing, via spliceosome;nucleobase, nucleoside, nucleotide and nucleic acid metabolic process;RNA processing;mRNA processing;metabolic process;RNA splicing;cellular process;RNA metabolic process;mRNA metabolic process;cellular biopolymer metabolic pro…	hsa:5094				18	5	5	7	4	4	6	4	4	6	20.2	14.8	14.8	38.651	366	3.32E-34	1.4515
216	342;393;1390;1885;2603;3141;4209;4855;5343;6205;7778;7911;8953	331;332		197;198		IPI00644055.3;IPI00012074.3;IPI00856038.1;IPI00856037.1;IPI00910614.1	13;13;12;10;10	13;13;12;10;10	8;8;8;5;5	FALSE	HNRPR protein;Heterogeneous nuclear ribonucleoprotein R;cDNA FLJ53358, highly similar to Heterogeneous nuclear ribonucleoprotein R;Putative uncharacterized protein DKFZp686A13234;cDNA FLJ53360, highly similar to Heterogeneous nuclear ribonucleoprotein R	HNRPR;HNRNPR;RP5-1057J7.2-002;hCG_38907;DKFZp686A13234	heterogeneous nuclear ribonucleoprotein R isoform 1;Heterogeneous nuclear ribonucleoprotein R;Heterogeneous nuclear ribonucleoprotein-R2;heterogeneous nuclear ribonucleoprotein R isoform 3;heterogeneous nuclear ribonucleoprotein R isoform 4	Q9BV64	Q9BV64;O43390;B2R7W4;B4DMB1;B4DT28;Q2L7G6;Q6MZS5;B4DMD1;Q0VGD6;Q7Z334	Q9BV64_HUMAN;HNRPR_HUMAN;B4DMB1_HUMAN;Q6MZS5_HUMAN;B4DMD1_HUMAN	ENSG00000125944	OTTHUMP00000003259;OTTHUMP00000003258;OTTHUMP00000003260	NP_001095868;NP_005817;NP_001095869;NP_001095867	PF00076	RRM_1	RNA recognition motif. (a.k.a. RRM, RBD, or RNP domain)	GO:0030529;GO:0032991;GO:0044424;GO:0044464;GO:0005654;GO:0005681;GO:0030530;GO:0044422;GO:0044428;GO:0044446	ribonucleoprotein complex;macromolecular complex;intracellular part;cell part;nucleoplasm;spliceosome;heterogeneous nuclear ribonucleoprotein complex;organelle part;nuclear part;intracellular organelle part	GO:0000166;GO:0003676;GO:0005488;GO:0003723;GO:0005515	nucleotide binding;nucleic acid binding;binding;RNA binding;protein binding	GO:0000375;GO:0000377;GO:0000398;GO:0006139;GO:0006396;GO:0006397;GO:0008152;GO:0008380;GO:0009987;GO:0016070;GO:0016071;GO:0034960;GO:0043170;GO:0043283;GO:0044237;GO:0044238;GO:0044260	RNA splicing, via transesterification reactions;RNA splicing, via transesterification reactions with bulged adenosine as nucleophile;nuclear mRNA splicing, via spliceosome;nucleobase, nucleoside, nucleotide and nucleic acid metabolic process;RNA processing;mRNA processing;metabolic process;RNA splicing;cellular process;RNA metabolic process;mRNA metabolic process;cellular biopolymer metabolic pro…	hsa:10236				5	13	13	17	13	13	17	8	8	11	23.6	23.6	15.7	71.214	636	2.82E-54	1.7479
217	75;160;8736					IPI00911046.1;IPI00012093.1;IPI00893500.1;IPI00292827.3;IPI00872588.1;IPI00844141.1;IPI00893092.1;IPI00760722.1;IPI00893361.1;IPI00893689.1;IPI00892997.1;IPI00894210.1;IPI00893536.1;IPI00182383.7;IPI00892960.1	3;3;3;3;3;3;3;3;3;3;3;3;3;1;1	3;3;3;3;3;3;3;3;3;3;3;3;3;1;1	2;2;2;2;2;2;2;2;2;2;2;2;2;1;1	FALSE	cDNA FLJ54528, highly similar to Serine/threonine-protein kinase MST4 (EC 2.7.11.1);cDNA, FLJ79036, highly similar to Serine/threonine-protein kinase MST4 (EC 2.7.11.1);Serine/threonine-protein kinase 25;Sterile 20/oxidant stress-response kinase 1;Ste20-like kinase;STK25 protein;Serine/threonine-protein kinase MST4;Mammalian STE20-like protein kinase 4;STE20-like kinase MST4;Serine/threonine-prot…	STK25;SOK1;YSK1;MST4;MASK;DKFZp686J1430	cDNA FLJ54528, highly similar to Serine/threonine-protein kinase MST4;Serine/threonine-protein kinase 25;STK25 protein;Serine/threonine-protein kinase MST4;Serine/threonine protein kinase MST4;cDNA FLJ90669 fis, clone PLACE1005519, moderately similar to Ho	B4E0Y9	B4E0Y9;O00506;A8K7D2;B3KRS6;B4DVS7;Q96BA2;Q9P289;B2RAU2;Q499L9;Q8NBY1;A8K6Z3;B4DMA5;B4E185;Q5CZ67;Q8NC04;Q96SR7;Q9NWX4	B4E0Y9_HUMAN;STK25_HUMAN;Q96BA2_HUMAN;MST4_HUMAN;Q499L9_HUMAN;Q8NBY1_HUMAN;A8K6Z3_HUMAN;Q8NC04_HUMAN	ENSG00000115694;ENSG00000134602	OTTHUMP00000164603;OTTHUMP00000200202;OTTHUMP00000200205;OTTHUMP00000200232;OTTHUMP00000024034;OTTHUMP00000200203;OTTHUMP00000200204;OTTHUMP00000200219;OTTHUMP00000200218;OTTHUMP00000200206;OTTHUMP00000200213;OTTHUMP00000200217	NP_006365;NP_057626;NP_001035918	PF00069	Pkinase	Protein kinase domain	GO:0005794;GO:0043226;GO:0043227;GO:0043229;GO:0043231;GO:0044424;GO:0044444;GO:0044464	Golgi apparatus;organelle;membrane-bounded organelle;intracellular organelle;intracellular membrane-bounded organelle;intracellular part;cytoplasmic part;cell part	GO:0000166;GO:0001882;GO:0001883;GO:0003824;GO:0004672;GO:0004674;GO:0005488;GO:0005524;GO:0016301;GO:0016740;GO:0016772;GO:0016773;GO:0017076;GO:0030554;GO:0032553;GO:0032555;GO:0032559;GO:0000287;GO:0005515;GO:0042802;GO:0043167;GO:0043169;GO:0046872;GO:0004713	nucleotide binding;nucleoside binding;purine nucleoside binding;catalytic activity;protein kinase activity;protein serine/threonine kinase activity;binding;ATP binding;kinase activity;transferase activity;transferase activity, transferring phosphorus-containing groups;phosphotransferase activity, alcohol group as acceptor;purine nucleotide binding;adenyl nucleotide binding;ribonucleotide binding;…	GO:0006464;GO:0006468;GO:0006793;GO:0006796;GO:0008152;GO:0009987;GO:0016310;GO:0019538;GO:0034960;GO:0043170;GO:0043283;GO:0043412;GO:0043687;GO:0044237;GO:0044238;GO:0044260;GO:0044267;GO:0006950;GO:0006979;GO:0007154;GO:0007165;GO:0042221;GO:0050789;GO:0050794;GO:0050896;GO:0065007;GO:0006915;GO:0008219;GO:0010941;GO:0012501;GO:0016265;GO:0042981;GO:0043067;GO:0050793	protein modification process;protein amino acid phosphorylation;phosphorus metabolic process;phosphate metabolic process;metabolic process;cellular process;phosphorylation;protein metabolic process;cellular biopolymer metabolic process;macromolecule metabolic process;biopolymer metabolic process;biopolymer modification;post-translational protein modification;cellular metabolic process;primary met…	hsa:10494			K08839	15	3	3	4	3	3	4	2	2	3	8	8	6.4	49.183	438	2.77E-12	2.079
218	3821;7003;9197					IPI00012202.1;IPI00647794.3;IPI00908660.1;IPI00909184.1	3;2;2;1	3;2;2;1	3;2;2;1	FALSE	Methylosome protein 50;WD repeat-containing protein 77;Androgen receptor cofactor p44;p44/Mep50;WD repeat domain 77;cDNA FLJ55120, moderately similar to Methylosome protein 50	WDR77;MEP50;HKMT1069;Nbla10071;RP11-552M11.3-004	Methylosome protein 50;WD repeat domain 77;cDNA FLJ55120, moderately similar to Methylosome protein 50	Q9BQA1	Q9BQA1;B3KMW6;Q5QNY9;B4DP38	MEP50_HUMAN;Q5QNY9_HUMAN;B4DP38_HUMAN	ENSG00000116455	OTTHUMP00000013472;OTTHUMP00000013473	NP_077007	PF00400	WD40	WD domain, G-beta repeat	GO:0005634;GO:0005737;GO:0043226;GO:0043227;GO:0043229;GO:0043231;GO:0044424;GO:0044464	nucleus;cytoplasm;organelle;membrane-bounded organelle;intracellular organelle;intracellular membrane-bounded organelle;intracellular part;cell part			GO:0000387;GO:0009987;GO:0022613;GO:0044085	spliceosomal snRNP biogenesis;cellular process;ribonucleoprotein complex biogenesis;cellular component biogenesis	hsa:79084				4	3	3	3	3	3	3	3	3	3	10.5	10.5	10.5	36.724	342	9.17E-14
219	217;2565;3255;4625;5978;7056;8555;8896;8964;9340	333		829		IPI00012268.3;IPI00384420.1;IPI00793022.1;IPI00796340.1;IPI00793806.1	10;7;4;1;1	10;7;4;1;1	10;7;4;1;1	FALSE	26S proteasome non-ATPase regulatory subunit 2;26S proteasome regulatory subunit RPN1;26S proteasome regulatory subunit S2;26S proteasome subunit p97;Tumor necrosis factor type 1 receptor-associated protein 2;55.11 protein;P67	PSMD2;TRAP2	26S proteasome non-ATPase regulatory subunit 2;P67	Q13200	Q13200;B4DM22;B4DX07;B4DXY1;Q53XQ4;Q59EG8;Q9NSM5;Q13041	PSMD2_HUMAN;Q13041_HUMAN	ENSG00000175166	OTTHUMP00000173805	NP_002799	PF01851	PC_rep	Proteasome/cyclosome repeat	GO:0005829;GO:0005838;GO:0032991;GO:0043234;GO:0044424;GO:0044444;GO:0044464	cytosol;proteasome regulatory particle;macromolecular complex;protein complex;intracellular part;cytoplasmic part;cell part	GO:0005488;GO:0005515;GO:0030234	binding;protein binding;enzyme regulator activity	GO:0006508;GO:0006511;GO:0008152;GO:0009056;GO:0009057;GO:0009894;GO:0009987;GO:0010498;GO:0019222;GO:0019538;GO:0019941;GO:0022402;GO:0030163;GO:0031145;GO:0034960;GO:0034962;GO:0042176;GO:0043085;GO:0043086;GO:0043161;GO:0043170;GO:0043283;GO:0043285;GO:0043632;GO:0044092;GO:0044093;GO:0044237;GO:0044238;GO:0044248;GO:0044257;GO:0044260;GO:0044265;GO:0044267;GO:0050789;GO:0050790;GO:0051246;GO:…	proteolysis;ubiquitin-dependent protein catabolic process;metabolic process;catabolic process;macromolecule catabolic process;regulation of catabolic process;cellular process;proteasomal protein catabolic process;regulation of metabolic process;protein metabolic process;modification-dependent protein catabolic process;cell cycle process;protein catabolic process;anaphase-promoting complex-depende…	hsa:5708	ko03050	Proteasome	K03028	5	10	10	14	10	10	14	10	10	14	14.4	14.4	14.4	100.2	908	1.19E-41	1.5134
[truncated: 862 more rows]
[truncated: 10 more columns]
