# Supplementary material for: Modulation of Cell Metabolic Pathways and Oxidative Stress Signaling Contribute to Acquired Melphalan Resistance in Multiple Myeloma Cells
Source: PLoS One. 2015 Mar 13;10(3):e0119857. doi: 10.1371/journal.pone.0119857 (PMC4358942; doi:10.1371/journal.pone.0119857)
Supplement: S2 Table — (CSV) [file pone.0119857.s002.csv]

Gene	GeneSymbol	ProbeID	GeneName	LrT - T_M		LrT � T_FC	LrT - T_p	LrC - C_M	Lie�r verdi fold change in LR		LrC - C_p	sig.LrT...T	sig.LrC...C	E.LrT...T	E.LrC...C	A		G:J	ILMN_Gene	Probe_Coordinates	ILMN_Entrez_GeneID	Chromosome	Chromosome	Cytoband	Probe_Chrom_Orientation
AKR1C2	AKR1C2	5340129	1646	4.823586937	28.31681182	28.31681182	4.82E-09	5.211921483	37.06335261	0.000790651	1.32807E-09	1	1	4.823586937	5.211921483	9.647859193	Aldo ketoreductase involved in drug resistance. Inhibited by Jasmonic acid and methyl jasmonate. Catalyses formation of PGF2alpha, that also may induce myc	0.764011074	AKR1C2	5036139-5036188	1646	5340129	10	10p15.1c	-
AKR1C3	AKR1C3	7210632	8644	4.320832831	19.98482219	19.98482219	3.28433E-08	4.672874427	25.50793893	1.57977255	1.13791E-08	1	1	4.320832831	4.672874427	10.27097182	Aldo ketoreductase involved in drug resistance. Inhibited by Jasmonic acid and methyl jasmonate	0.783474597	AKR1C3	5137829-5137869:5138602-5138610	8644	7210632	10	10p15.1c	+
CRIP2	CRIP2	5340246	1397	4.216994978	18.59696099	18.59696099	7.975E-12	4.5659019	23.68500218		1.28385E-12	1	1	4.216994978	4.5659019	9.309755303	Oppregulert av Wnt3a i cardiac neural crest. Interacts with NFKB to repress transcription by NFKB/p65	0.785178774	CRIP2	105017359-105017408	1397	5340246	14	14q32.33c	+
AKR1C4	NA	3120598	NA	4.300908252	19.71071563	19.71071563	7.39237E-09	4.497469638	22.58776525		3.09408E-09	1	1	4.300908252	4.497469638	9.327225335		0.872627965	AKR1C4	5232219-5232268	1109	3120598	10	10p15.1c	+
C20ORF100	TOX2	1400601	84969	4.341134209	20.26803344	20.26803344	1.50176E-09	4.101439514	17.1654945		2.22796E-09	1	1	4.341134209	4.101439514	10.78777946	Transcription factor	1.180742765	C20ORF100	42131524-42131573	84969	1400601	20	20q13.12a	+
TNNI3K	TNNI3K	830221	51086	3.935603813	15.30152791	15.30152791	5.1413E-09	4.062219162	16.70512835		2.7252E-09	1	1	3.935603813	4.062219162	9.825386852	cardiac-specifik kinase. May suppress p38/JNK-mediated apoptosis	0.915977872	TNNI3K	74727497-74727520:74730369-74730394	51086	830221	1	1p31.1h	+
LOC646082	NA	3830632	NA	3.521234821	11.48146491	11.48146491	2.45277E-12	3.842096333	14.34122477		4.16781E-13	1	1	3.521234821	3.842096333	8.749544865		0.800591658	LOC646082	23436975-23436996:23438227-23438254	646082	3830632	22		+
HS.562647	NA	430594	NA	1.464666698	2.759996999	2.759996999	1.04691E-05	3.790575909	13.83811864		1.41047E-11	1	1	1.464666698	3.790575909	8.574310137		0.199448861	HS.562647	78211137-78211186	NA	430594	16		+
CRIP1	CRIP1	1170047	1396	3.24318897	9.468848363	9.468848363	5.6384E-11	3.701227189	13.00709777		4.02782E-12	1	1	3.24318897	3.701227189	13.15359768	Marker for early detection of breast cancer	0.72797549	CRIP1	105025870-105025893:105025894-105025898:105026045-105026065	1396	1170047	14	14q32.33d	+
LTB	LTB	5310053	4050	3.503438928	11.34070896	11.34070896	4.63823E-07	3.652117528	12.57178438		3.22263E-07	1	1	3.503438928	3.652117528	9.397499338	Lymphotoxin beta. TNF superfamily. Activates NFkB. Enhances immune response against limiting amounts of antigen. Influences secondary lymphoid organ structure	0.902076318	LTB	31656373-31656422	4050	5310053	6	6p21.33a	-
LIPG	NA	7210681	NA	3.364228888	10.29754759	10.29754759	1.40351E-05	3.610071742	12.21068087		8.50109E-06	1	1	3.364228888	3.610071742	9.715631601		0.843322964	LIPG	45372988-45373037	9388	7210681	18	18q21.1f	+
CCL2	CCL2	1030333	6347	3.606849243	12.18343672	12.18343672	1.14204E-07	3.570961329	11.88410481		1.49144E-07	1	1	3.606849243	3.570961329	8.284727389	Monocyte chemotactic cytokine. Angiogenesis NFkB responsive	1.025187586	CCL2	29607909-29607958	6347	1030333	17	17q12a	+
CNKSR3	CNKSR3	5420731	154043	2.950170029	7.728401412	7.728401412	7.975E-12	3.381550181	10.42192723		5.65888E-13	1	1	2.950170029	3.381550181	8.229774267		0.741552041	CNKSR3	154769052-154769101	154043	5420731	6	6q25.2c	-
FER	FER	510475	2241	2.796990743	6.949892887	6.949892887	9.09324E-11	3.369999951	10.33882229		2.93558E-12	1	1	2.796990743	3.369999951	8.391431212	(TYK3) Cytopl tyrosine kinase. Highly expressed in prostate cancer. Interacts with and phosphorylates STAT3, and this intrx is increased by IL6	0.672213207	FER	108234992-108235041	2241	510475	5	5q21.3d	+
COX7B2	COX7B2	580754	170712	2.659652005	6.318806139	6.318806139	2.05032E-08	3.276701462	9.69137563		1.01856E-09	1	1	2.659652005	3.276701462	8.819036709		0.652003016	COX7B2	46737112-46737161	170712	580754	4	4p12b	-
KRT86	NA	4280672	NA	2.749105847	6.72300325	6.72300325	0.000287299	3.108860209	8.62700749		0.000131761	1	1	2.749105847	3.108860209	10.0137598		0.779297254	KRT86	50989023-50989072	3892	4280672	12	12q13.13d	+
C1ORF173	C1orf173	4780475	127254	2.593183337	6.034287091	6.034287091	4.68638E-08	3.09159958	8.524407609		3.55782E-09	1	1	2.593183337	3.09159958	8.026984505		0.707883453	C1ORF173	75034254-75034303	127254	4780475	1	1p31.1h	-
LRIG1	LRIG1	5090408	26018	2.984872191	7.916551888	7.916551888	4.89693E-09	3.06570789	8.372786804		2.66526E-09	1	1	2.984872191	3.06570789	8.675590966	Can negatively regulate oncogene tyrosine kinases of the EGFR family, MET and RET	0.945509789	LRIG1	66512493-66512542	26018	5090408	3	3p14.1c	-
HS.19339	NA	4780187	NA	2.148518858	4.433723672	4.433723672	2.15754E-10	3.027562237	8.154306795		5.65888E-13	1	1	2.148518858	3.027562237	8.009902894		0.543727846	HS.19339	162279213-162279262	NA	4780187	3		+
KRT81	KRT81	430446	3887	2.524183518	5.752477827	5.752477827	2.87081E-06	3.004515104	8.025076272		3.58799E-07	1	1	2.524183518	3.004515104	8.322027022		0.716812854	KRT81	50966078-50966127	3887	430446	12	12q13.13d	-
LIPG	LIPG	2600440	9388	2.640290616	6.234572403	6.234572403	5.41519E-06	2.943922393	7.695005691		1.75874E-06	1	1	2.640290616	2.943922393	8.8194101		0.810210239	LIPG	45372440-45372489	9388	2600440	18	18q21.1f	+
CAP2	CAP2	3930592	10486	2.572234891	5.947300165	5.947300165	7.39591E-09	2.854212125	7.23108495		1.48098E-09	1	1	2.572234891	2.854212125	8.551678258		0.822463047	CAP2	17557317-17557366	10486	3930592	6	6p22.3e	+
PAGE1	PAGE1	7160735	8712	2.523394118	5.749331105	5.749331105	8.43829E-05	2.836615827	7.143424355		3.4288E-05	1	1	2.523394118	2.836615827	10.93307353		0.804842442	PAGE1	49454140-49454146:49455852-49455894	8712	7160735	X	Xp11.23a	-
SEPP1	NA	4280678	NA	2.460095139	5.502530125	5.502530125	2.058E-06	2.834621365	7.133555709		3.87067E-07	1	1	2.460095139	2.834621365	10.3228449		0.771358681	SEPP1	42836624-42836673	6414	4280678	5	5p12c	-
FAM5B	FAM5B	3460019	57795	2.610954828	6.109078706	6.109078706	1.18389E-07	2.807536153	7.000879396		4.66538E-08	1	1	2.610954828	2.807536153	8.421875147		0.872615905	FAM5B	175517778-175517827	57795	3460019	1	1q25.2a	+
C1ORF112	NA	940240	NA	2.891800188	7.421959803	7.421959803	1.9192E-09	2.806962313	6.998095309		2.22115E-09	1	1	2.891800188	2.806962313	10.07239064		1.060568551	C1ORF112	168088633-168088682	55732	940240	1	1q24.2c	+
C7ORF41	C7orf41	1740458	222166	2.330757494	5.030694194	5.030694194	6.23626E-06	2.774784997	6.843740214		8.57416E-07	1	1	2.330757494	2.774784997	10.4709248		0.735079655	C7ORF41	30168830-30168879	222166	1740458	7	7p15.1b	+
LAPTM4B	LAPTM4B	6650348	55353	2.360509769	5.135517878	5.135517878	2.49139E-10	2.624402012	6.166286884		3.08255E-11	1	1	2.360509769	2.624402012	8.680389223		0.832837974	LAPTM4B	98863796-98863845	55353	6650348	8	8q22.1e	+
RHOC	RHOC	4250327	389	2.205595007	4.612647377	4.612647377	9.23252E-06	2.61084804	6.108626534		1.45243E-06	1	1	2.205595007	2.61084804	8.817441444	Biomarker for metastasis in many cancers. Modulates actin network	0.755103844	RHOC	113243838-113243887	389	4250327	1	1p13.2c	-
MYH10	MYH10	1770685	4628	2.257557905	4.781813639	4.781813639	2.2625E-08	2.584825369	5.999429712		2.92517E-09	1	1	2.257557905	2.584825369	7.895126512		0.797044697	MYH10	8380283-8380332	4628	1770685	17	17p13.1c	-
LOC651961	NA	1170097	NA	2.365314937	5.152651207	5.152651207	0.000720532	2.479496493	5.577027919		0.000716777	1	1	2.365314937	2.479496493	9.375088677		0.923906296	LOC651961		651961	1170097
UNC13C	UNC13C	1660152	440279	2.831853242	7.119881562	7.119881562	2.75179E-10	2.474784009	5.558840582		1.65882E-09	1	1	2.831853242	2.474784009	10.99958498		1.280821325	UNC13C	52708002-52708051	440279	1660152	15	15q21.3a-q21.3b	+
MAST4	NA	4260309	NA	2.041341602	4.11628137	4.11628137	2.87359E-06	2.470190929	5.541171152		2.92293E-07	1	1	2.041341602	2.470190929	8.221639222		0.742854039	MAST4	65928270-65928319	375449	4260309	5	5q12.3c	+
LTB	LTB	5420091	4050	2.404623054	5.294971997	5.294971997	2.39352E-09	2.467993143	5.532736218		1.32807E-09	1	1	2.404623054	2.467993143	7.962330324	Aktiverer NFkB	0.957025925	LTB	31656512-31656561	4050	5420091	6	6p21.33a	-
LAPTM4B	LAPTM4B	580132	55353	2.179004989	4.528411269	4.528411269	6.40516E-09	2.465191449	5.522002146		1.01856E-09	1	1	2.179004989	2.465191449	8.296056076		0.820066916	LAPTM4B	98863856-98863905	55353	580132	8	8q22.1e	+
MIAT	NA	430438	NA	2.154635203	4.452560465	4.452560465	4.86195E-05	2.450999787	5.467949002		1.6479E-05	1	1	2.154635203	2.450999787	8.471078247		0.814301754	MIAT	25401941-25401990	440823	430438	22	22q12.1a	+
SNORD13	NA	7210035	NA	0.995242203	1.993415157	1.993415157	0.049426388	2.434801945	5.406901015		9.37591E-05	0	1	0.995242203	2.434801945	9.417312642		0.368679795	SNORD13	33371010-33371059	692084	7210035	8	8p12c	+
RSPO2	RSPO2	5810563	340419	2.409506614	5.312925983	5.312925983	1.92936E-06	2.309868331	4.958378247		4.62167E-06	1	1	2.409506614	2.309868331	8.090576822		1.071504778	RSPO2	108981197-108981246	340419	5810563	8	8q23.1c	-
PECI	PECI	10594	10455	1.907292877	3.751045796	3.751045796	1.4702E-07	2.262649607	4.798719905		1.46073E-08	1	1	1.907292877	2.262649607	9.118576121		0.781676337	PECI	4116062-4116107:4116108-4116111	10455	10594	6	6p25.2a	-
FAM171A1	FAM171A1	5670706	221061	2.080423955	4.229314819	4.229314819	0.000172875	2.244529487	4.738825337		0.000125054	1	1	2.080423955	2.244529487	9.99397508		0.892481684	FAM171A1	15294580-15294629	221061	5670706	10	10p13c-p13b	-
GBP2	GBP2	1940162	2634	2.033074953	4.092762506	4.092762506	0.000115924	2.234685673	4.706601386		6.44976E-05	1	1	2.033074953	2.234685673	7.969282374		0.869579166	GBP2	89573787-89573836	2634	1940162	1	1p22.2c	-
CAPRIN2	CAPRIN2	6200682	65981	2.019876932	4.055491953	4.055491953	1.44439E-08	2.179411616	4.52968779		3.81286E-09	1	1	2.019876932	2.179411616	7.944838299		0.895313792	CAPRIN2	30863283-30863332	65981	6200682	12	12p11.21b	-
TESC	TESC	5050681	54997	1.717386219	3.288400959	3.288400959	1.95552E-05	2.178990234	4.528364956		1.36535E-06	1	1	1.717386219	2.178990234	9.023686406		0.726178431	TESC	117476960-117477009	54997	5050681	12	12q24.22a-q24.22b	-
ZAK	ZAK	4670059	51776	1.440336847	2.71384222	2.71384222	2.71772E-05	2.149350743	4.436280976		2.17468E-07	1	1	1.440336847	2.149350743	7.623197425		0.611738128	ZAK	173799586-173799635	51776	4670059	2	2q31.1e	+
IL8	IL8	1340743	3576	1.852090997	3.610230616	3.610230616	0.001854345	2.140408592	4.408868942		0.00079848	1	1	1.852090997	2.140408592	8.140124223	IL8 major mediator of inflammatory response	0.818856415	IL8	74609125-74609174	3576	1340743	4	4q13.3d	+
PECI	PECI	6200133	10455	1.846943633	3.597372693	3.597372693	3.42072E-09	2.12792479	4.37088309		3.42924E-10	1	1	1.846943633	2.12792479	8.535666113		0.823031095	PECI	4126392-4126441	10455	6200133	6	6p25.2a	-
MPP1	MPP1	5310554	4354	1.962101424	3.896290981	3.896290981	6.53385E-08	2.125022173	4.362097972		2.25833E-08	1	1	1.962101424	2.125022173	8.512586741		0.893214917	MPP1	154007253-154007302	4354	5310554	X	Xq28g	-
LOC642113	LOC440871	6450102	440871	1.832742705	3.562136262	3.562136262	8.75587E-05	2.105932922	4.304760345		2.7856E-05	1	1	1.832742705	2.105932922	8.579553494		0.827487706	LOC642113		642113	6450102
LOC647450	NA	4220110	NA	2.026440059	4.073983279	4.073983279	0.001308223	2.105804692	4.304377745		0.001447111	1	1	2.026440059	2.105804692	9.323505388		0.946474385	LOC647450		647450	4220110
CAPRIN2	CAPRIN2	1980202	65981	1.732605668	3.323274971	3.323274971	4.66676E-07	2.070820644	4.201255843		4.66538E-08	1	1	1.732605668	2.070820644	8.085791726		0.791019422	CAPRIN2	30862893-30862942	65981	1980202	12	12p11.21b	-
SPRY1	SPRY1	6760669	10252	2.366147013	5.155623863	5.155623863	2.51698E-09	2.066069514	4.187442889		1.38331E-08	1	1	2.366147013	2.066069514	8.414645369		1.23121055	SPRY1	124324538-124324587	10252	6760669	4	4q28.1a	+
MSX1	NA	1010333	NA	2.086288265	4.246541254	4.246541254	2.64466E-08	2.024846666	4.069486229		3.96176E-08	1	1	2.086288265	2.024846666	8.247600521		1.043507955	MSX1	4865147-4865196	4487	1010333	4	4p16.2a	+
GADD45A	GADD45A	670255	1647	1.995353977	3.987139207	3.987139207	1.69564E-06	2.019500917	4.054435093		1.9615E-06	1	1	1.995353977	2.019500917	10.33294483	Stress sensor. Activates p38/JNK pathway via MTK1/MEKK4. Induced by p53 dep. And indep mech. Mediates G2 arrest. Induced by TNF alpha?	0.983401908	GADD45A	67924838-67924858:67925932-67925960	1647	670255	1	1p31.3a	+
CNN3	CNN3	4640743	1266	1.793758488	3.46716979	3.46716979	0.000360752	2.014045366	4.039132199		0.0001772	1	1	1.793758488	2.014045366	8.666658841		0.858394729	CNN3	95135221-95135270	1266	4640743	1	1p21.3d	-
SGK	SGK1	4390450	6446	1.186217569	2.275553599	2.275553599	0.002769527	2.013595153	4.03787193		2.34247E-05	1	1	1.186217569	2.013595153	8.789301891		0.563552693	SGK	134532365-134532414	6446	4390450	6	6q23.2d	-
GSTO2	GSTO2	2260730	119391	1.456192238	2.743832166	2.743832166	7.91105E-05	2.011534416	4.032108376		2.44735E-06	1	1	1.456192238	2.011534416	7.7805294	Glutathion-S-transferase omega 2.Omega-klassen konjugerer ikke melphalan	0.680495639	GSTO2	106028995-106029027:106029118-106029134	119391	2260730	10	10q25.1a	+
CSAG1	CSAG1	3830202	158511	1.708612399	3.268463076	3.268463076	3.22922E-08	2.005584417	4.015513298		3.09408E-09	1	1	1.708612399	2.005584417	8.397879583		0.813958972	CSAG1	151659980-151660029	158511	3830202	X	Xq28e	+
MAPT	MAPT	2630176	4137	1.520879095	2.869658568	2.869658568	1.47307E-08	1.999022682	3.997291217		2.83119E-10	1	1	1.520879095	1.999022682	7.857411268		0.717900801	MAPT	41461293-41461342	4137	2630176	17	17q21.31e	+
NEIL3	NEIL3	1980039	55247	1.897738584	3.726286453	3.726286453	1.277E-06	1.981571125	3.94922927		9.39042E-07	1	1	1.897738584	1.981571125	8.047638664		0.943547765	NEIL3	178520437-178520486	55247	1980039	4	4q34.3a	+
GADD45A	GADD45A	4880673	1647	1.911652031	3.762396854	3.762396854	8.58864E-08	1.975039664	3.931390479		5.80903E-08	1	1	1.911652031	1.975039664	11.19499458	Stress sensor. Activates p38/JNK pathway via MTK1/MEKK4. Induced by p53 dep. And indep mech. Mediates G2 arrest	0.957014286	GADD45A	67926172-67926221	1647	4880673	1	1p31.3a	+
ST8SIA5	ST8SIA5	6980678	29906	1.983030316	3.953225676	3.953225676	1.35531E-07	1.936397343	3.827486642		2.17468E-07	1	1	1.983030316	1.936397343	8.174854591		1.032851593	ST8SIA5	44259266-44259315	29906	6980678	18	18q21.1b	-
FOXC1	FOXC1	5090750	2296	1.297603951	2.458202815	2.458202815	1.82718E-05	1.933297842	3.819272458		1.35881E-07	1	1	1.297603951	1.933297842	10.04822192		0.643631174	FOXC1	1557280-1557329	2296	5090750	6	6p25.3a	+
UNC13C	UNC13C	4920719	440279	1.963696133	3.900600198	3.900600198	2.92304E-08	1.907955237	3.752768345		4.45283E-08	1	1	1.963696133	1.907955237	8.574682162		1.039392747	UNC13C	52707927-52707976	440279	4920719	15	15q21.3a-q21.3b	+
LOC652493	LOC652493	150609	652493	1.672795466	3.188317858	3.188317858	0.00013011	1.883140756	3.688772349		5.62603E-05	1	1	1.672795466	1.883140756	8.347034675		0.86433034	LOC652493		652493	150609
LOC647460	NA	7610519	NA	1.423063716	2.681543609	2.681543609	0.000199832	1.861016245	3.632634576		1.59341E-05	1	1	1.423063716	1.861016245	8.230312142		0.738181491	LOC647460		647460	7610519
LINCR	NA	6220494	NA	1.772846786	3.417276029	3.417276029	3.53786E-06	1.854001999	3.615015916		2.74574E-06	1	1	1.772846786	1.854001999	8.206729318		0.94530041	LINCR	96527368-96527417	93082	6220494	2	2q11.2a	-
AUTS2	AUTS2	1470762	26053	2.331840797	5.034473102	5.034473102	0.000237579	1.853946565	3.614877015		0.002952671	1	1	2.331840797	1.853946565	9.532078713		1.392709373	AUTS2	69895702-69895751	26053	1470762	7	7q11.22b	+
CTXN1	NA	360114	NA	1.512236266	2.852518545	2.852518545	0.021309633	1.844475866	3.591224554		0.009324921	0	0	1.512236266	1.844475866	10.23770566		0.794302473	CTXN1	7895402-7895451	404217	360114	19	19p13.2e	-
ENC1	NA	7150563	NA	0.995387743	1.993616263	1.993616263	0.024350471	1.839250256	3.57824025		0.000368586	0	1	0.995387743	1.839250256	8.19346393		0.557149918	ENC1	73959244-73959293	8507	7150563	5	5q13.3a	-
LOC440871	LOC440871	50082	440871	1.555511223	2.939378659	2.939378659	0.000693033	1.835185642	3.568173192		0.000213209	1	1	1.555511223	1.835185642	8.287969933		0.823776902	LOC440871	87419720-87419769	440871	50082	2	2p11.2d	+
LOC387882	NA	5810743	NA	1.677705276	3.199186893	3.199186893	0.000724703	1.833372966	3.563692771		0.000494735	1	1	1.677705276	1.833372966	8.932229157		0.897716806	LOC387882	104288777-104288826	387882	5810743	12	12q23.3b	+
NPC1	NPC1	7570358	4864	1.474004927	2.777919759	2.777919759	1.95384E-07	1.807443863	3.500215778		1.27052E-08	1	1	1.474004927	1.807443863	9.243020027		0.793642431	NPC1	19365864-19365913	4864	7570358	18	18q11.2b	-
DDAH1	DDAH1	3170292	23576	1.305811762	2.472227933	2.472227933	0.000928357	1.805792957	3.496212699		5.53249E-05	1	1	1.305811762	1.805792957	7.579625231		0.707115998	DDAH1	85557058-85557107	23576	3170292	1	1p22.3e	-
C18ORF56	C18orf56	1450682	494514	1.374452553	2.592695095	2.592695095	1.50555E-05	1.800083094	3.482402821		6.58191E-07	1	1	1.374452553	1.800083094	10.68273747		0.744513265	C18ORF56	649651-649700	494514	1450682	18	18p11.32c	-
MAGEA10	MAGEA10	2490541	4109	1.457728176	2.746754891	2.746754891	0.00070878	1.799059672	3.479933342		0.000141431	1	1	1.457728176	1.799059672	8.394902813		0.789312502	MAGEA10	151302986-151303035	4109	2490541	X	Xq28e	-
CYP24A1	CYP24A1	6400131	1591	1.634949117	3.10576596	3.10576596	2.50994E-05	1.796715025	3.474282399		1.18499E-05	1	1	1.634949117	1.796715025	7.408765958		0.8939302	CYP24A1	52203887-52203936	1591	6400131	20	20q13.2c	-
DDIT4L	DDIT4L	380019	115265	1.736484932	3.332222952	3.332222952	0.012136145	1.766246697	3.401678268		0.015965655	0	0	1.736484932	1.766246697	10.71838083	REDD2 DNA-damage inducible transcript 4L	0.979582044	DDIT4L	101326239-101326288	115265	380019	4	4q23b	-
IL8	NA	1570553	NA	1.413213386	2.663297119	2.663297119	0.004287533	1.742457525	3.346046571		0.001199885	1	1	1.413213386	1.742457525	7.672540335		0.795953393	IL8	74608648-74608697	3576	1570553	4	4q13.3d	+
GALM	GALM	2480450	130589	1.568054608	2.965046249	2.965046249	0.000130812	1.739239577	3.338591491		6.66034E-05	1	1	1.568054608	1.739239577	9.177657903		0.888112923	GALM	38814645-38814694	130589	2480450	2	2p22.1c	+
FAS	FAS	3420026	355	1.626587403	3.087817319	3.087817319	6.47274E-08	1.738066131	3.335877084		2.69391E-08	1	1	1.626587403	1.738066131	7.683314537	Ogs� oppreg i drug resistant melanoma uten samtidig aktivering av apoptose	0.925638817	FAS	90765077-90765126	355	3420026	10	10q23.31b	+
RHOC	RHOC	4390619	389	1.447741383	2.727806641	2.727806641	1.01684E-05	1.73267117	3.323425859		1.38456E-06	1	1	1.447741383	1.73267117	7.983983924	Biomarker for metastasis in many cancers. Modulates actin network	0.820781554	RHOC	113243778-113243827	389	4390619	1	1p13.2c	-
AGA	AGA	130064	175	1.499218456	2.82689531	2.82689531	2.29734E-08	1.726100904	3.308324854		2.8476E-09	1	1	1.499218456	1.726100904	7.753058285		0.854479362	AGA	178588987-178589036	175	130064	4	4q34.3a	-
CAV2	CAV2	2630577	858	1.607326329	3.046866585	3.046866585	0.000427956	1.723284018	3.301871598		0.000341333	1	1	1.607326329	1.723284018	8.500325517		0.922769555	CAV2	115927676-115927725	858	2630577	7	7q31.2b	+
CNGB1	NA	7510524	NA	1.630619182	3.096458653	3.096458653	1.64972E-07	1.69141978	3.229743917		1.18659E-07	1	1	1.630619182	1.69141978	7.502866042		0.958731941	CNGB1		1258	7510524		16q13d
C4ORF31	C4orf31	1010746	79625	1.482810498	2.794926798	2.794926798	1.56282E-06	1.671633177	3.185750266		3.87067E-07	1	1	1.482810498	1.671633177	7.97179956		0.877321373	C4ORF31	122176576-122176625	79625	1010746	4	4q27b	-
PHLDA1	PHLDA1	5900725	22822	1.118786549	2.171642389	2.171642389	0.000342066	1.662859423	3.16643491		6.49229E-06	1	1	1.118786549	1.662859423	7.950745525		0.685832	PHLDA1	76423758-76423807	22822	5900725	12	12q21.2a	-
ARL9	ARL9	6350066	132946	1.065218459	2.09248671	2.09248671	2.07909E-07	1.657306112	3.1542699		4.40651E-10	1	1	1.065218459	1.657306112	7.350988952		0.663382265	ARL9	57084739-57084788	132946	6350066	4	4q12e	+
C3ORF58	C3orf58	4060131	205428	1.542698976	2.913390274	2.913390274	6.47274E-08	1.648084195	3.134171652		2.69391E-08	1	1	1.542698976	1.648084195	8.879060355		0.929556705	C3ORF58	145193472-145193521	205428	4060131	3	3q24a	+
LOC652694	LOC650405	580136	650405	1.300386969	2.462949367	2.462949367	0.000152755	1.644062727	3.125447408		1.73446E-05	1	1	1.300386969	1.644062727	7.963483274		0.788030974	LOC652694		652694	580136
CLEC7A	CLEC7A	6590451	64581	1.063610633	2.090156014	2.090156014	8.98594E-05	1.632682048	3.100889353		6.91394E-07	1	1	1.063610633	1.632682048	8.055402425		0.674050498	CLEC7A	10282744-10282793	64581	6590451	12	12p13.2c	-
PDZD8	PDZD8	2340008	118987	1.328956646	2.512209268	2.512209268	6.22055E-06	1.632482359	3.100460176		5.46586E-07	1	1	1.328956646	1.632482359	8.254204178		0.810269807	PDZD8	119043947-119043996	118987	2340008	10	10q25.3b-q26.11a	-
GAGE4	NA	50220	NA	1.363097323	2.572368491	2.572368491	0.001599024	1.610485326	3.053545466		0.000545827	1	1	1.363097323	1.610485326	12.27709864		0.842420236	GAGE4	49103593-49103642	2576	50220	X		+
F2R	NA	4570398	NA	1.257271317	2.390431919	2.390431919	2.89119E-05	1.608399908	3.049134748		2.00592E-06	1	1	1.257271317	1.608399908	7.599701862		0.783970574	F2R	76066216-76066265	2149	4570398	5	5q13.3d	+
GAGE12I	NA	4830561	NA	1.326388847	2.507741857	2.507741857	0.002170851	1.608239674	3.048796114		0.000605151	1	1	1.326388847	1.608239674	12.50636468		0.822535113	GAGE12I	49103621-49103666:49104707-49104710	26748	4830561	X	Xp11.23b	+
ASAP1	ASAP1	7000072	50807	1.138460771	2.201460214	2.201460214	4.72261E-06	1.60413146	3.04012672		5.78119E-08	1	1	1.138460771	1.60413146	8.313391625		0.724134359	ASAP1	131135973-131136022	50807	7000072	8	8q24.21c	-
KIF1B	KIF1B	7040707	23095	1.837775312	3.574583894	3.574583894	2.51875E-07	1.591379156	3.013372776		2.2209E-06	1	1	1.837775312	1.591379156	8.656095236		1.18624019	KIF1B	10364165-10364214	23095	7040707	1	1p36.22c	+
GAGE5	NA	6900328	NA	1.381431583	2.605267629	2.605267629	0.001029805	1.584748039	2.999554074		0.000450064	1	1	1.381431583	1.584748039	12.3826292		0.868551646	GAGE5	49103601-49103650	2577	6900328	X		+
DCLK1	DCLK1	5050431	9201	1.106610411	2.153391167	2.153391167	6.16723E-08	1.582069807	2.993990839		3.80615E-10	1	1	1.106610411	1.582069807	7.710542004		0.719237727	DCLK1	35243817-35243866	9201	5050431	13	13q13.3a	-
GAGE6	GAGE6	7570189	2578	1.422629218	2.680736129	2.680736129	0.000777157	1.567366697	2.963632782		0.000492358	1	1	1.422629218	1.567366697	11.88301579		0.904543959	GAGE6	49217080-49217129	2578	7570189	X		+
CD72	CD72	4200546	971	1.443859533	2.720476815	2.720476815	6.71006E-06	1.550641288	2.929473273		3.82582E-06	1	1	1.443859533	1.550641288	8.178740498		0.928657326	CD72	35600249-35600297:35600599-35600599	971	4200546	9	9p13.3b-p13.3a	-
BCL11B	BCL11B	1030296	64919	1.660832042	3.161988328	3.161988328	2.06521E-08	1.545424548	2.918899519		5.26532E-08	1	1	1.660832042	1.545424548	7.258764297	CTIP-2 Counteracts replication stress. Constitutively downregulates P21. DSB resection	1.083280979	BCL11B	99636041-99636090	64919	1030296	14	14q32.2b	-
ADA	ADA	7210192	100	1.186643158	2.276224977	2.276224977	4.79936E-05	1.543384536	2.914775028		2.9679E-06	1	1	1.186643158	1.543384536	10.51032505		0.780926471	ADA	43248441-43248474:43248475-43248488:43248940-43248941	100	7210192	20	20q13.12a	-
CHST7	CHST7	5900452	56548	1.288215071	2.442257079	2.442257079	1.04091E-07	1.537326213	2.90256065		9.35691E-09	1	1	1.288215071	1.537326213	9.969460196		0.841414659	CHST7	46342593-46342642	56548	5900452	X	Xp11.3a	+
GAGE5	NA	1050373	NA	1.346650881	2.543210505	2.543210505	0.001473396	1.525223916	2.878313859		0.000742677	1	1	1.346650881	1.525223916	12.57786923		0.883576507	GAGE5	49103603-49103652	2577	1050373	X		+
HS.363526	NA	3870025	NA	1.026623843	2.037251147	2.037251147	3.53483E-06	1.520474397	2.868853697		2.12879E-08	1	1	1.026623843	1.520474397	7.477662113		0.710127236	HS.363526	33021456-33021505	NA	3870025	8		+
CLEC7A	CLEC7A	2640603	64581	1.132200005	2.191927385	2.191927385	0.00020049	1.519645382	2.867205643		1.1815E-05	1	1	1.132200005	1.519645382	7.9235681		0.764482098	CLEC7A	10282727-10282776	64581	2640603	12	12p13.2c	-
LOC645037	GAGE2B	2350553	645037	1.4240567	2.683389908	2.683389908	0.000723004	1.51893236	2.865788936		0.000605151	1	1	1.4240567	1.51893236	12.44104663		0.936352944	LOC645037	49122664-49122713	645037	2350553	X	Xp11.23b	+
CCDC34	CCDC34	7040184	91057	1.269979823	2.411581927	2.411581927	0.002327465	1.517540393	2.863025248		0.00075851	1	1	1.269979823	1.517540393	10.61801406		0.842319476	CCDC34	27378993-27379042	91057	7040184	11	11p14.1d	-
SH3KBP1	SH3KBP1	6020152	30011	0.967134536	1.95495383	1.95495383	0.01800494	1.517519539	2.862983864		0.001022399	0	1	0.967134536	1.517519539	10.07239516	Part of Odin, with 14-3-3 complex	0.682837879	SH3KBP1	19463956-19464005	30011	6020152	X	Xp22.12b	-
PRDM10	PRDM10	670128	56980	1.889495431	3.705056211	3.705056211	1.90611E-10	1.508412542	2.84496823		3.55782E-09	1	1	1.889495431	1.508412542	7.880098502		1.302319011	PRDM10	129769983-129770032	56980	670128	11	11q24.3b-q24.3c	-
FLJ10986	FGGY	2650164	55277	1.240883387	2.36343205	2.36343205	0.000236295	1.506520364	2.841239336		4.70817E-05	1	1	1.240883387	1.506520364	8.064137857		0.831831384	FLJ10986	59912323-59912372	55277	2650164	1	1p32.1d-p32.1c	+
SPRY1	SPRY1	3310692	10252	1.335198266	2.523101538	2.523101538	7.56889E-08	1.502538568	2.83340841		1.53301E-08	1	1	1.335198266	1.502538568	7.505290829		0.890482829	SPRY1	124324405-124324454	10252	3310692	4	4q28.1a	+
TDO2	TDO2	5810634	6999	1.759797488	3.38650585	3.38650585	2.62209E-06	1.49864787	2.825777493		2.62265E-05	1	1	1.759797488	1.49864787	7.804513643	Kataboliserer tryptofan - immunosuppresivt	1.198433301	TDO2	157060480-157060529	6999	5810634	4	4q32.1b	+
SLC16A9	SLC16A9	6290161	220963	1.54953927	2.92723642	2.92723642	0.000724703	1.493986418	2.816661938		0.001549252	1	1	1.54953927	1.493986418	8.352643705		1.039257278	SLC16A9	61080823-61080872	220963	6290161	10	10q21.1f	-
NAPG	NAPG	1430114	8774	1.283493743	2.434277673	2.434277673	2.50665E-07	1.492233671	2.813242018		3.56615E-08	1	1	1.283493743	1.492233671	8.814384454		0.865292661	NAPG	10539088-10539093:10540074-10540117	8774	1430114	18	18p11.22a	+
SIPA1L2	SIPA1L2	3460053	57568	1.525342597	2.878550649	2.878550649	8.12837E-05	1.492181822	2.813140915		0.000157642	1	1	1.525342597	1.492181822	8.402756926		1.023251496	SIPA1L2	232533811-232533860	57568	3460053	1	1q42.2b	-
GAGE4	NA	1990519	NA	1.528567953	2.884993268	2.884993268	0.000441447	1.488958272	2.806862266		0.000861362	1	1	1.528567953	1.488958272	12.25210252		1.027835709	GAGE4	49103594-49103643	2576	1990519	X		+
CAV2	NA	620360	NA	1.767185694	3.403893017	3.403893017	1.74426E-06	1.484018214	2.79726748		2.13979E-05	1	1	1.767185694	1.484018214	7.835321628		1.216863615	CAV2	115935309-115935358	858	620360	7	7q31.2b	+
NGB	NGB	4540138	58157	1.406569272	2.651059907	2.651059907	5.67805E-06	1.481350752	2.792100269		4.08711E-06	1	1	1.406569272	1.481350752	8.196563787		0.949485925	NGB	77731875-77731924	58157	4540138	14	14q24.3c	-
GAGE12G	GAGE1	1050056	2543	1.399940208	2.638906451	2.638906451	0.00107929	1.474191064	2.77827819		0.001043559	1	1	1.399940208	1.474191064	12.52098865		0.949835211	GAGE12G	49221969-49222018	645073	1050056	X	Xp11.23b	+
CXCL12	CXCL12	4610615	6387	1.456757043	2.744906567	2.744906567	0.004558167	1.46712445	2.764702892		0.006610117	1	0	1.456757043	1.46712445	9.434631083		0.99283962	CXCL12	44876268-44876317	6387	4610615	10	10q11.21c	-
TDRD10	TDRD10	5900333	126668	1.268046169	2.408351833	2.408351833	0.002521767	1.461263775	2.753494592		0.001175707	1	1	1.268046169	1.461263775	7.484337202		0.874652829	TDRD10	152786863-152786912	126668	5900333	1	1q21.3e	+
SKAP1	SKAP1	4220053	8631	0.935866543	1.913039341	1.913039341	0.002928592	1.452934931	2.737644149		7.09249E-05	0	1	0.935866543	1.452934931	8.628587832		0.69879036	SKAP1	46210847-46210896	8631	4220053	17	17q21.32b-q21.32c	-
C11ORF71	NA	1230543	NA	1.523805871	2.875486114	2.875486114	1.19272E-07	1.448738379	2.729692383		2.78871E-07	1	1	1.523805871	1.448738379	7.998628488		1.053410315	C11ORF71	113775590-113775639	54494	1230543	11	11q23.2b	-
TIGD7	TIGD7	4640438	91151	1.832329927	3.561117225	3.561117225	1.20642E-08	1.439900521	2.713021576		3.13649E-07	1	1	1.832329927	1.439900521	8.385565159		1.312601881	TIGD7	3348977-3349026	91151	4640438	16	16p13.3c	-
CDC14B	CDC14B	6040037	8555	1.17698286	2.261034272	2.261034272	2.03762E-05	1.427327373	2.68948021		2.63671E-06	1	1	1.17698286	1.427327373	7.281778274		0.840695635	CDC14B	99262893-99262942	8555	6040037	9	9q22.33a	-
TPST1	TPST1	4760747	8460	1.422778612	2.681013738	2.681013738	1.86847E-06	1.422019842	2.679604058		2.60602E-06	1	1	1.422778612	1.422019842	7.882489563		1.000526078	TPST1	65162582-65162631	8460	4760747	7	7q11.21e	+
ASAP1	ASAP1	940164	50807	0.814203958	1.758327684	1.758327684	8.56862E-06	1.420839795	2.677413183		5.16203E-09	0	1	0.814203958	1.420839795	7.246684272		0.656726312	ASAP1	131135610-131135659	50807	940164	8	8q24.21c	-
HES6	HES6	610201	55502	1.471076083	2.772285969	2.772285969	0.000239347	1.415047476	2.666685108		0.000541893	1	1	1.471076083	1.415047476	9.766349111		1.039600049	HES6	238811723-238811772	55502	610201	2	2q37.3c	-
EXOSC6	NA	6330025	NA	1.927918031	3.80505691	3.80505691	1.52773E-07	1.407519143	2.652805941		1.2161E-05	1	1	1.927918031	1.407519143	11.05696566	Part of nuclear exosome complex, RNA surveillance	1.434351775	EXOSC6	70284155-70284204	118460	6330025	16	16q22.1f	-
FHOD3	FHOD3	1300670	80206	0.933631245	1.910077592	1.910077592	0.01820212	1.405532317	2.64915511		0.001498115	0	1	0.933631245	1.405532317	7.880823382		0.721013875	FHOD3	32613624-32613673	80206	1300670	18	18q12.2b	+
ACSM3	ACSM3	6580735	6296	1.087491459	2.125042153	2.125042153	0.036643361	1.40539957	2.648911364		0.012855859	0	0	1.087491459	1.40539957	7.621747623		0.802232261	ACSM3	20711090-20711139	6296	6580735	16	16p12.2c	+
AK3L1	AK3L1	160148	205	1.409307381	2.656096166	2.656096166	4.3701E-06	1.398329022	2.635960993		6.6672E-06	1	1	1.409307381	1.398329022	9.302026178		1.007638646	AK3L1	65465577-65465626	205	160148	1	1p31.3b	+
PTPRF	PTPRF	3060398	5792	1.30412371	2.469336948	2.469336948	1.74316E-05	1.396232957	2.632134036		1.0974E-05	1	1	1.30412371	1.396232957	7.952586235		0.938150152	PTPRF	43861719-43861768	5792	3060398	1	1p34.2a	+
TOM1L1	TOM1L1	5720112	10040	1.356460332	2.560561716	2.560561716	1.50254E-05	1.395907821	2.631540906		1.52526E-05	1	1	1.356460332	1.395907821	8.31436059		0.973027518	TOM1L1	50382447-50382486:50392926-50392935	10040	5720112	17	17q22b	+
BIRC3	NA	5080021	NA	1.572140691	2.973455926	2.973455926	7.6024E-05	1.392677134	2.625654581		0.000403202	1	1	1.572140691	1.392677134	8.564071699		1.132462719	BIRC3	101713457-101713506	330	5080021	11	11q22.2a	+
HS.569878	NA	3840575	NA	1.12005748	2.173556322	2.173556322	0.137138729	1.391860795	2.624169291		0.089485451	0	0	1.12005748	1.391860795	8.818185504		0.828283575	HS.569878	10656649-10656698	NA	3840575	18		+
HS.574758	NA	5960608	NA	1.039184027	2.055065002	2.055065002	0.001658318	1.385158814	2.612007092		0.000171544	1	1	1.039184027	1.385158814	7.565475516		0.786776195	HS.574758	13577395-13577444	NA	5960608	2		-
TNFRSF21	TNFRSF21	3780092	27242	1.806191423	3.497178471	3.497178471	1.38714E-08	1.381641699	2.605647091		5.3222E-07	1	1	1.806191423	1.381641699	8.99470758	Proapoptotic TNF receptor Activates NFkB and p38/JNK	1.342153541	TNFRSF21	47307455-47307504	27242	3780092	6	6p12.3d	-
GAGE12I	GAGE7	4900021	2579	1.004603896	2.00639255	2.00639255	0.010625914	1.37809461	2.599248574		0.001521812	0	1	1.004603896	1.37809461	10.25995995		0.771912533	GAGE12I	49110777-49110793:49110794-49110826	26748	4900021	X	Xp11.23b	+
SH3KBP1	SH3KBP1	3450059	30011	1.153931109	2.225193982	2.225193982	0.007651782	1.375810642	2.595136893		0.003253458	0	1	1.153931109	1.375810642	10.90437779		0.857447632	SH3KBP1	19463663-19463712	30011	3450059	X	Xp22.12b	-
CA9	CA9	6040626	768	1.073584743	2.10465643	2.10465643	0.381027725	1.370685428	2.585933953		0.311557449	0	0	1.073584743	1.370685428	8.177699459		0.813886382	CA9	35670757-35670806	768	6040626	9	9p13.3a	+
GPNMB	GPNMB	6840164	10457	0.960603582	1.946123926	1.946123926	0.000352206	1.361004856	2.568640263		1.2161E-05	0	1	0.960603582	1.361004856	9.314359293		0.75764752	GPNMB	23280846-23280895	10457	6840164	7	7p15.3b	+
CXCR4	CXCR4	1300280	7852	1.393839831	2.6277715	2.6277715	0.000617796	1.360238084	2.56727543		0.001191435	1	1	1.393839831	1.360238084	9.013838084	Chemokine receptor directing homing of cells to bone marrow. Blocked by Plerixafor, that induces stem cell mobilization from bone marrow to blood.	1.023564309	CXCR4	136872491-136872540	7852	1300280	2	2q21.3b	-
EPAS1	EPAS1	7610131	2034	1.019879379	2.027749416	2.027749416	4.15591E-05	1.348176604	2.545901502		2.01742E-06	1	1	1.019879379	1.348176604	7.444391968		0.796475989	EPAS1	46466797-46466846	2034	7610131	2	2p21b	+
LOC400027	LOC400027	6650164	400027	1.549273112	2.926696433	2.926696433	2.21356E-08	1.34263801	2.536146369		1.63317E-07	1	1	1.549273112	1.34263801	10.46429271		1.153993503	LOC400027	44406123-44406172	400027	6650164	12	12q12h	-
CASP6	CASP6	2320730	839	1.386859567	2.615088129	2.615088129	8.20057E-06	1.342166698	2.535317973		1.71958E-05	1	1	1.386859567	1.342166698	8.789071293	caspase 6	1.031463571	CASP6	110830114-110830163	839	2320730	4	4q25c	-
ERN1	NA	3290008	NA	1.224281305	2.336390308	2.336390308	2.53456E-06	1.33686806	2.526023499		1.05441E-06	1	1	1.224281305	1.33686806	10.73326973		0.924928176	ERN1	59559987-59560036	2081	3290008	17	17q23.3b	-
CXCR4	CXCR4	7320288	7852	1.669681715	3.181443972	3.181443972	0.000528922	1.328943684	2.512186697		0.005525101	1	0	1.669681715	1.328943684	10.53583587	Chemokine receptor directing homing of cells to bone marrow. Blocked by Plerixafor, that induces stem cell mobilization from bone marrow to blood.	1.266404275	CXCR4	136875646-136875695	7852	7320288	2	2q21.3b	-
SATB2	SATB2	1980682	23314	0.663067755	1.583446096	1.583446096	0.00429414	1.325439947	2.506092988		6.50572E-06	0	1	0.663067755	1.325439947	6.973182585		0.631838524	SATB2	199842795-199842844	23314	1980682	2	2q33.1c-q33.1d	-
CCDC34	CCDC34	3450408	91057	1.360769696	2.568221608	2.568221608	0.000828538	1.321639479	2.499499917		0.001648322	1	1	1.360769696	1.321639479	9.21204547		1.027494176	CCDC34	27360380-27360429	91057	3450408	11	11p14.1d	-
RSPO2	RSPO2	6420341	340419	1.158134105	2.23168608	2.23168608	0.000178034	1.31815377	2.493468141		7.00324E-05	1	1	1.158134105	1.31815377	7.813947278		0.895012871	RSPO2	108980783-108980832	340419	6420341	8	8q23.1c	-
PTPN12	PTPN12	3140364	5782	0.958833834	1.943738088	1.943738088	0.000109681	1.312865956	2.484345727		4.28009E-06	0	1	0.958833834	1.312865956	7.263938583		0.782394361	PTPN12	77107019-77107068	5782	3140364	7	7q11.23g	+
GBP1	GBP1	2190148	2633	0.900084195	1.866174889	1.866174889	0.037352256	1.305048898	2.470921021		0.006159584	0	0	0.900084195	1.305048898	7.459461488		0.75525477	GBP1	89291035-89291084	2633	2190148	1	1p22.2c	-
ELOVL6	ELOVL6	5670040	79071	1.527173146	2.882205388	2.882205388	1.41426E-07	1.291730768	2.448215863		1.65118E-06	1	1	1.527173146	1.291730768	9.609435249		1.177267671	ELOVL6	111190021-111190070	79071	5670040	4	4q25d	-
LOC401321	NA	4860685	NA	0.952309908	1.934968268	1.934968268	4.82066E-06	1.289051336	2.443673156		1.11408E-07	0	1	0.952309908	1.289051336	7.254700112		0.791827771	LOC401321	32768996-32769045	401321	4860685	7	7p14.3c	+
KCNK12	KCNK12	1940193	56660	0.838379308	1.788040368	1.788040368	0.009900394	1.288636313	2.442970281		0.000488005	0	1	0.838379308	1.288636313	11.45233672		0.731912452	KCNK12	47747952-47748001	56660	1940193	2	2p16.3d	-
LOC728006	MGC16385	6350075	92806	1.695811953	3.239591605	3.239591605	3.62462E-09	1.28818724	2.442209967		1.49144E-07	1	1	1.695811953	1.28818724	8.52634865		1.326500034	LOC728006	88563758-88563807	728006	6350075	16	16q24.3b	-
HRSP12	HRSP12	6420373	10247	0.72299255	1.650602294	1.650602294	0.00109015	1.285731419	2.438056263		3.16722E-06	0	1	0.72299255	1.285731419	9.19270283		0.67701567	HRSP12	99184297-99184308:99185893-99185930	10247	6420373	8	8q22.2a	-
FAM178B	FAM178B	1440379	51252	1.02037854	2.028451123	2.028451123	0.000171026	1.283787736	2.434773783		2.11028E-05	1	1	1.02037854	1.283787736	8.567640949		0.833116874	FAM178B	97541713-97541762	51252	1440379	2	2q11.2a	-
CXCL12	CXCL12	3870253	6387	1.541101585	2.910166274	2.910166274	2.43816E-05	1.275247854	2.420403966		0.000278557	1	1	1.541101585	1.275247854	8.609573383	Ligand for the CXCR4 receptor (also upreg in LR5) Important for hematopoetic stem cell homing to bone marrow	1.202347341	CXCL12	44866023-44866072	6387	3870253	10	10q11.21c	-
ICK	ICK	4570524	22858	1.573033079	2.975295743	2.975295743	3.22922E-08	1.26913547	2.410170936		6.91394E-07	1	1	1.573033079	1.26913547	8.409620711		1.234474991	ICK	52974628-52974677	22858	4570524	6	6p12.1d	-
CCNE2	CCNE2	4760154	9134	1.342805869	2.536441469	2.536441469	7.126E-05	1.269019071	2.409976488		0.000192527	1	1	1.342805869	1.269019071	9.387588827		1.052475608	CCNE2	95962279-95962328	9134	4760154	8	8q22.1c	-
MPP6	MPP6	3370280	51678	1.939950544	3.836924945	3.836924945	5.86076E-08	1.256188886	2.388639088		2.0868E-05	1	1	1.939950544	1.256188886	9.253055463		1.606322597	MPP6	24674683-24674732	51678	3370280	7	7p15.3a	+
OKL38	NA	4010086	NA	1.76661535	3.402547612	3.402547612	8.98228E-05	1.251505677	2.380897771		0.003414302	1	1	1.76661535	1.251505677	8.964072419		1.429102775	OKL38	82557392-82557437	29948	4010086	16	16q23.3b	+
BAIAP2	BAIAP2	70767	10458	1.183405725	2.271122816	2.271122816	7.37794E-06	1.244804575	2.369864502		5.53429E-06	1	1	1.183405725	1.244804575	8.249441507		0.95833446	BAIAP2	76704270-76704319	10458	70767	17	17q25.3f	+
GAGE5	GAGE2D	4290324	729408	0.962190972	1.948266416	1.948266416	0.013464515	1.240762175	2.363233488		0.003532185	0	1	0.962190972	1.240762175	10.31293801		0.824407079	GAGE5	49110783-49110793:49110794-49110832	2577	4290324	X		+
FRAT2	FRAT2	7330026	23401	1.48272355	2.794758359	2.794758359	2.1423E-08	1.240132292	2.362201922		2.53664E-07	1	1	1.48272355	1.240132292	9.891356554		1.183115776	FRAT2	99092443-99092492	23401	7330026	10	10q24.1b	-
CGN	CGN	1980670	57530	1.105656498	2.151967811	2.151967811	0.000314264	1.239012181	2.360368616		0.000158573	1	1	1.105656498	1.239012181	7.550678599		0.911708364	CGN	149777635-149777684	57530	1980670	1	1q21.3a	+
GAS2	GAS2	2900338	2620	1.003100437	2.00430274	2.00430274	0.013922378	1.232920581	2.350423264		0.0052806	0	0	1.003100437	1.232920581	7.764218155		0.852741194	GAS2	22790999-22791048	2620	2900338	11	11p14.3d-p14.3c	+
SLC9A9	SLC9A9	510128	285195	0.788584211	1.727378468	1.727378468	0.001808038	1.232327385	2.349457034		3.31545E-05	0	1	0.788584211	1.232327385	7.606501038		0.73522454	SLC9A9	144467024-144467073	285195	510128	3	3q24a	-
CD151	NA	6330474	NA	1.251585143	2.381028918	2.381028918	0.000206034	1.21916714	2.328122772		0.000424873	1	1	1.251585143	1.21916714	11.94436312		1.022724809	CD151	828761-828810	977	6330474	11	11p15.5c	+
ENTPD1	ENTPD1	5550279	953	0.591502539	1.50681525	1.50681525	0.005441705	1.215267197	2.32183781		6.96801E-06	0	1	0.591502539	1.215267197	7.364162109		0.64897524	ENTPD1	97604334-97604383	953	5550279	10	10q23.33d	+
KIAA1671	NA	3120474	NA	1.375193001	2.594026109	2.594026109	2.08377E-05	1.207677935	2.309655907		0.000131865	1	1	1.375193001	1.207677935	8.052813323		1.123122324	KIAA1671	23923092-23923141	85379	3120474	22	22q11.23c	+
TTC25	TTC25	7550021	83538	0.894691343	1.859212074	1.859212074	1.04354E-05	1.206096055	2.307124814		2.78871E-07	0	1	0.894691343	1.206096055	7.833019734		0.805856737	TTC25	37371029-37371078	83538	7550021	17	17q21.2b	+
PEG10	PEG10	7570630	23089	1.114007897	2.164461137	2.164461137	0.015867561	1.204560479	2.304670462		0.014470354	0	0	1.114007897	1.204560479	9.608920326		0.939162962	PEG10	94136574-94136623	23089	7570630	7	7q21.3b	+
HS.372654	NA	990600	NA	1.213041711	2.318258928	2.318258928	6.47274E-08	1.201779939	2.300232894		7.91687E-08	1	1	1.213041711	1.201779939	8.173555191		1.007836612	HS.372654	31645772-31645821	NA	990600	10		-
AK3L1	AK3L1	4610554	205	1.054166001	2.076517458	2.076517458	0.00026338	1.179061119	2.264293728		0.000133047	1	1	1.054166001	1.179061119	8.039195204		0.917070711	AK3L1	65463074-65463123	205	4610554	1	1p31.3b	+
MACF1	MACF1	6370739	23499	1.2645547	2.402530423	2.402530423	2.35851E-07	1.177928278	2.262516445		7.45392E-07	1	1	1.2645547	1.177928278	7.769178551		1.061884181	MACF1	39724028-39724053:39724054-39724077	23499	6370739	1	1p34.3a-p34.2d	+
SESTD1	SESTD1	670202	91404	0.895418677	1.860149632	1.860149632	9.40154E-05	1.177684008	2.262133399		5.78918E-06	0	1	0.895418677	1.177684008	7.437218314		0.822298823	SESTD1	179688097-179688146	91404	670202	2	2q31.2c	-
HEY1	HEY1	3840753	23462	1.153486225	2.224507904	2.224507904	1.97208E-07	1.177494798	2.261836739		1.79326E-07	1	1	1.153486225	1.177494798	8.677889603		0.983496229	HEY1	80838954-80839003	23462	3840753	8	8q21.13a	-
GPNMB	GPNMB	1570154	10457	0.580416066	1.495280418	1.495280418	0.039355067	1.17731816	2.261559825		0.000388557	0	1	0.580416066	1.17731816	8.733702023		0.66117217	GPNMB	23280521-23280570	10457	1570154	7	7p15.3b	+
SH3BP4	SH3BP4	4890674	23677	1.010306489	2.014338985	2.014338985	0.00020049	1.169772382	2.24976199		6.64498E-05	1	1	1.010306489	1.169772382	7.348446175		0.895356484	SH3BP4	235628804-235628853	23677	4890674	2	2q37.2a	+
RAB3IP	NA	1410603	NA	0.960600505	1.946119775	1.946119775	1.30383E-05	1.168897004	2.248397326		1.52028E-06	0	1	0.960600505	1.168897004	11.07581732		0.865558659	RAB3IP	68459110-68459159	117177	1410603	12	12q15c	+
DKFZP686J0529	NA	3990445	NA	0.807800954	1.750541124	1.750541124	0.029948722	1.168378314	2.247589109		0.004462729	0	1	0.807800954	1.168378314	7.977384607		0.778852824	DKFZP686J0529	14497938-14497987	388468	3990445	18	18p11.21b	-
POLR2L	POLR2L	6200017	5441	1.078680711	2.11210376	2.11210376	4.01299E-05	1.166815759	2.245156106		2.43632E-05	1	1	1.078680711	1.166815759	8.199059538		0.940738042	POLR2L	829972-830021	5441	6200017	11	11p15.5c	-
RAD51C	RAD51C	5910215	5889	1.070053514	2.099511243	2.099511243	0.000597811	1.156815749	2.229647663		0.00044997	1	1	1.070053514	1.156815749	11.73606662	Haploinsuff rad51c in mamm increases mmc sensitivity. Loss gives FA phenotype. Promotes CHK2 phos	0.941633639	RAD51C	54127402-54127451	5889	5910215	17	17q22d	+
CASP6	CASP6	4730577	839	0.833667844	1.782210621	1.782210621	2.68283E-05	1.153158753	2.22400303		6.23773E-07	0	1	0.833667844	1.153158753	7.588227131		0.801352605	CASP6	110837075-110837091:110838227-110838259	839	4730577	4	4q25c	-
PRSS2	PRSS2	2690452	5645	0.896220734	1.861184057	1.861184057	0.068287301	1.152621211	2.22317453		0.030956281	0	0	0.896220734	1.152621211	10.18315724		0.837174065	PRSS2	141873003-141873052	5645	2690452	7	7q34f	+
SPG7	SPG7	6280360	6687	1.085236878	2.121723823	2.121723823	8.00783E-06	1.145659759	2.212472862		5.70969E-06	1	1	1.085236878	1.145659759	9.895593576		0.958982982	SPG7	88151528-88151577	6687	6280360	16	16q24.3b	+
PHF17	PHF17	7150189	79960	1.250498656	2.379236452	2.379236452	2.87081E-06	1.144443477	2.210608395		1.2161E-05	1	1	1.250498656	1.144443477	8.620706512		1.076281289	PHF17	129784936-129784985	79960	7150189	4	4q28.2b	+
FAT1	FAT1	4280100	2195	0.968206856	1.95640744	1.95640744	0.009335065	1.143135652	2.208605353		0.004374302	0	1	0.968206856	1.143135652	7.822999688		0.885811237	FAT1	187746056-187746105	2195	4280100	4	4q35.2a	-
VIM	VIM	830593	7431	0.876225628	1.835566813	1.835566813	0.033375855	1.142593188	2.207775057		0.0106953	0	0	0.876225628	1.142593188	12.42111513		0.83141025	VIM	17316823-17316823:17317174-17317222	7431	830593	10	10p12.33c	+
GAGE7	GAGE7	7510703	2579	0.916296089	1.887263792	1.887263792	0.022069327	1.134081685	2.19478814		0.008872489	0	0	0.916296089	1.134081685	9.509992201		0.859884267	GAGE7	49110785-49110793:49110794-49110834	2579	7510703	X		+
WDR72	WDR72	2810451	256764	0.969007267	1.957493161	1.957493161	0.000147308	1.133294341	2.193590671		4.23644E-05	0	1	0.969007267	1.133294341	10.92262534		0.892369386	WDR72	51594718-51594767	256764	2810451	15	15q21.3a	-
CTTN	CTTN	130433	2017	1.04978794	2.070225525	2.070225525	0.021238455	1.128648718	2.18653845		0.020554172	0	0	1.04978794	1.128648718	8.716214425		0.946804995	CTTN	69959949-69959998	2017	130433	11	11q13.3c-q13.3d	+
ALOX5	ALOX5	1780273	240	0.782004944	1.719518865	1.719518865	0.13038443	1.126999372	2.184040141		0.044938021	0	0	0.782004944	1.126999372	8.563405265	makes leukotriene A4	0.787311017	ALOX5		240	1780273		10q11.21d
LOC284757	NA	2320452	NA	0.790970395	1.730237876	1.730237876	3.40589E-05	1.124460657	2.180200259		5.83643E-07	0	1	0.790970395	1.124460657	7.336614158		0.793614196	LOC284757	58332875-58332924	284757	2320452	20	20q13.33a	+
LOC653178	LOC728412	6180546	728412	0.800055417	1.741168007	1.741168007	0.069074109	1.116528945	2.168246748		0.020026567	0	0	0.800055417	1.116528945	9.824276998		0.803030379	LOC653178	9978161-9978210	653178	6180546	Y		+
LOC644919	NA	6290397	NA	0.589356853	1.504575865	1.504575865	0.015772116	1.113717957	2.164026186		0.000131806	0	1	0.589356853	1.113717957	8.201329393		0.69526694	LOC644919	40493876-40493907:40501745-40501762	644919	6290397	14		+
CTTN	CTTN	3850632	2017	0.987307596	1.982481765	1.982481765	0.003614615	1.11303423	2.163000847		0.00215616	0	1	0.987307596	1.11303423	8.603756882		0.916542297	CTTN	69959846-69959895	2017	3850632	11	11q13.3c-q13.3d	+
PRDM10	PRDM10	2070753	56980	0.904423846	1.871796825	1.871796825	2.76217E-07	1.110785608	2.159632163		1.79409E-08	0	1	0.904423846	1.110785608	7.207738528		0.866720202	PRDM10	129770555-129770604	56980	2070753	11	11q24.3b-q24.3c	-
RPS6KA2	RPS6KA2	5360424	6196	0.795134685	1.735239363	1.735239363	0.001178337	1.107661376	2.154960427		6.86772E-05	0	1	0.795134685	1.107661376	7.946710272		0.805230268	RPS6KA2	166823992-166824041	6196	5360424	6	6q27c	-
HSPA4L	HSPA4L	610408	22824	0.861569737	1.817014253	1.817014253	0.000469175	1.104899554	2.150839025		5.62603E-05	0	1	0.861569737	1.104899554	7.310016504		0.844793233	HSPA4L	128754068-128754117	22824	610408	4	4q28.1e	+
HS.10862	NA	1940563	NA	1.308606723	2.477022069	2.477022069	5.13913E-05	1.104237906	2.149852836		0.000457701	1	1	1.308606723	1.104237906	9.210577182		1.152182153	HS.10862	65470200-65470249	NA	1940563	1		+
KIAA0922	KIAA0922	1010152	23240	1.038691136	2.054363017	2.054363017	3.77406E-06	1.095548592	2.136943244		2.60954E-06	1	1	1.038691136	1.095548592	7.362896427		0.96135591	KIAA0922	154776920-154776969	23240	1010152	4	4q31.3d	+
SKAP1	SKAP1	5870192	8631	0.522233313	1.436176751	1.436176751	0.007266324	1.087675565	2.125313351		9.97947E-06	0	1	0.522233313	1.087675565	7.216655364		0.675748237	SKAP1	46239900-46239928:46247971-46247991	8631	5870192	17	17q21.32b-q21.32c	-
SKAP2	SKAP2	7160360	8935	0.555574561	1.469753854	1.469753854	0.020598111	1.084805725	2.121089835		0.000154409	0	1	0.555574561	1.084805725	7.377639286		0.692923906	SKAP2	26708399-26708448	8935	7160360	7	7p15.2b	-
LOC730525	NA	730709	NA	1.235593221	2.354781536	2.354781536	5.67805E-06	1.084085946	2.12003186		3.78939E-05	1	1	1.235593221	1.084085946	7.680906462		1.110729315	LOC730525		730525	730709
CD8B	CD8B	4210753	926	0.925458777	1.899288119	1.899288119	0.042615936	1.083679789	2.119435098		0.028031298	0	0	0.925458777	1.083679789	10.89661296		0.896129408	CD8B	87080121-87080170	926	4210753	2	2p11.2e	-
HS.143408	NA	6180592	NA	0.40818194	1.327012482	1.327012482	0.044539936	1.070817884	2.100623903		3.19398E-05	0	1	0.40818194	1.070817884	9.495434519		0.631723023	HS.143408	1826015-1826064	NA	6180592	19		-
DCAKD	NA	3890670	NA	0.830510805	1.778314886	1.778314886	0.00075992	1.068334456	2.097011039		9.65445E-05	0	1	0.830510805	1.068334456	10.40781832		0.848023617	DCAKD	40456286-40456335	79877	3890670	17	17q21.31d	-
SEMA4D	SEMA4D	4880408	10507	1.145215048	2.211790971	2.211790971	3.62615E-07	1.066458924	2.094286654		1.20997E-06	1	1	1.145215048	1.066458924	8.256891169		1.056107084	SEMA4D	91182226-91182275	10507	4880408	9	9q22.2a	-
HS.518527	NA	4610463	NA	0.827866916	1.775058923	1.775058923	0.000152157	1.06525568	2.092540695		1.37753E-05	0	1	0.827866916	1.06525568	7.848374519		0.848279284	HS.518527		NA	4610463
UCP2	UCP2	6580059	7351	1.096329925	2.138100881	2.138100881	0.000483618	1.055511581	2.078455098		0.001065028	1	1	1.096329925	1.055511581	9.9231441		1.028697172	UCP2	73686015-73686051:73686052-73686064	7351	6580059	11	11q13.4b	-
CHMP1A	CHMP1A	5900332	5119	0.961944148	1.947933124	1.947933124	5.44365E-06	1.053966675	2.076230582		2.28868E-06	0	1	0.961944148	1.053966675	8.709196909		0.938206547	CHMP1A	89710962-89711011	5119	5900332	16	16q24.3b	-
PTEN	PTEN	6840072	5728	1.250797929	2.379730052	2.379730052	3.50187E-07	1.053161765	2.075072531		4.4605E-06	1	1	1.250797929	1.053161765	8.984583845	dephos PTEN inhibits PI3K. Involved in Wnt signaling	1.14681777	PTEN	89692811-89692860	5728	6840072	10	10q23.31a	+
CDK10	CDK10	1850309	8558	1.169783287	2.249778996	2.249778996	7.33651E-06	1.053157701	2.075066687		3.59912E-05	1	1	1.169783287	1.053157701	10.31096169		1.084195997	CDK10	88290181-88290230	8558	1850309	16	16q24.3b	+
PITPNC1	PITPNC1	1230630	26207	0.724501585	1.6523297	1.6523297	0.003591654	1.053155571	2.075063623		0.00019342	0	1	0.724501585	1.053155571	7.94807196		0.796279054	PITPNC1	63113710-63113759	26207	1230630	17	17q24.2b	+
ATP2B4	ATP2B4	4180369	493	0.414818398	1.333130856	1.333130856	0.16119485	1.052085921	2.073525689		0.001862534	0	1	0.414818398	1.052085921	7.67480785		0.64292951	ATP2B4	201969102-201969151	493	4180369	1	1q32.1e	+
NUP62CL	NUP62CL	7100541	54830	0.769715183	1.704933162	1.704933162	0.000529632	1.047369151	2.066757541		3.30847E-05	0	1	0.769715183	1.047369151	7.220699551		0.824931386	NUP62CL	106253395-106253444	54830	7100541	X	Xq22.3b	-
YPEL2	YPEL2	1110465	388403	0.799161204	1.740089129	1.740089129	0.001448594	1.042903806	2.060370524		0.000181018	0	1	0.799161204	1.042903806	7.134904705		0.844551554	YPEL2	54833057-54833106	388403	1110465	17	17q22d	+
MGC87042	NA	6370364	NA	1.291212462	2.44733647	2.44733647	5.80825E-05	1.04197646	2.059046569		0.00075851	1	1	1.291212462	1.04197646	8.455581362		1.188577522	MGC87042	22498733-22498782	256227	6370364	7	7p15.3c	-
FERMT1	FERMT1	5890347	55612	1.411323182	2.65980998	2.65980998	2.41929E-06	1.040166706	2.056465268		0.000127216	1	1	1.411323182	1.040166706	9.300273179		1.293389206	FERMT1	6056160-6056209	55612	5890347	20	20p12.3c	-
CD8A	CD8A	3170128	925	0.797841835	1.738498515	1.738498515	4.11726E-05	1.039528942	2.055556379		2.44735E-06	0	1	0.797841835	1.039528942	7.44220127		0.845755696	CD8A	86865488-86865537	925	3170128	2	2p11.2e	-
CBX2	CBX2	6590278	84733	1.241743244	2.364841092	2.364841092	7.59971E-06	1.037985696	2.053358733		8.68392E-05	1	1	1.241743244	1.037985696	9.732435373		1.151694078	CBX2	75375837-75375886	84733	6590278	17	17q25.3d	+
CD8B	CD8B	70386	926	1.040645527	2.057147908	2.057147908	0.019203567	1.037889598	2.053221962		0.028229563	0	0	1.040645527	1.037889598	10.82904585		1.00191209	CD8B	87080135-87080184	926	70386	2	2p11.2e	-
CXCL12	CXCL12	4560020	6387	0.705194036	1.630363927	1.630363927	0.10066256	1.033022184	2.046306404		0.027333592	0	0	0.705194036	1.033022184	9.097190957		0.796734997	CXCL12	44872979-44873028	6387	4560020	10	10q11.21c	-
NR1H3	NR1H3	3710450	10062	0.932152581	1.908120895	1.908120895	0.000376973	1.031542335	2.044208475		0.000213209	0	1	0.932152581	1.031542335	8.197471911		0.933427739	NR1H3	47246893-47246942	10062	3710450	11	11p11.2b	+
ADAM23	ADAM23	110731	8745	0.833552608	1.782068271	1.782068271	0.010435477	1.030813639	2.04317622		0.003536263	0	1	0.833552608	1.030813639	11.25721368		0.872204881	ADAM23	207190600-207190649	8745	110731	2	2q33.3b	+
IRF8	IRF8	150072	3394	0.9182188	1.889780666	1.889780666	0.006724376	1.028695622	2.040178839		0.004477902	0	1	0.9182188	1.028695622	9.492514067		0.926281868	IRF8	84513378-84513427	3394	150072	16	16q24.1b	+
GAA	GAA	1190634	2548	0.899117674	1.86492508	1.86492508	0.000972598	1.026948843	2.037710137		0.000440899	0	1	0.899117674	1.026948843	7.237474258		0.915206263	GAA	75707823-75707872	2548	1190634	17	17q25.3d	+
ABR	ABR	620240	29	1.117242159	2.169318911	2.169318911	7.94438E-06	1.025316813	2.035406306		3.15353E-05	1	1	1.117242159	1.025316813	9.421802109		1.065791584	ABR	908332-908381	29	620240	17	17p13.3f-p13.3e	-
FLJ22184	FLJ22184	7550368	80164	0.803469109	1.745292821	1.745292821	0.005848732	1.022187412	2.03099602		0.001335844	0	1	0.803469109	1.022187412	7.716366925		0.859328528	FLJ22184		80164	7550368		19p13.2e
DNASE2	NA	6200315	NA	0.428476143	1.345811303	1.345811303	0.157056013	1.017977064	2.025077419		0.00297406	0	1	0.428476143	1.017977064	9.86896195		0.664572767	DNASE2	12986103-12986152	1777	6200315	19	19p13.13c	-
LOC401152	NA	1980369	NA	0.431534705	1.348667495	1.348667495	0.042010415	1.017873843	2.024932535		9.23882E-05	0	1	0.431534705	1.017873843	7.858230168		0.666030829	LOC401152	120438257-120438306	401152	1980369	4	4q26f	-
LOC93622	LOC93622	2630224	93622	0.839827275	1.789835843	1.789835843	0.000207444	1.016024609	2.022338658		4.23644E-05	0	1	0.839827275	1.016024609	8.592040443		0.8850327	LOC93622		93622	2630224		4p16.1f
TFDP2	NA	7200678	NA	0.722264122	1.649769102	1.649769102	0.003865865	1.014180375	2.019755102		0.000306874	0	1	0.722264122	1.014180375	7.373785886		0.816816405	TFDP2	143153236-143153285	7029	7200678	3	3q23c	-
DMRTA1	DMRTA1	6290717	63951	1.127066701	2.184142069	2.184142069	3.88975E-05	1.013631684	2.018987088		0.000186389	1	1	1.127066701	1.013631684	7.425883386		1.08180091	DMRTA1	22441723-22441772	63951	6290717	9	9p21.3c	+
SLAIN1	SLAIN1	150019	122060	0.922383691	1.895244122	1.895244122	0.001056197	1.011891109	2.0165527		0.000693228	0	1	0.922383691	1.011891109	7.641281554		0.939843587	SLAIN1	77236092-77236141	122060	150019	13	13q22.3b	+
PPAP2B	PPAP2B	7050575	8613	1.218766447	2.327476251	2.327476251	1.04612E-05	1.00804346	2.011181745		0.000131865	1	1	1.218766447	1.00804346	7.917612626		1.157267987	PPAP2B	56960852-56960901	8613	7050575	1	1p32.2c	-
BCL2L13	BCL2L13	7200452	23786	1.236705852	2.356598285	2.356598285	6.4715E-06	0.999411362	1.999184142		0.000108412	1	0	1.236705852	0.999411362	9.073756642		1.178780001	BCL2L13	16591643-16591692	23786	7200452	22	22q11.21a	+
PLK4	PLK4	3190470	10733	1.153043655	2.223825606	2.223825606	0.000124774	0.996638842	1.995345869		0.000798381	1	0	1.153043655	0.996638842	9.760777547		1.114506332	PLK4	128817992-128818041	10733	3190470	4	4q28.1e	+
CMTM8	CMTM8	2480037	152189	1.730962006	3.31949092	3.31949092	1.9192E-09	0.996194836	1.994731874		3.36746E-06	1	0	1.730962006	0.996194836	9.195973402		1.664128881	CMTM8	32280449-32280464:32280465-32280498	152189	2480037	3	3p22.3c	+
NCK1	NCK1	3800544	4690	1.718239239	3.290345861	3.290345861	1.83209E-06	0.996057243	1.99454164		0.001078541	1	0	1.718239239	0.996057243	9.763728855		1.649675191	NCK1	136667468-136667517	4690	3800544	3	3q22.3a	+
BNC2	BNC2	7050010	54796	0.568295904	1.482771103	1.482771103	0.075570683	0.995648716	1.993976928		0.005244967	0	0	0.568295904	0.995648716	7.495974945		0.743625005	BNC2	16419475-16419524	54796	7050010	9	9p22.3a-p22.2b	-
KRT80	KRT80	4830520	144501	0.772881677	1.708679338	1.708679338	0.012689501	0.993694511	1.991277811		0.00334834	0	0	0.772881677	0.993694511	7.564260164		0.858081845	KRT80	52563537-52563586	144501	4830520	12	12q13.13d	-
CENTG2	NA	4220692	NA	0.820689962	1.766250491	1.766250491	0.000412592	0.98791503	1.983316647		9.7725E-05	0	0	0.820689962	0.98791503	9.084412546		0.890553958	CENTG2	236698307-236698356	116987	4220692	2	2q37.2a-q37.2b	+
FNBP1	FNBP1	5270435	23048	0.845627899	1.797046698	1.797046698	2.61478E-05	0.987582452	1.982859495		5.74139E-06	0	0	0.845627899	0.987582452	10.20354218		0.906290487	FNBP1	132649579-132649628	23048	5270435	9	9q34.11d	-
LOC653108	NA	1400543	NA	0.536061753	1.450008898	1.450008898	0.062360688	0.986630806	1.981551971		0.002450061	0	0	0.536061753	0.986630806	9.28765261		0.73175416	LOC653108	13973082-13973131	653108	1400543	21	21q11.2b	+
HS.573264	NA	290273	NA	0.432261182	1.349346794	1.349346794	0.051672283	0.981413106	1.974398367		0.000230023	0	0	0.432261182	0.981413106	8.337013967		0.683421754	HS.573264	26582548-26582597	NA	290273	6		+
ASB9	ASB9	4480091	140462	0.678613811	1.600601106	1.600601106	0.04794866	0.979409765	1.9716586		0.009307499	0	0	0.678613811	0.979409765	8.497630289		0.811804389	ASB9	15262251-15262300	140462	4480091	X	Xp22.2	-
DUSP4	DUSP4	2650041	1846	1.010020917	2.013940299	2.013940299	0.000236295	0.979022893	1.971129952		0.000504489	1	0	1.010020917	0.979022893	7.573324909		1.021718683	DUSP4	29263496-29263545	1846	2650041	8	8p21.1a	-
HIBADH	HIBADH	2480136	11112	0.475520439	1.39041971	1.39041971	0.066282142	0.975533214	1.966367823		0.001078541	0	0	0.475520439	0.975533214	9.013459716		0.70710052	HIBADH	27565919-27565968	11112	2480136	7	7p15.2a	-
CCNA2	CCNA2	2650608	890	1.462310304	2.755492699	2.755492699	0.001723411	0.974935791	1.965553716		0.03666817	1	0	1.462310304	0.974935791	10.9152751		1.401891323	CCNA2	122958685-122958734	890	2650608	4	4q27c	-
TP53INP1	TP53INP1	5420538	94241	0.706708788	1.63207662	1.63207662	0.007911979	0.974666206	1.965186463		0.000967397	0	0	0.706708788	0.974666206	7.8315996		0.830494536	TP53INP1	96007715-96007764	94241	5420538	8	8q22.1c	-
LOC88523	N4BP2L2	1440452	10443	0.89502969	1.859648155	1.859648155	0.00020677	0.972124039	1.961726665		0.000141431	0	0	0.89502969	0.972124039	7.441142609		0.947964968	LOC88523	31905007-31905056	88523	1440452	13	13q13.1a	-
TSPAN9	TSPAN9	7570196	10867	0.892156613	1.855948416	1.855948416	0.008678971	0.970980783	1.96017272		0.007332911	0	0	0.892156613	0.970980783	8.015711494		0.94682902	TSPAN9	3265746-3265795	10867	7570196	12	12p13.33a-p13.32b	+
TSPY2	TSPY2	3850326	64591	0.820471164	1.765982644	1.765982644	0.05069976	0.970531272	1.959562071		0.032984524	0	0	0.820471164	0.970531272	9.763570209		0.901212914	TSPY2	6116915-6116964	64591	3850326	Y	Yp11.2i	+
CCDC102A	CCDC102A	1660681	92922	1.068021142	2.096555675	2.096555675	3.37363E-06	0.970426246	1.959419422		1.54839E-05	1	0	1.068021142	0.970426246	7.951390677		1.069988207	CCDC102A	56103755-56103804	92922	1660681	16	16q13c	-
C20ORF177	C20orf177	770221	63939	0.527563287	1.441492456	1.441492456	0.01485538	0.967140509	1.954961924		0.000161073	0	0	0.527563287	0.967140509	9.827827908		0.737350656	C20ORF177	57955529-57955578	63939	770221	20	20q13.33a	+
LOC654103	NA	7320707	NA	1.098919047	2.141941454	2.141941454	0.001801209	0.965334014	1.952515518		0.007335021	1	0	1.098919047	0.965334014	8.8721032		1.097016354	LOC654103		654103	7320707
CD151	CD151	1940132	977	0.751163008	1.68314913	1.68314913	0.021506197	0.963399409	1.949899016		0.006805466	0	0	0.751163008	0.963399409	8.317582061		0.863198102	CD151	824533-824582	977	1940132	11	11p15.5c	+
MAGEA6	MAGEA6	5490367	4105	0.816025968	1.760549716	1.760549716	2.92949E-05	0.962828138	1.949127057		5.85553E-06	0	0	0.816025968	0.962828138	7.719015891		0.90325036	MAGEA6	151620904-151620911:151620912-151620953	4105	5490367	X	Xq28e	+
NRCAM	NRCAM	2750092	4897	1.238871778	2.360138916	2.360138916	2.35973E-05	0.962775106	1.94905541		0.000502575	1	0	1.238871778	0.962775106	8.551231029		1.210914222	NRCAM	107788573-107788622	4897	2750092	7	7q31.1a	-
HNRNPA3	HNRNPA3	1440592	220988	0.63701971	1.555113317	1.555113317	0.01510539	0.959681233	1.944880121		0.001106887	0	0	0.63701971	0.959681233	9.24760668		0.799593404	HNRNPA3	177789684-177789733	220988	1440592	2	2q31.2a	+
ZMAT3	ZMAT3	3140543	64393	0.985226517	1.979624108	1.979624108	0.012449514	0.958924873	1.943860749		0.021393271	0	0	0.985226517	0.958924873	9.292303315		1.018398108	ZMAT3	180224833-180224882	64393	3140543	3	3q26.32c	-
SLC2A12	SLC2A12	4560121	154091	1.048803586	2.068813488	2.068813488	1.83222E-05	0.957073537	1.941367892		7.50783E-05	1	0	1.048803586	0.957073537	7.320092812	glucose transporter GLUT12	1.065647318	SLC2A12	134353831-134353880	154091	4560121	6	6q23.2d	-
ADM	ADM	5670465	133	0.889782063	1.8528962	1.8528962	0.041413422	0.956526136	1.940631421		0.041868217	0	0	0.889782063	0.956526136	10.79757826		0.954790374	ADM	10285345-10285394	133	5670465	11	11p15.4a	+
GAGE8	GAGE2D	1170601	729408	0.680385796	1.602568246	1.602568246	0.038416838	0.956194938	1.940185962		0.007968309	0	0	0.680385796	0.956194938	8.494998232		0.82598693	GAGE8	49084601-49084614:49085655-49085662:49085663-49085690	100101629	1170601	X		+
BHLHE22	BHLHE22	7210551	27319	0.866508024	1.823244478	1.823244478	0.106014755	0.953795613	1.93696195		0.102536907	0	0	0.866508024	0.953795613	7.881252089		0.941290808	BHLHE22	65495888-65495937	27319	7210551	8	8q12.3c	+
CHPT1	CHPT1	2630687	56994	0.726657222	1.654800412	1.654800412	0.000484205	0.953790823	1.936955518		4.52334E-05	0	0	0.726657222	0.953790823	9.3452107		0.854330622	CHPT1	100638149-100638163:100641077-100641111	56994	2630687	12	12q23.2a	+
G6PD	G6PD	4200450	2539	0.667463691	1.588278262	1.588278262	0.003777849	0.952574018	1.93532253		0.000254974	0	0	0.667463691	0.952574018	10.56057487		0.820678847	G6PD	153759609-153759658	2539	4200450	X	Xq28g	-
HS.526540	NA	4490767	NA	0.682266208	1.604658399	1.604658399	6.18382E-05	0.950576159	1.932644331		1.58218E-06	0	0	0.682266208	0.950576159	7.199104942		0.830291624	HS.526540	88771371-88771420	NA	4490767	2		-
ALDH3B1	ALDH3B1	2970356	221	0.140241716	1.10208975	1.10208975	0.576304564	0.950425656	1.932442726		0.000692562	0	0	0.140241716	0.950425656	8.699202429		0.57030914	ALDH3B1	67553126-67553175	221	2970356	11	11q13.2a	+
TIMP2	TIMP2	780270	7077	0.677304734	1.599149406	1.599149406	0.006101216	0.950063338	1.931957474		0.000568156	0	0	0.677304734	0.950063338	9.857958146	Ihibits Mmatrix metalloproteinases	0.827735303	TIMP2	76849471-76849520	7077	780270	17	17q25.3b-q25.3c	-
STK39	STK39	3370092	27347	0.657294591	1.577122355	1.577122355	0.033234912	0.948991045	1.930522067		0.005322476	0	0	0.657294591	0.948991045	8.177875992		0.816940859	STK39	168811112-168811161	27347	3370092	2	2q24.3f	-
VIM	VIM	7050019	7431	0.976454186	1.967623494	1.967623494	0.016330287	0.948236892	1.929513171		0.027982642	0	0	0.976454186	0.948236892	11.79516323		1.019751263	VIM	17317867-17317894:17318299-17318320	7431	7050019	10	10p12.33c	+
TP53INP1	TP53INP1	6660630	94241	0.587428393	1.502566032	1.502566032	0.028280494	0.947063156	1.927944013		0.001681207	0	0	0.587428393	0.947063156	8.213405148		0.77936186	TP53INP1	96007891-96007940	94241	6660630	8	8q22.1c	-
CGNL1	CGNL1	110100	84952	1.518257982	2.864449657	2.864449657	0.00013918	0.94550061	1.925857036		0.01148626	1	0	1.518257982	0.94550061	9.55911212		1.487363601	CGNL1	55630050-55630099	84952	110100	15	15q21.3d	+
PRSS3	PRSS3	5080139	5646	0.681718063	1.604048833	1.604048833	0.146674952	0.943378997	1.923026971		0.064255551	0	0	0.681718063	0.943378997	10.19545162		0.83412706	PRSS3	33788069-33788080:33788484-33788521	5646	5080139	9	9p13.3d	+
PPAP2C	PPAP2C	6580754	8612	0.935894363	1.913076232	1.913076232	6.04568E-05	0.94217232	1.921419214		8.36747E-05	0	0	0.935894363	0.94217232	7.286699938		0.995657906	PPAP2C	281112-281161	8612	6580754	19	19p13.3j	-
LOC652685	NA	6760707	NA	0.959712573	1.944922371	1.944922371	0.001647708	0.936415861	1.913767885		0.003089822	0	0	0.959712573	0.936415861	7.945175481		1.016279135	LOC652685		652685	6760707
SOX2	SOX2	5130156	6657	1.257705979	2.391152227	2.391152227	0.001589187	0.935439352	1.912472962		0.019216835	1	0	1.257705979	0.935439352	7.673092877	Kan sammen med Myc bidra til � overf�re differensierte fibroblaster til pluripotente stamceller	1.25029335	SOX2	181431878-181431927	6657	5130156	3	3q26.33b	+
PRSS7	PRSS7	4250471	5651	0.614112847	1.530616489	1.530616489	0.039135837	0.929410126	1.904497147		0.004868324	0	0	0.614112847	0.929410126	7.627186178		0.803685367	PRSS7	18564167-18564216	5651	4250471	21	21q21.1d	-
KRCC1	KRCC1	2370538	51315	0.658352799	1.57827959	1.57827959	0.002781313	0.928403741	1.903169084		0.000187103	0	0	0.658352799	0.928403741	7.735081072		0.829290263	KRCC1	88327554-88327603	51315	2370538	2	2p11.2d	-
CLCN3	CLCN3	3440463	1182	0.96909171	1.957607739	1.957607739	0.000129483	0.927966806	1.902592776		0.000312738	0	0	0.96909171	0.927966806	8.558961257		1.028915784	CLCN3	170641911-170641960	1182	3440463	4	4q33a	+
CD58	CD58	3610035	965	0.817415011	1.762245609	1.762245609	0.000314264	0.92364281	1.896898928		0.000146139	0	0	0.817415011	0.92364281	8.618248938		0.929013973	CD58	116880330-116880373:116888456-116888461	965	3610035	1	1p13.1b	-
OLFML2B	OLFML2B	7150019	25903	0.726694368	1.65484302	1.65484302	0.006898645	0.92299384	1.896045835		0.00167099	0	0	0.726694368	0.92299384	7.152049796		0.872786401	OLFML2B	161953170-161953219	25903	7150019	1	1q23.3b	-
PIAS2	PIAS2	2320735	9063	0.544677931	1.458694667	1.458694667	0.083706749	0.922261238	1.895083265		0.008106768	0	0	0.544677931	0.922261238	7.447970044		0.769725898	PIAS2	44400972-44401021	9063	2320735	18	18q21.1b	-
DUSP3	DUSP3	6560156	1845	0.882730578	1.843861864	1.843861864	0.000110723	0.921851792	1.894545505		0.000108412	0	0	0.882730578	0.921851792	9.138318832		0.973247599	DUSP3	39199431-39199480	1845	6560156	17	17q21.31b	-
DHX40	DHX40	5220433	79665	0.764629938	1.698934154	1.698934154	1.20425E-05	0.921104391	1.893564272		1.57352E-06	0	0	0.764629938	0.921104391	9.57152303		0.897214939	DHX40	55040123-55040172	79665	5220433	17	17q23.1a	+
NEK1	NEK1	4760674	4750	0.553463151	1.467604416	1.467604416	0.000797642	0.919843153	1.891909598		4.94445E-06	0	0	0.553463151	0.919843153	7.42377864	Kinase inv i DNA repair. NEK1 KD is more sensitive to MMS H2O2 and ICL agents	0.775726503	NEK1	170551218-170551267	4750	4760674	4	4q33a	-
JAG2	JAG2	4670343	3714	1.036967861	2.05191058	2.05191058	5.66281E-06	0.919364019	1.891281379		3.31545E-05	1	0	1.036967861	0.919364019	8.680782536		1.084931413	JAG2	105608197-105608246	3714	4670343	14	14q32.33c	-
LARP1B	LARP1B	5910164	55132	0.720430733	1.647673892	1.647673892	0.001201978	0.917676973	1.889071061		0.000186632	0	0	0.720430733	0.917676973	9.649446562		0.872213823	LARP1B	129029963-129030012	55132	5910164	4	4q28.2a	+
DEF8	DEF8	5820768	54849	0.683520535	1.606054149	1.606054149	0.001025225	0.9146325	1.885088818		8.96858E-05	0	0	0.683520535	0.9146325	8.843133977		0.851977972	DEF8	88561781-88561830	54849	5820768	16	16q24.3b	+
ANKRD11	ANKRD11	3370274	29123	1.35833863	2.563897576	2.563897576	2.05906E-06	0.913865029	1.884086274		0.000287141	1	0	1.35833863	0.913865029	8.543833586		1.360817502	ANKRD11	89334288-89334337	29123	3370274	16	16q24.3a-q24.3b	-
TCTEX1D2	TCTEX1D2	7150433	255758	0.574598939	1.489263399	1.489263399	0.131867035	0.912397797	1.882171118		0.028212485	0	0	0.574598939	0.912397797	8.463163034		0.79124761	TCTEX1D2	197507304-197507337:197518211-197518226	255758	7150433	3	3q29f	-
NRCAM	NRCAM	6980301	4897	0.89602828	1.860935794	1.860935794	1.5188E-05	0.912204569	1.881919046		1.74634E-05	0	0	0.89602828	0.912204569	7.999951674		0.988850077	NRCAM	107788832-107788881	4897	6980301	7	7q31.1a	-
OLIG1	NA	2030403	NA	1.062908173	2.089138549	2.089138549	2.4356E-05	0.911718642	1.881285287		0.000190345	1	0	1.062908173	0.911718642	7.489773601		1.110484712	OLIG1	33366204-33366253	116448	2030403	21	21q22.11c	+
PLS1	PLS1	6330187	5357	0.975270009	1.966009113	1.966009113	2.58804E-06	0.90897678	1.877713273		8.62634E-06	0	0	0.975270009	0.90897678	8.025542189		1.047023069	PLS1	143914775-143914824	5357	6330187	3	3q23d	+
GYG1	GYG1	670528	2992	0.555772502	1.469955522	1.469955522	0.003121897	0.906663065	1.874704313		4.51937E-05	0	0	0.555772502	0.906663065	11.69019033		0.784099931	GYG1	148745033-148745082	2992	670528	3	3q24f	+
TYMS	TYMS	5910364	7298	0.823835393	1.770105554	1.770105554	0.092895228	0.906210483	1.874116299		0.08875949	0	0	0.823835393	0.906210483	11.96244188	Thymidylate synthase. Strange - if LR5 are more sensitive to 5-FU, TYMS should rather be down	0.944501446	TYMS	663033-663082	7298	5910364	18	18p11.32c	+
SPATA5L1	SPATA5L1	7400619	79029	0.577655953	1.492422436	1.492422436	0.013572098	0.9055359	1.873240195		0.00064151	0	0	0.577655953	0.9055359	8.91906151		0.796706391	SPATA5L1	43498081-43498130	79029	7400619	15	15q21.1a	+
KLHDC4	KLHDC4	4180176	54758	0.801350427	1.742731639	1.742731639	0.00035553	0.904750212	1.872220311		0.000165478	0	0	0.801350427	0.904750212	8.68408998		0.93083684	KLHDC4	87741498-87741547	54758	4180176	16	16q24.2a	-
VEZF1	VEZF1	510341	7716	1.162654329	2.238689322	2.238689322	3.12872E-07	0.904185341	1.871487407		1.09073E-05	1	0	1.162654329	0.904185341	9.241610145		1.196208595	VEZF1	56049045-56049094	7716	510341	17	17q22d	-
TMEM123	TMEM123	4610102	114908	0.690466232	1.613804963	1.613804963	0.000764389	0.903954875	1.871188467		7.99102E-05	0	0	0.690466232	0.903954875	12.31332497		0.862449182	TMEM123	102267762-102267811	114908	4610102	11	11q22.2a	-
HS.556082	NA	5810598	NA	0.568842918	1.483333418	1.483333418	0.000357824	0.901976029	1.868623646		2.9679E-06	0	0	0.568842918	0.901976029	8.725497788		0.793810686	HS.556082	87456497-87456546	NA	5810598	16		+
NUAK1	NUAK1	1690156	9891	1.552004249	2.93224215	2.93224215	2.91947E-07	0.901587306	1.868120227		0.000274582	1	0	1.552004249	0.901587306	9.090429356		1.569621755	NUAK1	106457601-106457650	9891	1690156	12	12q23.3c	-
AK3L1	AK3L1	4290192	205	0.892785348	1.856757426	1.856757426	0.001426523	0.900744392	1.867029071		0.002035224	0	0	0.892785348	0.900744392	8.250849339		0.994498401	AK3L1	65465168-65465217	205	4290192	1	1p31.3b	+
GNPDA2	GNPDA2	7550639	132789	1.027891071	2.039041405	2.039041405	0.000105467	0.900196572	1.866320258		0.000602306	1	0	1.027891071	0.900196572	8.050885118		1.09254636	GNPDA2	44704601-44704650	132789	7550639	4	4p13b	-
C11ORF67	C11orf67	3310228	28971	0.570657908	1.485200708	1.485200708	0.081349667	0.898993254	1.864764253		0.012286903	0	0	0.570657908	0.898993254	9.11566656		0.796454944	C11ORF67	77209896-77209935:77231173-77231182	28971	3310228	11	11q14.1a	+
DYNLL2	DYNLL2	3400551	140735	0.861363327	1.816754308	1.816754308	1.22206E-05	0.898808285	1.864525186		1.04702E-05	0	0	0.861363327	0.898808285	9.323444932		0.974379066	DYNLL2	53521625-53521639:53521640-53521674	140735	3400551	17	17q22d	+
CENPN	CENPN	3890475	55839	0.899105996	1.864909984	1.864909984	0.000184496	0.897972055	1.863444763		0.000295129	0	0	0.899105996	0.897972055	11.0014705		1.000786297	CENPN	79611335-79611382:79613861-79613862	55839	3890475	16	16q23.2b	+
HS.326560	NA	4220184	NA	0.647976846	1.566969226	1.566969226	0.006954313	0.896387509	1.861399221		0.00077786	0	0	0.647976846	0.896387509	9.550815497		0.841823295	HS.326560		NA	4220184
ANXA5	ANXA5	1070451	308	0.652007873	1.571353609	1.571353609	0.002846559	0.894361582	1.858787157		0.000259241	0	0	0.652007873	0.894361582	10.89951954		0.845365002	ANXA5	122808996-122809045	308	1070451	4	4q27c	-
CRYZ	CRYZ	3850010	1429	0.621016979	1.537958932	1.537958932	0.002745341	0.891358061	1.854921407		0.000156214	0	0	0.621016979	0.891358061	10.18409421		0.829123501	CRYZ	74943960-74944009	1429	3850010	1	1p31.1h	-
RRAGD	RRAGD	6480209	58528	1.052821867	2.074583703	2.074583703	0.003547607	0.890159603	1.85338115		0.01639133	1	0	1.052821867	0.890159603	10.79499369		1.119350816	RRAGD	90134496-90134545	58528	6480209	6	6q15c	-
FLJ35767	TEX19	2680390	400629	0.673763779	1.595229262	1.595229262	0.024256004	0.888845388	1.85169359		0.006527862	0	0	0.673763779	0.888845388	7.332275048		0.861497426	FLJ35767	77914818-77914867	400629	2680390	17	17q25.3g	+
LOC653778	NA	830639	NA	0.95196153	1.934501075	1.934501075	0.000868412	0.886386745	1.848540619		0.00246491	0	0	0.95196153	0.886386745	8.279312581		1.046501795	LOC653778	23488696-23488745	653778	830639	8		+
CUL1	CUL1	70601	8454	1.335709218	2.52399529	2.52399529	8.21098E-07	0.88550672	1.847413377		0.000161694	1	0	1.335709218	0.88550672	9.568061817		1.366232009	CUL1	148128814-148128863	8454	70601	7	7q36.1a	+
CD58	CD58	5900594	965	0.718548673	1.64552583	1.64552583	0.000125959	0.884283051	1.845847097		1.89629E-05	0	0	0.718548673	0.884283051	8.629048058		0.891474615	CD58	116866096-116866128:116880110-116880126	965	5900594	1	1p13.1b	-
FYN	FYN	610164	2534	0.442576855	1.359029578	1.359029578	0.246351629	0.884257474	1.845814374		0.032312732	0	0	0.442576855	0.884257474	7.255135572		0.736276408	FYN	112089496-112089545	2534	610164	6	6q21i	-
CD8A	CD8A	670369	925	0.796587363	1.736987489	1.736987489	2.06426E-05	0.883969077	1.845445429		8.43537E-06	0	0	0.796587363	0.883969077	7.312323735		0.941229397	CD8A	86865508-86865557	925	670369	2	2p11.2e	-
C18ORF10	C18orf10	2690541	25941	0.568603832	1.483087618	1.483087618	0.105105791	0.883740689	1.845153307		0.021279602	0	0	0.568603832	0.883740689	9.78802457	Oppreg som del av melfalanresistenssignatur (Boegsted 2011)	0.803774739	C18ORF10	34376576-34376625	25941	2690541	18	18q12.2b	-
LOC728403	LOC728403	2340088	728403	0.573607344	1.488240148	1.488240148	0.090558531	0.883578325	1.844945661		0.017068077	0	0	0.573607344	0.883578325	8.760071549		0.806657984	LOC728403	9257001-9257050	728403	2340088	Y	Yp11.2d	+
ANKRD41	NA	4670554	NA	0.662248126	1.582546758	1.582546758	0.00020049	0.882261059	1.843261884		1.2695E-05	0	0	0.662248126	0.882261059	7.430335414		0.85855774	ANKRD41	17259244-17259293	126549	4670554	19	19p13.11e	+
CFC1	CFC1B	4920019	653275	0.84351424	1.794415814	1.794415814	0.052146669	0.880991724	1.84164083		0.06037695	0	0	0.84351424	0.880991724	7.590518334		0.974357097	CFC1	131356841-131356860:131356861-131356890	55997	4920019	2	2q21.1c	-
MARCKSL1	MARCKSL1	6770242	65108	0.453406018	1.369269112	1.369269112	0.096756489	0.88069129	1.841257357		0.004041248	0	0	0.453406018	0.88069129	10.37609033		0.743659819	MARCKSL1	32572371-32572420	65108	6770242	1	1p35.1b	-
UGT8	UGT8	1580196	7368	0.658172607	1.578082475	1.578082475	0.000146486	0.879568064	1.839824384		8.39529E-06	0	0	0.658172607	0.879568064	7.307451053		0.857735384	UGT8	115816633-115816682	7368	1580196	4	4q26b	+
C17ORF58	C17orf58	3440703	284018	1.053513269	2.075578172	2.075578172	2.4622E-06	0.878880008	1.838947137		3.16385E-05	1	0	1.053513269	0.878880008	10.06016772		1.128677453	C17ORF58	65987792-65987841	284018	3440703	17	17q24.2b	-
ZNF594	ZNF594	620292	84622	0.440999776	1.357544769	1.357544769	0.004350891	0.878129727	1.837991032		6.96801E-06	0	0	0.440999776	0.878129727	7.144146373		0.738602499	ZNF594	5083071-5083120	84622	620292	17	17p13.2b	-
HS.7572	NA	6400390	NA	1.405454443	2.649012117	2.649012117	1.30475E-07	0.877244531	1.83686364		6.56153E-05	1	0	1.405454443	0.877244531	8.439713849		1.442138687	HS.7572	40494967-40495016	NA	6400390	1		-
ACN9	ACN9	6040088	57001	0.751177242	1.683165737	1.683165737	0.081349667	0.873596432	1.832224686		0.061190676	0	0	0.751177242	0.873596432	10.37214169		0.918645923	ACN9	96648906-96648955	57001	6040088	7	7q21.3d	+
PRMT2	PRMT2	3850615	3275	0.550037444	1.464123696	1.464123696	0.074012681	0.872348101	1.83063999		0.009989703	0	0	0.550037444	0.872348101	8.057858822		0.799787891	PRMT2	46908950-46908999	3275	3850615	21	21q22.3f	+
STX2	STX2	5910619	2054	0.95979636	1.945035329	1.945035329	6.40174E-06	0.870844067	1.828732511		2.88584E-05	0	0	0.95979636	0.870844067	8.249972385		1.063597501	STX2	131274514-131274563	2054	5910619	12	12q24.33b	-
INPPL1	INPPL1	2470367	3636	0.823743905	1.769993307	1.769993307	2.90718E-05	0.870403582	1.828174245		2.27257E-05	0	0	0.823743905	0.870403582	8.564380845		0.968175387	INPPL1	71627622-71627671	3636	2470367	11	11q13.4a	+
TMEM2	TMEM2	3360112	23670	0.774579327	1.710691161	1.710691161	0.039890569	0.868816158	1.826163778		0.032680164	0	0	0.774579327	0.868816158	7.558427796		0.936767655	TMEM2	73488479-73488528	23670	3360112	9	9q21.13a	-
DSCR8	NA	4280504	NA	0.500468221	1.414672614	1.414672614	0.028991027	0.868631293	1.825929791		0.000905366	0	0	0.500468221	0.868631293	9.353720793		0.774768351	DSCR8	38416506-38416555	84677	4280504	21	21q22.13b	+
NUAK1	NUAK1	7210497	9891	1.17352189	2.255616638	2.255616638	1.0956E-06	0.867232155	1.824159846		6.12736E-05	1	0	1.17352189	0.867232155	8.182686288		1.236523566	NUAK1	106457219-106457268	9891	7210497	12	12q23.3c	-
CENPV	CENPV	1030026	201161	0.620407261	1.53730909	1.53730909	0.025199979	0.866661302	1.823438196		0.004489854	0	0	0.620407261	0.866661302	8.903215179		0.843082641	CENPV	16246035-16246084	201161	1030026	17	17p11.2i	-
ALS2	ALS2	2140156	57679	0.74462102	1.675534067	1.675534067	1.99723E-05	0.866584762	1.82334146		4.46909E-06	0	0	0.74462102	0.866584762	7.263588317		0.918935978	ALS2	202273662-202273711	57679	2140156	2	2q33.1f	-
ELOVL6	ELOVL6	7380181	79071	0.875949728	1.835215814	1.835215814	0.00025208	0.863941464	1.820003802		0.000457701	0	0	0.875949728	0.863941464	7.932070334		1.008358231	ELOVL6	111190720-111190769	79071	7380181	4	4q25d	-
DNAJB2	DNAJB2	3830653	3300	0.694965229	1.618845416	1.618845416	0.022587162	0.86360877	1.819584147		0.008879731	0	0	0.694965229	0.86360877	8.919914882		0.889678787	DNAJB2	219859747-219859796	3300	3830653	2	2q35f	+
C2ORF64	C2orf64	5390372	493753	0.436314154	1.353142853	1.353142853	0.005254754	0.863102845	1.818946165		1.05858E-05	0	0	0.436314154	0.863102845	9.273791957		0.743915834	C2ORF64	99216054-99216103	493753	5390372	2	2q11.2c	-
LAMC1	NA	4120086	NA	0.861541044	1.816978117	1.816978117	0.00011412	0.863047245	1.818876067		0.000172391	0	0	0.861541044	0.863047245	7.553692201		0.998956526	LAMC1	181381199-181381248	3915	4120086	1	1q25.3d	+
LOC400696	NA	1660110	NA	0.740621919	1.670895976	1.670895976	0.041669781	0.862681157	1.818414581		0.028073456	0	0	0.740621919	0.862681157	7.177306629		0.918875153	LOC400696	44867692-44867741	400696	1660110	19	19q13.2a	+
NFE2L3	NFE2L3	5820035	9603	0.478497441	1.393291805	1.393291805	0.013748904	0.860696671	1.815914996		0.000169899	0	0	0.478497441	0.860696671	9.169902229		0.767267085	NFE2L3	26192199-26192248	9603	5820035	7	7p15.2b	+
LGALS1	LGALS1	1450193	3956	0.713760984	1.640074084	1.640074084	0.149876004	0.860398712	1.815539995		0.111425329	0	0	0.713760984	0.860398712	12.79728635		0.903353321	LGALS1	36404457-36404506	3956	1450193	22	22q13.1a	+
CCDC109B	CCDC109B	1780259	55013	0.590675767	1.50595198	1.50595198	0.073563603	0.857878673	1.812371455		0.017234036	0	0	0.590675767	0.857878673	10.09128511		0.830928988	CCDC109B	110825961-110825972:110828120-110828157	55013	1780259	4	4q25c	+
SYNM	SYNM	2760735	23336	0.548984445	1.463055446	1.463055446	0.004303096	0.855667911	1.809596333		0.000123581	0	0	0.548984445	0.855667911	8.642984907		0.808498238	SYNM	97493060-97493109	23336	2760735	15	15q26.3b	+
DSCR8	NA	4280132	NA	0.410530637	1.329174607	1.329174607	0.033005776	0.854407612	1.808016209		0.000198968	0	0	0.410530637	0.854407612	8.691649616		0.735156355	DSCR8	38415469-38415518	84677	4280132	21	21q22.13b	+
DEF8	DEF8	3130010	54849	0.7188754	1.645898534	1.645898534	0.064178191	0.853850467	1.807318118		0.04232311	0	0	0.7188754	0.853850467	9.227290206		0.910685572	DEF8	88551557-88551569:88552923-88552959	54849	3130010	16	16q24.3b	+
USP38	USP38	7000379	84640	1.02626348	2.036742336	2.036742336	0.000218046	0.852540603	1.805677947		0.001905697	1	0	1.02626348	0.852540603	9.881996637		1.127965449	USP38	144361774-144361823	84640	7000379	4	4q31.21c	+
NPTX1	NPTX1	6100468	4884	1.130049205	2.188662049	2.188662049	0.120225377	0.851773281	1.804717821		0.301076552	0	0	1.130049205	0.851773281	7.959323027		1.212744742	NPTX1	76055349-76055398	4884	6100468	17	17q25.3e	-
PRR16	PRR16	10324	51334	0.114551782	1.082638638	1.082638638	0.528920174	0.850435301	1.803044871		8.33624E-05	0	0	0.114551782	0.850435301	7.501087143		0.600450191	PRR16	120021878-120021927	51334	10324	5	5q23.1d	+
C17ORF97	C17orf97	4640161	400566	1.328482872	2.511384405	2.511384405	1.70256E-07	0.849001895	1.801254325		6.37865E-05	1	0	1.328482872	0.849001895	8.254306999		1.394241985	C17ORF97	264618-264667	400566	4640161	17	17p13.3g	+
HS.107801	NA	1690162	NA	0.618799439	1.535596779	1.535596779	0.0007715	0.847316013	1.799150674		4.91771E-05	0	0	0.618799439	0.847316013	7.253405411		0.853512049	HS.107801	51927357-51927406	NA	1690162	13		-
HS.568741	NA	2450435	NA	0.715295978	1.641820013	1.641820013	0.000498665	0.844692918	1.795882447		0.000153431	0	0	0.715295978	0.844692918	7.804034944		0.91421352	HS.568741	133993867-133993916	NA	2450435	10		-
SPTBN1	SPTBN1	5390487	6711	0.920651469	1.892969898	1.892969898	0.003123462	0.843667219	1.794606098		0.008743641	0	0	0.920651469	0.843667219	8.467070643		1.054810802	SPTBN1	54745221-54745270	6711	5390487	2	2p16.2a	+
C17ORF58	C17orf58	3450176	284018	1.098948686	2.141985459	2.141985459	5.95548E-07	0.841452357	1.791853088		2.42031E-05	1	0	1.098948686	0.841452357	10.11996406		1.195402387	C17ORF58	65987793-65987842	284018	3450176	17	17q24.2b	-
PDPR	PDPR	1940167	55066	0.304950978	1.235376659	1.235376659	0.159694005	0.840161011	1.79024993		0.000856248	0	0	0.304950978	0.840161011	9.263144843		0.690058208	PDPR		55066	1940167		16q22.1f
PPFIA1	PPFIA1	610445	8500	1.052730838	2.074452808	2.074452808	6.82117E-06	0.839769869	1.789764625		0.000131865	1	0	1.052730838	0.839769869	7.923256741		1.159064594	PPFIA1	69901959-69902008	8500	610445	11	11q13.3c	+
ATP6V0E2	ATP6V0E2	6180088	155066	1.003715033	2.005156767	2.005156767	0.010611785	0.839471208	1.789394154		0.041356776	0	0	1.003715033	0.839471208	9.686818593		1.120578583	ATP6V0E2	149208621-149208670	155066	6180088	7	7q36.1b	+
LOC650254	NA	7000719	NA	0.514167597	1.428169879	1.428169879	0.024344845	0.838768269	1.788522501		0.001175707	0	0	0.514167597	0.838768269	6.94839188		0.79851938	LOC650254		650254	7000719
MICALCL	MICALCL	870670	84953	0.955084101	1.938692645	1.938692645	0.000840074	0.838265703	1.787899574		0.003832717	0	0	0.955084101	0.838265703	7.489129187		1.084340907	MICALCL	12315269-12315318	84953	870670	11	11p15.3a	+
JUN	JUN	6510367	3725	0.27549649	1.210410569	1.210410569	0.224560191	0.838120498	1.787719633		0.00126215	0	0	0.27549649	0.838120498	9.37174724	Dimerizes with fos to make AP-1	0.677069573	JUN	59247250-59247299	3725	6510367	1	1p32.1f	-
TCF12	TCF12	4200291	6938	0.857458872	1.81184416	1.81184416	0.000294344	0.83798965	1.787557501		0.000571534	0	0	0.857458872	0.83798965	8.140390666		1.013586505	TCF12	55367379-55367428	6938	4200291	15	15q21.3d	+
TALDO1	TALDO1	6040754	6888	0.766411996	1.701034021	1.701034021	7.86439E-05	0.837806465	1.787330541		4.42097E-05	0	0	0.766411996	0.837806465	13.17876288		0.951717649	TALDO1	753873-753922	6888	6040754	11	11p15.5c	+
FGFR3	FGFR3	6520139	2261	0.891746338	1.855420695	1.855420695	1.1431E-05	0.837173248	1.786546232		3.4288E-05	0	0	0.891746338	0.837173248	7.091527843	Ectopic expression of FGFR3 is seen in mm with t(14;4) translocations	1.038551738	FGFR3	1780312-1780361	2261	6520139	4	4p16.3b	+
HIST3H2A	HIST3H2A	1500192	92815	0.887511499	1.84998234	1.84998234	0.024886677	0.837158187	1.786527582		0.046999325	0	0	0.887511499	0.837158187	8.968423581		1.035518488	HIST3H2A	228645320-228645369	92815	1500192	1	1q42.13c	-
SR140	SR140	6480577	23350	0.876065401	1.835362965	1.835362965	0.002142207	0.836366465	1.78554744		0.004670011	0	0	0.876065401	0.836366465	10.04998952		1.027899301	SR140	142773804-142773853	23350	6480577	3	3q23d	+
LOC144383	NA	2230561	NA	0.389270688	1.309731141	1.309731141	0.148511112	0.836023214	1.785122667		0.005504605	0	0	0.389270688	0.836023214	7.28660177		0.733692516	LOC144383		144383	2230561		12p11.21b
CXORF61	CXorf61	1050543	203413	0.246467067	1.186298497	1.186298497	0.173955547	0.835848308	1.78490626		0.000157642	0	0	0.246467067	0.835848308	8.415118968		0.664627899	CXORF61	115508030-115508045:115508046-115508079	203413	1050543	X	Xq23d	-
ORMDL3	ORMDL3	1500112	94103	0.828867041	1.776289881	1.776289881	0.001423993	0.834918738	1.783756563		0.00205121	0	0	0.828867041	0.834918738	8.114296579		0.995814069	ORMDL3	38077546-38077595	94103	1500112	17	17q12c	-
KCNT1	KCNT1	990086	57582	0.486355226	1.400901214	1.400901214	0.166121369	0.834126611	1.782777441		0.029394011	0	0	0.486355226	0.834126611	7.666415799		0.785797028	KCNT1	137824706-137824755	57582	990086	9	9q34.3c	+
HS.529743	NA	160706	NA	0.39965869	1.319195781	1.319195781	0.026099261	0.832974662	1.781354516		0.000123581	0	0	0.39965869	0.832974662	8.670268549		0.740557687	HS.529743	103946524-103946573	NA	160706	8		+
ASB9	ASB9	130110	140462	0.533850289	1.447787925	1.447787925	0.060857909	0.832629741	1.780928678		0.00806079	0	0	0.533850289	0.832629741	7.751953478		0.812939868	ASB9	15262704-15262752:15266805-15266805	140462	130110	X	Xp22.2	-
BMP6	BMP6	6980064	654	1.163534764	2.240055945	2.240055945	0.000475683	0.830488092	1.77828689		0.010692324	1	0	1.163534764	0.830488092	9.517727331	Increased in bone marrow in MM	1.25967073	BMP6	7825617-7825666	654	6980064	6	6p24.3c	+
TOPBP1	TOPBP1	870601	11073	1.181064959	2.267440918	2.267440918	0.000179398	0.830344247	1.778109594		0.006054135	1	0	1.181064959	0.830344247	9.578552357	Activator of ATR. NB Myc can induce breakdown of the TopBP1 protein	1.275197505	TOPBP1	134802302-134802351	11073	870601	3	3q22.1d-q22.1e	-
DCBLD2	DCBLD2	830661	131566	0.651813138	1.571141521	1.571141521	0.001245686	0.829923757	1.777591418		0.000193834	0	0	0.651813138	0.829923757	7.764563338		0.883859758	DCBLD2	99997665-99997714	131566	830661	3	3q12.1a	-
ACP6	ACP6	4670671	51205	0.659550993	1.579590935	1.579590935	0.000522493	0.829744081	1.777370048		7.94839E-05	0	0	0.659550993	0.829744081	9.359733529		0.888723728	ACP6	145585960-145585992:145586672-145586688	51205	4670671	1	1q21.1c	-
HIST1H3H	HIST1H3H	1690706	8357	0.693139428	1.616797985	1.616797985	0.0049742	0.829527331	1.777103036		0.001862534	0	0	0.693139428	0.829527331	7.501861011		0.909794172	HIST1H3H	27777958-27778007	8357	1690706	6	6p22.1c	+
MSI2	MSI2	3520370	124540	0.718840795	1.645859056	1.645859056	0.002823519	0.828661585	1.776036935		0.001330432	0	0	0.718840795	0.828661585	7.663409159		0.926703169	MSI2	53112002-53112051	124540	3520370	17	17q22c-q22d	+
ITPKA	ITPKA	6560546	3706	0.820289797	1.765760648	1.765760648	4.45504E-05	0.827963377	1.775177611		6.10996E-05	0	0	0.820289797	0.827963377	7.228676397		0.9946952	ITPKA	39582984-39583033	3706	6560546	15	15q15.1c	+
MGST3	MGST3	7160400	4259	0.709840197	1.635622934	1.635622934	0.009973956	0.827639664	1.77477934		0.005211517	0	0	0.709840197	0.827639664	9.449279889		0.921592278	MGST3	163887894-163887896:163890140-163890186	4259	7160400	1	1q24.1a	+
DEF8	NA	4210066	NA	0.742986392	1.673636699	1.673636699	0.042163058	0.826087096	1.772870424		0.036173653	0	0	0.742986392	0.826087096	9.907134407		0.944026521	DEF8	88553067-88553116	54849	4210066	16	16q24.3b	+
PGBD1	PGBD1	4010386	84547	0.617219473	1.533915992	1.533915992	0.000464318	0.824985725	1.77151751		3.4249E-05	0	0	0.617219473	0.824985725	7.098295795		0.865876845	PGBD1	28269963-28270012	84547	4010386	6	6p22.1b	+
TMEM170A	TMEM170A	6370019	124491	0.97927306	1.971471781	1.971471781	1.69118E-05	0.824487346	1.770905645		0.000166707	0	0	0.97927306	0.824487346	8.925070729		1.113256252	TMEM170A	75481131-75481180	124491	6370019	16	16q23.1a	-
CBR4	CBR4	5810750	84869	0.802501459	1.744122604	1.744122604	2.93071E-05	0.824401699	1.770800516		3.19603E-05	0	0	0.802501459	0.824401699	7.620028458		0.984934547	CBR4	170145692-170145741	84869	5810750	4	4q32.3e	-
C17ORF97	C17orf97	2640142	400566	0.72917962	1.657696184	1.657696184	1.32884E-05	0.824045331	1.770363155		4.23565E-06	0	0	0.72917962	0.824045331	7.398582671		0.936359401	C17ORF97	264363-264412	400566	2640142	17	17p13.3g	+
FLJ45337	NA	6840066	NA	-0.114327073	0.923813111	-1.082470024	0.657966696	0.823105429	1.769210156		0.002753061	0	0	-0.114327073	0.823105429	8.15838478		-0.611838011	FLJ45337	55973032-55973081	400754	6840066	1	1p32.3a	+
MYC	MYC	5420095	4609	1.234240793	2.352575124	2.352575124	2.67715E-06	0.821639859	1.767413806		0.000397394	1	0	1.234240793	0.821639859	12.78536654	Onkogen. Transkr inhibited by Ovol1, Mad1 and Mad2 (ovol) Transkr. indusert av STAT3. Ser ikke ut som om Wnt pathway er s�rlig aktiv i myc-oppreg ut fra andre kjente targets	1.331083369	MYC	128822194-128822243	4609	5420095	8	8q24.21b	+
RCBTB2	RCBTB2	1400035	1102	0.264389192	1.201127408	1.201127408	0.147984949	0.817873224	1.762805403		0.000209856	0	0	0.264389192	0.817873224	8.802871694		0.681372661	RCBTB2	49063442-49063491	1102	1400035	13	13q14.2b-q14.2c	-
SIRT5	SIRT5	1580224	23408	0.723388606	1.651055488	1.651055488	0.000128612	0.8168655	1.761574512		5.38249E-05	0	0	0.723388606	0.8168655	8.821213235	deacetylase NAD+ avhengig. Mitochondrial.Only sirt with preference for malonyl and succinyl	0.937261226	SIRT5	13720119-13720168	23408	1580224	6	6p23b	+
ZNF22	ZNF22	6960768	7570	1.159315232	2.233513898	2.233513898	0.000797007	0.816242351	1.760813793		0.016564917	1	0	1.159315232	0.816242351	10.59284043		1.268455476	ZNF22	44820315-44820364	7570	6960768	10	10q11.21c	+
HS.98330	NA	380301	NA	0.695229079	1.619141508	1.619141508	0.069053986	0.816116353	1.760660019		0.048597983	0	0	0.695229079	0.816116353	8.257625723		0.919621898	HS.98330		NA	380301
ATPIF1	ATPIF1	3780068	93974	0.469290439	1.384428397	1.384428397	0.117406436	0.815646687	1.760086933		0.013304403	0	0	0.469290439	0.815646687	8.353995015		0.786568192	ATPIF1	28436788-28436837	93974	3780068	1	1p35.3b	+
ABCB9	ABCB9	6900241	23457	0.48840438	1.40289242	1.40289242	0.019183373	0.81495277	1.759240558		0.000630895	0	0	0.48840438	0.81495277	8.385950481	ABCB9 multidrug efflux transporter	0.797442063	ABCB9	121979521-121979570	23457	6900241	12	12q24.31d	-
MAD2L1	MAD2L1	870546	4085	1.063205185	2.08956869	2.08956869	0.00014166	0.814082785	1.758180008		0.002645713	1	0	1.063205185	0.814082785	11.10326287		1.188483933	MAD2L1	121200789-121200838	4085	870546	4	4q27a	-
LOC401233	NA	4570451	NA	0.77517705	1.711400065	1.711400065	4.12186E-05	0.812751899	1.756558834		3.61918E-05	0	0	0.77517705	0.812751899	7.279893259		0.974291342	LOC401233	2964502-2964551	401233	4570451	6	6p25.2b	-
EID2	EID2	1430475	163126	0.840273425	1.790389431	1.790389431	2.48584E-05	0.812125267	1.755796041		5.38249E-05	0	0	0.840273425	0.812125267	8.030538328		1.019702397	EID2	44721946-44721995	163126	1430475	19	19q13.2a	-
CASP6	CASP6	5550709	839	0.821957075	1.767802463	1.767802463	0.000256571	0.811755563	1.75534616		0.000458285	0	0	0.821957075	0.811755563	7.57974343		1.007096209	CASP6	110829417-110829466	839	5550709	4	4q25c	-
GTF2H3	GTF2H3	1240736	2967	0.66608063	1.586756365	1.586756365	0.00148709	0.810343663	1.753629123		0.000387371	0	0	0.66608063	0.810343663	9.46348136		0.904841477	GTF2H3	122711038-122711087	2967	1240736	12	12q24.31d-q24.31e	+
CHPT1	CHPT1	2260600	56994	0.409823157	1.328522956	1.328522956	0.02146432	0.809793111	1.752960042		0.000147066	0	0	0.409823157	0.809793111	9.032374258		0.757874067	CHPT1	100641642-100641691	56994	2260600	12	12q23.2a	+
MBTPS1	MBTPS1	3390020	8720	0.728713802	1.657161034	1.657161034	0.000123882	0.809584558	1.752706656		6.12736E-05	0	0	0.728713802	0.809584558	8.907836372		0.945486815	MBTPS1	84087749-84087798	8720	3390020	16	16q23.3b-q24.1a	-
PLRG1	PLRG1	1470082	5356	0.737281802	1.667032004	1.667032004	3.50012E-05	0.809433942	1.752523684		1.74634E-05	0	0	0.737281802	0.809433942	10.56166216		0.95121796	PLRG1	155678037-155678081:155678571-155678575	5356	1470082	4	4q32.1a	-
RASSF4	RASSF4	10639	83937	1.092041177	2.131754316	2.131754316	0.002529884	0.809032668	1.752036303		0.027292892	1	0	1.092041177	0.809032668	8.558446081	Ras-effektor	1.216729535	RASSF4	44810022-44810071	83937	10639	10	10q11.21c	+
TOR1AIP1	TOR1AIP1	20403	26092	0.879049341	1.839162991	1.839162991	4.72261E-06	0.808195919	1.751020433		1.81324E-05	0	0	0.879049341	0.808195919	9.867626158		1.050337824	TOR1AIP1	178155166-178155215	26092	20403	1	1q25.2c	+
HS.57079	PIP4K2A	5960021	5305	1.030723936	2.043049185	2.043049185	2.2625E-08	0.806703465	1.749209956		6.91394E-07	1	0	1.030723936	0.806703465	12.22456242		1.167983967	HS.57079	22863932-22863981	NA	5960021	10		-
SCOC	SCOC	4040482	60592	0.477484784	1.392314168	1.392314168	0.074939633	0.804439262	1.746466854		0.006871764	0	0	0.477484784	0.804439262	9.199353791		0.797217631	SCOC	141522664-141522713	60592	4040482	4	4q31.1f	+
EYA1	EYA1	5720040	2138	1.147061842	2.214624098	2.214624098	1.21511E-06	0.804249737	1.746237437		0.000121212	1	0	1.147061842	0.804249737	7.670608925		1.268226216	EYA1	72272636-72272685	2138	5720040	8	8q13.3b-q13.3c	-
TAF1C	TAF1C	6380131	9013	0.697098636	1.621241079	1.621241079	0.001735162	0.803992268	1.745925825		0.000753271	0	0	0.697098636	0.803992268	9.958017156		0.928585313	TAF1C	84211518-84211567	9013	6380131	16	16q24.1a	-
RBKS	RBKS	4200209	64080	0.393651725	1.31371445	1.31371445	0.168131394	0.803889995	1.74580206		0.010665383	0	0	0.393651725	0.803889995	7.36065258		0.752499084	RBKS	28004386-28004435	64080	4200209	2	2p23.2b	-
HS.59203	NA	3060392	NA	0.351506818	1.275892533	1.275892533	0.124222334	0.800854323	1.742132462		0.002138254	0	0	0.351506818	0.800854323	7.867451033		0.732374007	HS.59203	20225882-20225903:20227491-20227518	NA	3060392	7		+
CMIP	NA	360626	NA	0.766453203	1.701082608	1.701082608	0.016378111	0.799910177	1.740992728		0.018675482	0	0	0.766453203	0.799910177	8.815660535		0.977076228	CMIP	80302617-80302666	80790	360626	16	16q23.2b	+
HEATR3	HEATR3	4850440	55027	1.162663054	2.238702859	2.238702859	0.000105855	0.797470925	1.738051613		0.004924472	1	0	1.162663054	0.797470925	8.592943702		1.288053152	HEATR3	48693699-48693748	55027	4850440	16	16q12.1c	+
LOC201725	NA	4730397	NA	0.856655554	1.810835575	1.810835575	0.000231441	0.796729088	1.737158133		0.000724169	0	0	0.856655554	0.796729088	7.54501345		1.042412628	LOC201725	159807520-159807569	201725	4730397	4	4q32.1e	-
ZNF22	ZNF22	5860546	7570	0.937285909	1.914922372	1.914922372	0.001873448	0.794759682	1.734788376		0.009556034	0	0	0.937285909	0.794759682	10.54096588		1.103836294	ZNF22	44820607-44820656	7570	5860546	10	10q11.21c	+
DTNA	DTNA	6350164	1837	0.338705105	1.26462102	1.26462102	0.343504567	0.794053893	1.733939899		0.037471248	0	0	0.338705105	0.794053893	8.497698488		0.729333826	DTNA	30663213-30663262	1837	6350164	18	18q12.1g	+
HS.371609	NA	1510608	NA	0.699277143	1.623691045	1.623691045	0.048959376	0.793286079	1.733017327		0.038894703	0	0	0.699277143	0.793286079	9.546201724		0.936915644	HS.371609	180217947-180217996	NA	1510608	3		-
HS.567677	NA	7570523	NA	0.885178544	1.846993186	1.846993186	1.20377E-06	0.790765262	1.729991875		6.85115E-06	0	0	0.885178544	0.790765262	7.597910958		1.067631133	HS.567677	10508157-10508206	NA	7570523	2		+
GSDMB	GSDMB	6270615	55876	0.55070907	1.464805457	1.464805457	0.046758003	0.790111369	1.729207944		0.009290342	0	0	0.55070907	0.790111369	8.580601567		0.847096187	GSDMB	38060971-38061020	55876	6270615	17	17q12c	-
TCF12	TCF12	50086	6938	0.896388523	1.86140053	1.86140053	3.45078E-05	0.789155036	1.728062067		0.000204329	0	0	0.896388523	0.789155036	8.395045824		1.077160691	TCF12	55367380-55367429	6938	50086	15	15q21.3d	+
EVI5L	EVI5L	3610148	115704	0.718304595	1.645247461	1.645247461	0.000253853	0.786162673	1.724481526		0.000161073	0	0	0.718304595	0.786162673	8.665557629		0.954053399	EVI5L	7835766-7835815	115704	3610148	19	19p13.2e	+
HSDL1	HSDL1	5270747	83693	0.609886428	1.526139063	1.526139063	0.00042995	0.785510498	1.723702144		4.82319E-05	0	0	0.609886428	0.785510498	7.278624546		0.885384443	HSDL1	82713860-82713909	83693	5270747	16	16q24.1a	-
TGIF1	TGIF1	4260189	7050	0.721553243	1.648956388	1.648956388	0.000790382	0.785036304	1.723135679		0.000554307	0	0	0.721553243	0.785036304	8.051208726		0.956950986	TGIF1	3447873-3447922	7050	4260189	18	18p11.31e	+
ABCE1	ABCE1	1090543	6059	0.967674955	1.955686273	1.955686273	8.66132E-06	0.78298918	1.720692357		0.000141597	0	0	0.967674955	0.78298918	10.88294704		1.136569396	ABCE1	146049778-146049827	6059	1090543	4	4q31.22a	+
C4ORF32	C4orf32	4590167	132720	1.136151789	2.197939672	2.197939672	5.60495E-05	0.780811234	1.718096695		0.003022039	1	0	1.136151789	0.780811234	8.63110542		1.279287527	C4ORF32	113328846-113328895	132720	4590167	4	4q25f	+
PXMP2	PXMP2	540131	5827	0.59402436	1.509451456	1.509451456	0.024031204	0.780156493	1.717317145		0.006654287	0	0	0.59402436	0.780156493	9.35781399		0.878959055	PXMP2	131788025-131788028:131791278-131791323	5827	540131	12	12q24.33d	+
CCDC74A	CCDC74A	3290577	90557	0.501670333	1.415851868	1.415851868	0.012449514	0.78008168	1.717228093		0.000605151	0	0	0.501670333	0.78008168	6.896238471		0.824498431	CCDC74A	132007081-132007112:132007312-132007329	90557	3290577	2	2q21.1d	+
ACTA2	ACTA2	6480059	59	0.752006848	1.684133901	1.684133901	0.022392369	0.779737598	1.716818584		0.026588631	0	0	0.752006848	0.779737598	7.253986858		0.980962064	ACTA2	90684907-90684956	59	6480059	10	10q23.31b	-
LOC649276	NA	5050554	NA	0.620230567	1.53712082	1.53712082	0.006137714	0.778889693	1.715809866		0.001588764	0	0	0.620230567	0.778889693	7.022355317		0.895857315	LOC649276		649276	5050554
KLHL36	KLHL36	2000767	79786	1.053304679	2.075278099	2.075278099	3.28433E-08	0.778605981	1.715472479		2.44735E-06	1	0	1.053304679	0.778605981	8.580105817		1.209741412	KLHL36	83253261-83253310	79786	2000767	16	16q24.1a	+
ADPRHL1	ADPRHL1	3390735	113622	0.296833747	1.228445409	1.228445409	0.115512587	0.77825115	1.71505061		0.000486783	0	0	0.296833747	0.77825115	7.079028386		0.716273562	ADPRHL1	114076462-114076511	113622	3390735	13	13q34d	-
CFH	CFH	3360279	3075	0.380841	1.302100676	1.302100676	0.007586427	0.778231639	1.715027416		1.34698E-05	0	0	0.380841	0.778231639	7.166047581		0.75923024	CFH	194925315-194925364	3075	3360279	1	1q31.3c	+
TFDP2	NA	2340170	NA	0.510642408	1.424684443	1.424684443	0.007547267	0.778037356	1.714796474		0.000355151	0	0	0.510642408	0.778037356	7.146150834		0.830818388	TFDP2	143153498-143153547	7029	2340170	3	3q23c	-
ZDHHC11	ZDHHC11	1450400	79844	0.658991733	1.578978726	1.578978726	0.138434459	0.776478635	1.712944769		0.109433658	0	0	0.658991733	0.776478635	8.352390424		0.921791965	ZDHHC11	848843-848892	79844	1450400	5	5p15.33e-p15.33d	-
ACN9	ACN9	520575	57001	0.911633487	1.881174247	1.881174247	0.069074109	0.775932574	1.712296541		0.158518829	0	0	0.911633487	0.775932574	9.724772079		1.098626437	ACN9	96585043-96585092	57001	520575	7	7q21.3d	+
TMEM191B	TMEM191C	3360762	645426	0.541075274	1.4550566	1.4550566	0.012254358	0.772655327	1.708411278		0.001313761	0	0	0.541075274	0.772655327	7.61523108		0.851701589	TMEM191B	18759507-18759556	728229	3360762	22	22q11.21d	+
ATP5D	ATP5D	1110377	513	0.594384281	1.509828078	1.509828078	0.037926915	0.771825965	1.707429445		0.0131006	0	0	0.594384281	0.771825965	8.885943739		0.884269673	ATP5D	1195628-1195677	513	1110377	19	19p13.3i	+
PPM1H	PPM1H	450414	57460	0.681641572	1.603963789	1.603963789	0.003421513	0.771820184	1.707422604		0.00195659	0	0	0.681641572	0.771820184	8.066758717		0.93940644	PPM1H	63038036-63038085	57460	450414	12	12q14.1d-q14.2a	-
PRMT2	PRMT2	1470392	3275	0.416083413	1.334300314	1.334300314	0.109931562	0.771405043	1.706931358		0.007594945	0	0	0.416083413	0.771405043	7.910487702		0.781695355	PRMT2	46908736-46908785	3275	1470392	21	21q22.3f	+
DYNC2LI1	DYNC2LI1	5720609	51626	0.526120019	1.440051112	1.440051112	0.08217234	0.770310034	1.705636284		0.019780137	0	0	0.526120019	0.770310034	7.914089059		0.84428968	DYNC2LI1	43870342-43870364:43875100-43875126	51626	5720609	2	2p21d	+
GATS	NA	2190541	NA	0.673006283	1.594391896	1.594391896	0.015851159	0.770225936	1.705536861		0.010044485	0	0	0.673006283	0.770225936	7.790865428		0.934832857	GATS	99644561-99644610	352954	2190541	7	7q22.1c	-
LOC284023	NA	4220241	NA	0.805262967	1.747464282	1.747464282	1.00267E-05	0.770038367	1.705315134		2.40601E-05	0	0	0.805262967	0.770038367	7.378304446		1.024716339	LOC284023		284023	4220241		17p13.1d
SLC25A39	SLC25A39	650634	51629	0.799946989	1.741037152	1.741037152	0.003054904	0.769875936	1.705123146		0.006125962	0	0	0.799946989	0.769875936	13.29214917		1.021062412	SLC25A39	39752602-39752651	51629	650634	17	17q21.31c	-
TCN2	TCN2	5670100	6948	0.310775693	1.240374432	1.240374432	0.108743701	0.768809645	1.703863361		0.000692562	0	0	0.310775693	0.768809645	8.836766937		0.727977642	TCN2	29352751-29352800	6948	5670100	22	22q12.2b	+
CNN2	CNN2	5550037	1265	0.503595307	1.417742287	1.417742287	0.002258032	0.768077298	1.702998658		6.04517E-05	0	0	0.503595307	0.768077298	9.841676805		0.832497595	CNN2	989926-989975	1265	5550037	19	19p13.3i	+
LOC143666	NA	2600136	NA	0.540978606	1.454959108	1.454959108	0.059106632	0.767029932	1.701762765		0.014270936	0	0	0.540978606	0.767029932	7.889618671		0.854971761	LOC143666	564104-564153	143666	2600136	11	11p15.5d	+
LOC653293	TSPY2	1570286	64591	0.466223853	1.381488787	1.381488787	0.200185658	0.763070035	1.697098186		0.052643371	0	0	0.466223853	0.763070035	8.057673021		0.814029971	LOC653293	9297869-9297918	653293	1570286	Y		+
HS.66187	NA	870632	NA	1.145877192	2.212806335	2.212806335	0.002021628	0.762734795	1.696703876		0.040729305	1	0	1.145877192	0.762734795	10.59154041		1.304179454	HS.66187	70737408-70737457	NA	870632	2		-
C8ORF51	NA	4860164	NA	1.288824162	2.443288394	2.443288394	2.00863E-07	0.761671564	1.695453908		0.000171544	1	0	1.288824162	0.761671564	7.805444785		1.441082168	C8ORF51	144520263-144520312	78998	4860164	8	8q24.3f	-
ZNF319	ZNF319	3180315	57567	0.798546987	1.739348456	1.739348456	0.001826922	0.761408315	1.695144566		0.004053202	0	0	0.798546987	0.761408315	8.320924438		1.026076767	ZNF319	58028809-58028858	57567	3180315	16	16q13d	-
CYCS	CYCS	6200554	54205	0.629890296	1.54744732	1.54744732	0.016184575	0.760819589	1.694452963		0.007244995	0	0	0.629890296	0.760819589	8.444941504		0.913243007	CYCS	25158685-25158734	54205	6200554	7	7p15.2c	-
FLJ22639	NA	3800719	NA	0.724162223	1.651941071	1.651941071	0.000349347	0.760389081	1.693947405		0.000343388	0	0	0.724162223	0.760389081	7.143621717		0.975202103	FLJ22639		79854	3800719		1p36.33b
C11ORF74	C11orf74	1580477	119710	0.45627955	1.371999115	1.371999115	0.028283827	0.758581568	1.691826433		0.00129381	0	0	0.45627955	0.758581568	9.074440574		0.81095737	C11ORF74	36616125-36616142:36626142-36626173	119710	1580477	11	11p12d	+
STEAP1	STEAP1	5910440	26872	0.729540773	1.658111211	1.658111211	0.010483302	0.75734618	1.690378332		0.012081034	0	0	0.729540773	0.75734618	7.640190038		0.980911302	STEAP1	89628319-89628368	26872	5910440	7	7q21.13b	+
SRXN1	SRXN1	3780717	140809	0.716704827	1.643424098	1.643424098	0.074044336	0.755599178	1.688332642		0.082403045	0	0	0.716704827	0.755599178	9.829034137		0.973400654	SRXN1	627642-627691	140809	3780717	20	20p13f	-
SNAPC2	SNAPC2	1690711	6618	0.771843126	1.707449756	1.707449756	0.000448103	0.754834453	1.68743795		0.000846615	0	0	0.771843126	0.754834453	8.635379874		1.011859285	SNAPC2	7893998-7894047	6618	1690711	19	19p13.2e	+
PDPR	PDPR	110364	55066	0.435906326	1.352760393	1.352760393	0.028149124	0.754505768	1.68705355		0.000873445	0	0	0.435906326	0.754505768	8.273750709		0.801847928	PDPR		55066	110364		16q22.1f
SRGN	SRGN	7550484	5552	0.714320353	1.640710104	1.640710104	0.000839326	0.752277133	1.684449449		0.000798381	0	0	0.714320353	0.752277133	12.7168463		0.974033447	SRGN	70533801-70533850	5552	7550484	10	10q21.3e	+
SH3BGRL	SH3BGRL	5890242	6451	0.266767708	1.203109295	1.203109295	0.239050698	0.75069633	1.682604759		0.003171755	0	0	0.266767708	0.75069633	10.13857778		0.715027869	SH3BGRL	80440189-80440238	6451	5890242	X	Xq21.1c	+
TGIF1	TGIF1	3140369	7050	0.83663264	1.785876901	1.785876901	0.000438391	0.750154881	1.681973389		0.001809255	0	0	0.83663264	0.750154881	7.642126401		1.061774766	TGIF1	3447640-3447689	7050	3140369	18	18p11.31e	+
PRPF40A	NA	4890209	NA	0.580665084	1.495538535	1.495538535	0.000995968	0.749017977	1.680648447		0.000131761	0	0	0.580665084	0.749017977	9.285980649		0.889858041	PRPF40A	153533105-153533154	55660	4890209	2	2q23.3d	-
ZMIZ1	ZMIZ1	2450131	57178	1.207848882	2.309929598	2.309929598	5.62348E-06	0.74823274	1.679733944		0.001310015	1	0	1.207848882	0.74823274	9.019654834	Miz1- virker som repressor sammen med Myc	1.375175876	ZMIZ1	80745948-80745997	57178	2450131	10	10q22.3e	+
LOC729776	NA	1260360	NA	0.512728563	1.426746044	1.426746044	0.025484247	0.747756184	1.67917918		0.003309887	0	0	0.512728563	0.747756184	9.594370775		0.849668732	LOC729776	34772965-34773014	729776	1260360	6	6p21.31d	+
HS.534061	NA	1230164	NA	0.175619027	1.129448921	1.129448921	0.56927641	0.746380746	1.677579046		0.020505237	0	0	0.175619027	0.746380746	9.548296683		0.673261224	HS.534061	21947659-21947708	NA	1230164	17		+
HES4	HES4	5260070	57801	0.862039818	1.817606397	1.817606397	0.068287301	0.745504599	1.676560563		0.149965758	0	0	0.862039818	0.745504599	10.60761023		1.084128088	HES4	924218-924267	57801	5260070	1	1p36.33b	-
GINS2	GINS2	6020735	51659	1.16393619	2.240679321	2.240679321	0.003104669	0.745284556	1.67630487		0.061503398	1	0	1.16393619	0.745284556	11.45875719		1.33667769	GINS2	84268826-84268875	51659	6020735	16	16q24.1b	-
COMMD5	COMMD5	20707	28991	0.932137049	1.908100353	1.908100353	5.94806E-06	0.745204726	1.676212116		0.000112888	0	0	0.932137049	0.745204726	10.17842358		1.138340628	COMMD5	146075978-146076027	28991	20707	8	8q24.3h	-
MND1	MND1	7550730	84057	1.695567936	3.239043709	3.239043709	8.75587E-05	0.744370445	1.675243077		0.05823005	1	0	1.695567936	0.744370445	8.9179065		1.933476851	MND1	154315474-154315488:154318371-154318405	84057	7550730	4	4q31.3d	+
UBE2G2	UBE2G2	6220168	7327	0.591692269	1.507013425	1.507013425	0.001056197	0.744052408	1.674873816		0.000181018	0	0	0.591692269	0.744052408	7.303127846		0.899777291	UBE2G2	46221235-46221284	7327	6220168	21	21q22.3d	-
C11ORF17	C11orf17	6270112	56672	0.482364872	1.397031812	1.397031812	0.011219894	0.743910894	1.674709536		0.000559662	0	0	0.482364872	0.743910894	9.432080738		0.834193501	C11ORF17	8898065-8898114	56672	6270112	11	11p15.4a	+
SPOP	SPOP	6370341	8405	0.764945123	1.69930536	1.69930536	0.000983551	0.743757585	1.674531581		0.001923832	0	0	0.764945123	0.743757585	11.10116024		1.014794453	SPOP	47677464-47677513	8405	6370341	17	17q21.33a	-
ZNF746	ZNF746	3060176	155061	0.859416367	1.814304197	1.814304197	9.57977E-06	0.743037217	1.673695661		7.36319E-05	0	0	0.859416367	0.743037217	9.210185278		1.084010815	ZNF746	148800997-148801046	155061	3060176	7	7q36.1b	-
TCTEX1D2	TCTEX1D2	1580021	255758	0.592335678	1.507685668	1.507685668	0.00642503	0.742837163	1.673463591		0.001697145	0	0	0.592335678	0.742837163	7.335692789		0.900937239	TCTEX1D2	197527474-197527499:197529308-197529331	255758	1580021	3	3q29f	-
ZSWIM3	ZSWIM3	2480482	140831	0.243183094	1.183601224	1.183601224	0.156714115	0.742744308	1.673355886		0.000300051	0	0	0.243183094	0.742744308	7.378427296		0.707321876	ZSWIM3	43919977-43920026	140831	2480482	20	20q13.12b	+
ZNF512	ZNF512	6560338	84450	0.738170194	1.668058856	1.668058856	0.016886815	0.742028799	1.672526186		0.023823785	0	0	0.738170194	0.742028799	8.977123814		0.997328992	ZNF512	27698993-27699042	84450	6560338	2	2p23.3a	+
HS.493947	NA	6330215	NA	0.243847741	1.184146633	1.184146633	0.115133672	0.73998399	1.670157305		0.000106777	0	0	0.243847741	0.73998399	7.142406529		0.709003056	HS.493947	69880806-69880855	NA	6330215	9		-
STX2	STX2	7400343	2054	0.967072177	1.95486933	1.95486933	5.75499E-07	0.73956071	1.66966736		2.33601E-05	0	0	0.967072177	0.73956071	7.966595585		1.170813647	STX2	131274329-131274378	2054	7400343	12	12q24.33b	-
SLC25A37	SLC25A37	620682	51312	0.793992224	1.733865782	1.733865782	0.000133578	0.739528003	1.669629508		0.000432271	0	0	0.793992224	0.739528003	8.755044966		1.03847337	SLC25A37	23429454-23429503	51312	620682	8	8p21.2d	+
LRBA	LRBA	6020291	987	0.27890833	1.213276465	1.213276465	0.157112809	0.73944798	1.6695369		0.001159208	0	0	0.27890833	0.73944798	7.909704482		0.726714375	LRBA	151405522-151405571	987	6020291	4	4q31.3a-q31.3b	-
ABCE1	ABCE1	5310152	6059	0.822213417	1.768116599	1.768116599	4.03757E-06	0.73828405	1.668190502		2.1109E-05	0	0	0.822213417	0.73828405	10.88835581		1.059900891	ABCE1	146049799-146049848	6059	5310152	4	4q31.22a	+
THYN1	THYN1	5360121	29087	0.546495111	1.460533157	1.460533157	0.001779824	0.73669829	1.666357894		0.000168044	0	0	0.546495111	0.73669829	9.341530188		0.876482275	THYN1	134119769-134119814:134120169-134120172	29087	5360121	11	11q25e	-
STX11	STX11	60470	8676	0.754816495	1.687416946	1.687416946	0.002037088	0.736691176	1.666349677		0.00378799	0	0	0.754816495	0.736691176	7.940154616		1.012642766	STX11	144550749-144550798	8676	60470	6	6q24.2b	+
WRNIP1	WRNIP1	4200474	56897	0.500431849	1.41463695	1.41463695	0.000678797	0.735914496	1.665452832		1.76206E-05	0	0	0.500431849	0.735914496	8.770344816	WRN interacting. Targets DNA to stalled replication forks bound by Rad18. WRN itself suggested to compromise HR by unwinding invading strands	0.849400789	WRNIP1	2715361-2715410	56897	4200474	6	6p25.2b	+
MAGEA1	MAGEA1	6370754	4100	0.558730388	1.472972389	1.472972389	0.000769394	0.735353562	1.664805414		7.57548E-05	0	0	0.558730388	0.735353562	11.39462919		0.884771504	MAGEA1	152135106-152135155	4100	6370754	X	Xq28f	-
TUBB4	TUBB4	3140328	10382	0.538754657	1.452717981	1.452717981	0.092733481	0.735285147	1.664726468		0.034868042	0	0	0.538754657	0.735285147	7.639052826		0.872646654	TUBB4	6494425-6494474	10382	3140328	19	19p13.3a	-
PNPO	PNPO	3180600	55163	0.573147174	1.487765527	1.487765527	0.000790382	0.735128174	1.664545347		0.000105682	0	0	0.573147174	0.735128174	10.8844245		0.893796934	PNPO	43380480-43380529	55163	3180600	17	17q21.32b	+
ACAA2	LOC648603	1450093	648603	0.623676058	1.540796209	1.540796209	0.001137785	0.733896936	1.663125381		0.00039508	0	0	0.623676058	0.733896936	10.22041612		0.926446211	ACAA2	45564119-45564168	10449	1450093	18	18q21.1f	-
PCCB	PCCB	540056	5096	0.497902187	1.412158658	1.412158658	0.001288379	0.732883447	1.66195745		4.23644E-05	0	0	0.497902187	0.732883447	11.5606716		0.849696036	PCCB	136048770-136048819	5096	540056	3	3q22.3a	+
G6PD	G6PD	430465	2539	0.48371782	1.398342551	1.398342551	0.041408857	0.732153345	1.6611166		0.005325187	0	0	0.48371782	0.732153345	8.36348414		0.841808788	G6PD	153759882-153759931	2539	430465	X	Xq28g	-
ZDHHC8	NA	4590154	NA	0.531661172	1.445592747	1.445592747	0.006907898	0.731907909	1.66083403		0.00080289	0	0	0.531661172	0.731907909	9.481168162		0.87040169	ZDHHC8	18513867-18513916	29801	4590154	22	22q11.21d	+
PKP4	PKP4	5890440	8502	0.960910584	1.946538101	1.946538101	0.004734834	0.731001753	1.659791188		0.036635289	0	0	0.960910584	0.731001753	8.837000792		1.172760835	PKP4	159246044-159246093	8502	5890440	2	2q24.1e	+
ZNF26	ZNF26	2750133	7574	0.567596503	1.482052447	1.482052447	2.77676E-05	0.729962861	1.658596395		1.74229E-06	0	0	0.567596503	0.729962861	7.595507697		0.893558223	ZNF26	132098932-132098981	7574	2750133	12	12q24.33d	+
TRA2A	NA	3610619	NA	0.657483092	1.577328434	1.577328434	0.001112158	0.729613512	1.658194813		0.000655618	0	0	0.657483092	0.729613512	9.532465763		0.951232281	TRA2A	23545878-23545885:23547039-23547080	29896	3610619	7	7p15.3b	-
BBS4	BBS4	2470753	585	0.680997493	1.603247873	1.603247873	0.000102885	0.729519132	1.658086339		7.47573E-05	0	0	0.680997493	0.729519132	7.497786073		0.966926652	BBS4	70817615-70817664	585	2470753	15	15q24.1a	+
GNG10	GNG10	450348	2790	0.752383257	1.684573361	1.684573361	0.000382118	0.728234195	1.656610221		0.000799755	0	0	0.752383257	0.728234195	7.476977529		1.016879734	GNG10	113463766-113463815	2790	450348	9	9q31.3b	+
CUTC	CUTC	3610091	51076	1.091786772	2.131378435	2.131378435	5.65737E-05	0.727809139	1.656122212		0.003845109	1	0	1.091786772	0.727809139	8.88535758		1.286969295	CUTC	101497079-101497128	51076	3610091	10	10q24.2c	+
AFG3L1	AFG3L1	60609	172	0.692322006	1.615882176	1.615882176	0.000454749	0.727218064	1.655443834		0.000447454	0	0	0.692322006	0.727218064	7.749000469		0.976102084	AFG3L1	88590028-88590077	172	60609	16	16q24.3b	+
GCSH	LOC730107	60196	730107	0.757166447	1.690167756	1.690167756	0.000108955	0.727158345	1.655375311		0.000256231	0	0	0.757166447	0.727158345	8.922538556		1.021017859	GCSH	81129743-81129792	2653	60196	16	16q23.2b	-
TNFRSF1B	TNFRSF1B	2490537	7133	0.729197883	1.65771717	1.65771717	0.013353247	0.726270384	1.654356761		0.019978139	0	0	0.729197883	0.726270384	8.571665163	TNF receptor superfamily 1B Recruits anti-apoptotic ligands c-IAP 1 and 2	1.002031248	TNFRSF1B	12191715-12191764	7133	2490537	1	1p36.22a	+
LRRC1	LRRC1	4220347	55227	0.880953226	1.841591687	1.841591687	0.000159762	0.726073276	1.65413075		0.00155232	0	0	0.880953226	0.726073276	7.204245484		1.113328972	LRRC1	53788006-53788055	55227	4220347	6	6p12.1c	+
UAP1	UAP1	3460187	6675	0.909175834	1.877972366	1.877972366	0.000105513	0.725573593	1.653557934		0.001435666	0	0	0.909175834	0.725573593	10.8091382		1.135716099	UAP1	160836017-160836066	6675	3460187	1	1q23.3b-q23.3c	+
MYL5	MYL5	6110577	4636	0.199280889	1.148125929	1.148125929	0.474066576	0.724913432	1.652801458		0.013984446	0	0	0.199280889	0.724913432	7.240316219		0.694654475	MYL5	664905-664929:665682-665706	4636	6110577	4	4p16.3d	+
ATP2C1	ATP2C1	5080228	27032	0.339556912	1.265367908	1.265367908	0.012136145	0.723906707	1.651648522		1.96349E-05	0	0	0.339556912	0.723906707	9.401539194		0.766124203	ATP2C1	130712843-130712892	27032	5080228	3	3q22.1a	+
WDR59	WDR59	5290403	79726	0.427336273	1.344748401	1.344748401	0.010569607	0.723545111	1.651234605		0.00020088	0	0	0.427336273	0.723545111	9.461973912		0.814389668	WDR59	74907696-74907745	79726	5290403	16	16q23.1a	-
TNPO1	TNPO1	2510014	3842	0.694759612	1.61861471	1.61861471	0.002602805	0.722527691	1.650070529		0.002951782	0	0	0.694759612	0.722527691	8.703529767		0.980936682	TNPO1	72144025-72144074	3842	2510014	5	5q13.2c	+
C3ORF21	C3orf21	3180408	152002	1.601730031	3.035070505	3.035070505	2.28096E-06	0.72225078	1.649753845		0.008875108	1	0	1.601730031	0.72225078	9.079910044		1.839711127	C3ORF21	196270382-196270431	152002	3180408	3	3q29d-q29e	-
TMEM14A	TMEM14A	3780619	28978	0.440638812	1.357205152	1.357205152	0.074744419	0.722057699	1.649533067		0.00820168	0	0	0.440638812	0.722057699	10.27162327		0.822781416	TMEM14A	52546654-52546703	28978	3780619	6	6p12.1d	+
GCLM	GCLM	1990577	2730	0.790466018	1.729633077	1.729633077	0.000281998	0.721234202	1.648591775		0.001046949	0	0	0.790466018	0.721234202	9.846344712		1.049157896	GCLM	94354625-94354674	2730	1990577	1	1p22.1a	-
PPP2R1B	PPP2R1B	6350681	5519	0.74503023	1.676009388	1.676009388	0.001966023	0.720994534	1.648317925		0.003887944	0	0	0.74503023	0.720994534	8.946670175	PP2A subunit involved in Wnt signaling	1.016799831	PPP2R1B	111613334-111613383	5519	6350681	11	11q23.1b	-
F8A1	F8A1	1110551	8263	0.761965445	1.695799312	1.695799312	0.000591835	0.720714673	1.647998207		0.001501267	0	0	0.761965445	0.720714673	7.903840041		1.029005556	F8A1	153769261-153769310	8263	1110551	X	Xq28g	+
PEG10	PEG10	4230128	23089	0.374937321	1.296783213	1.296783213	0.350652925	0.717648381	1.644499285		0.09423766	0	0	0.374937321	0.717648381	7.902067254		0.788558089	PEG10		23089	4230128		7q21.3b
TPMT	TPMT	840014	7172	0.763639114	1.697767748	1.697767748	0.000104721	0.715883767	1.642489066		0.000312286	0	0	0.763639114	0.715883767	9.47761453		1.033655434	TPMT	18236681-18236730	7172	840014	6	6p22.3d	-
HS.436189	NA	2640095	NA	1.048660815	2.068608766	2.068608766	0.000265758	0.715260283	1.641779391		0.009702055	1	0	1.048660815	0.715260283	7.75935973		1.259979737	HS.436189	56825622-56825671	NA	2640095	20		-
SFRS2B	SFRS2B	4490133	10929	0.599781313	1.515486828	1.515486828	0.000596482	0.714998761	1.641481808		0.000165478	0	0	0.599781313	0.714998761	10.49288518		0.923243146	SFRS2B	94441533-94441582	10929	4490133	11	11q21b	+
PIGW	PIGW	5080647	284098	0.397384754	1.317118139	1.317118139	0.175672434	0.714795535	1.641250596		0.025393712	0	0	0.397384754	0.714795535	9.199352134		0.802508857	PIGW	31968442-31968491	284098	5080647	17	17q12b	+
TRAF5	TRAF5	7610598	7188	1.596873664	3.024871097	3.024871097	1.47307E-08	0.714244734	1.640624109		0.000373769	1	0	1.596873664	0.714244734	8.199425		1.843731955	TRAF5	209614651-209614700	7188	7610598	1	1q32.3a	+
HS.413494	PTEN	4760504	5728	1.517817106	2.863574437	2.863574437	1.37372E-06	0.714176522	1.64054654		0.005026396	1	0	1.517817106	0.714176522	10.55264143	dephos PTEN inhibits PI3K. Involved in Wnt signaling	1.745500275	HS.413494	89718329-89718378	NA	4760504	10		+
USP13	USP13	7160037	8975	0.740588489	1.670857258	1.670857258	0.043182869	0.713005157	1.639215075		0.070541749	0	0	0.740588489	0.713005157	8.931875818		1.019303253	USP13	180966311-180966330:180982221-180982250	8975	7160037	3	3q26.33a	+
HS.581690	NA	7210768	NA	0.494780515	1.409106364	1.409106364	0.036559523	0.712739875	1.638913685		0.006237493	0	0	0.494780515	0.712739875	7.364115918		0.859780706	HS.581690	180547548-180547597	NA	7210768	4		-
ARHGAP10	ARHGAP10	2000669	79658	0.57574596	1.490447915	1.490447915	0.002133177	0.712059445	1.638140892		0.000502277	0	0	0.57574596	0.712059445	8.132129388		0.909841102	ARHGAP10	148993317-148993366	79658	2000669	4	4q31.23b	+
SERINC3	SERINC3	840259	10955	0.159569462	1.11695376	1.11695376	0.459848116	0.711734542	1.637772016		0.002651068	0	0	0.159569462	0.711734542	7.733240521		0.681995876	SERINC3	43124945-43124994	10955	840259	20	20q13.12a	-
LANCL1	LANCL1	4150138	10314	0.53962952	1.453599189	1.453599189	0.00630606	0.711618519	1.637640309		0.001063141	0	0	0.53962952	0.711618519	10.06310025		0.887618106	LANCL1	211004389-211004438	10314	4150138	2	2q34b	-
C9ORF66	NA	3130139	NA	0.502307207	1.41647703	1.41647703	0.024857598	0.709449399	1.635179935		0.004036593	0	0	0.502307207	0.709449399	8.029196726		0.866251475	C9ORF66	203618-203667	157983	3130139	9	9p24.3b	-
PLS1	PLS1	6840739	5357	0.463561776	1.378942	1.378942	0.001255549	0.7089417	1.634604601		2.54765E-05	0	0	0.463561776	0.7089417	6.957159679		0.843593612	PLS1	143914464-143914513	5357	6840739	3	3q23d	+
BZW2	BZW2	1440612	28969	0.658219198	1.578133439	1.578133439	0.009654081	0.70768252	1.633178545		0.008823617	0	0	0.658219198	0.70768252	11.55874308		0.966295721	BZW2	16712406-16712455	28969	1440612	7	7p21.1b	+
SPIN4	SPIN4	3420075	139886	1.018711084	2.026108009	2.026108009	0.011611594	0.706875897	1.632265676		0.095269314	0	0	1.018711084	0.706875897	8.550365321		1.24128568	SPIN4	62567183-62567232	139886	3420075	X	Xq11.1b	-
MME	MME	5670674	4311	0.356261592	1.280104504	1.280104504	0.395962022	0.706627961	1.631985186		0.113770861	0	0	0.356261592	0.706627961	7.914380849		0.78438488	MME	154900904-154900953	4311	5670674	3	3q25.2c-q25.31a	+
MXD4	MXD4	3710647	10608	0.740811993	1.67111613	1.67111613	0.030875992	0.706409438	1.631738009		0.054103569	0	0	0.740811993	0.706409438	8.837649099		1.024132625	MXD4	2249182-2249231	10608	3710647	4	4p16.3b	-
DDHD2	DDHD2	2070010	23259	0.308832919	1.238705233	1.238705233	0.167932569	0.70595743	1.631226853		0.00490734	0	0	0.308832919	0.70595743	8.60445757		0.759370305	DDHD2	38237340-38237389	23259	2070010	8	8p12a	+
CNO	NA	6900195	NA	1.067771933	2.09619355	2.09619355	3.98078E-06	0.705763146	1.631007195		0.000560747	1	0	1.067771933	0.705763146	9.098204629		1.285214165	CNO	6718897-6718946	55330	6900195	4	4p16.1f	+
SRGN	SRGN	360500	5552	0.690268867	1.613584205	1.613584205	0.00046124	0.702567681	1.62739863		0.000601206	0	0	0.690268867	0.702567681	12.86822628		0.991511345	SRGN	70526868-70526917	5552	360500	10	10q21.3e	+
E2F6	NA	7510707	NA	0.876742639	1.836224733	1.836224733	0.002006705	0.7007351	1.625332742		0.014729528	0	0	0.876742639	0.7007351	9.503042072		1.129753118	E2F6	11585591-11585640	1876	7510707	2	2p25.1b	-
YWHAB	NA	7380709	NA	0.424823128	1.342407916	1.342407916	0.008370307	0.700215685	1.624747677		0.000185222	0	0	0.424823128	0.700215685	8.97937625		0.826225472	YWHAB	42949744-42949793	7529	7380709	20	20q13.12a	+
SCAND1	SCAND1	240546	51282	0.471342172	1.386398667	1.386398667	0.030300259	0.699853301	1.624339615		0.003741644	0	0	0.471342172	0.699853301	9.617824584		0.853515271	SCAND1	34542098-34542147	51282	240546	20	20q11.23a	-
LOC653103	NA	830138	NA	1.04911102	2.069254392	2.069254392	4.27188E-07	0.698749762	1.623097608		8.74116E-05	1	0	1.04911102	0.698749762	7.88978578		1.274879824	LOC653103	145508216-145508265	653103	830138	X	Xq27.3d	-
HS.568124	NA	380768	NA	0.384857421	1.305730738	1.305730738	0.008493385	0.698182323	1.622459339		6.68194E-05	0	0	0.384857421	0.698182323	7.200610798		0.804784876	HS.568124	152940120-152940169	NA	380768	X		+
MND1	MND1	3870372	84057	1.060326845	2.08540392	2.08540392	0.025951242	0.698027634	1.622285384		0.176150572	0	0	1.060326845	0.698027634	8.32853499		1.285472914	MND1	154336175-154336224	84057	3870372	4	4q31.3d	+
CTSC	CTSC	2640768	1075	0.849442119	1.801804044	1.801804044	9.49058E-05	0.697634939	1.621843866		0.001011157	0	0	0.849442119	0.697634939	10.29247843		1.110960236	CTSC	87710365-87710414	1075	2640768	11	11q14.2b	-
PCOLCE2	PCOLCE2	4810445	26577	0.734298446	1.663588302	1.663588302	0.045788809	0.697395844	1.621575103		0.078723138	0	0	0.734298446	0.697395844	9.488520388		1.025908883	PCOLCE2	144019624-144019673	26577	4810445	3	3q23d	-
ADNP2	ADNP2	7330270	22850	1.222157612	2.332953596	2.332953596	2.54869E-05	0.695304868	1.619226569		0.007228593	1	0	1.222157612	0.695304868	8.914378701		1.44078268	ADNP2	75998884-75998933	22850	7330270	18	18q23d	+
CDKN3	CDKN3	5260014	1033	0.613813339	1.530298761	1.530298761	0.013377073	0.694506684	1.618330965		0.008908565	0	0	0.613813339	0.694506684	9.735140163		0.94560309	CDKN3	53948082-53948131	1033	5260014	14	14q22.2b	+
ABI2	ABI2	2000100	10152	0.436347566	1.353174191	1.353174191	0.006834806	0.694063526	1.617833933		0.000193065	0	0	0.436347566	0.694063526	7.768725301		0.836411058	ABI2		10152	2000100		2q33.2a
POLR2H	POLR2H	1240221	5437	0.82573836	1.772441928	1.772441928	8.03855E-06	0.693682991	1.617407258		8.68647E-05	0	0	0.82573836	0.693682991	12.23805076		1.095853823	POLR2H	184086199-184086248	5437	1240221	3	3q27.1b	+
MAP1LC3B	MAP1LC3B	2490754	81631	0.185213861	1.136985504	1.136985504	0.519785349	0.693155064	1.616815507		0.021597564	0	0	0.185213861	0.693155064	9.453355753		0.703225259	MAP1LC3B	85995525-85995574	81631	2490754	16	16q24.2a	+
FBXO31	FBXO31	7380327	79791	0.974432584	1.964868257	1.964868257	1.12067E-05	0.692497757	1.616079037		0.000625817	0	0	0.974432584	0.692497757	8.407471237		1.215824358	FBXO31	85920600-85920649	79791	7380327	16	16q24.2a	-
TMEM191B	TMEM191C	6270630	645426	0.395901213	1.315764426	1.315764426	0.015946663	0.692151481	1.615691192		0.000297525	0	0	0.395901213	0.692151481	7.162729189		0.81436628	TMEM191B	18759312-18759361	728229	6270630	22	22q11.21d	+
LOC441461	LOC441461	5270414	441461	0.386219202	1.306963818	1.306963818	0.031256222	0.692058068	1.615586581		0.000774973	0	0	0.386219202	0.692058068	7.093711282		0.808971697	LOC441461	101688554-101688603	441461	5270414	9	9q31.1a	-
BRI3BP	BRI3BP	7160601	140707	0.642274714	1.560788133	1.560788133	0.036351405	0.692018449	1.615542214		0.03599785	0	0	0.642274714	0.692018449	9.889732235		0.966107923	BRI3BP	124075941-124075990	140707	7160601	12	12q24.31f	+
FRMPD3	FRMPD3	1710288	84443	0.621073087	1.538018745	1.538018745	0.0023792	0.691794737	1.61529172		0.001485036	0	0	0.621073087	0.691794737	7.554654116		0.952161598	FRMPD3	106734931-106734980	84443	1710288	X	Xq22.3b	+
GNG12	GNG12	5890025	55970	0.245586609	1.185574736	1.185574736	0.141343297	0.691710075	1.615196931		0.000467238	0	0	0.245586609	0.691710075	6.916696177		0.734012499	GNG12	68169321-68169370	55970	5890025	1	1p31.3a	-
WRNIP1	WRNIP1	6650736	56897	0.425381209	1.342927303	1.342927303	0.003642283	0.690245677	1.613558268		6.10996E-05	0	0	0.425381209	0.690245677	10.58348672		0.832276918	WRNIP1	2730708-2730757	56897	6650736	6	6p25.2b	+
MPRIP	MPRIP	4880563	23164	0.621446551	1.538416937	1.538416937	0.002796674	0.689475599	1.612697217		0.001828228	0	0	0.621446551	0.689475599	8.335730054		0.953940343	MPRIP	17028983-17029032	23164	4880563	17	17p11.2h	+
PLEK	PLEK	4810020	5341	0.336322653	1.262534361	1.262534361	0.489957622	0.688613314	1.611733612		0.18397202	0	0	0.336322653	0.688613314	7.993527516		0.783339351	PLEK	68477871-68477920	5341	4810020	2	2p14a	+
UBQLN1	UBQLN1	4880703	29979	0.70917501	1.634868967	1.634868967	8.95386E-05	0.687403944	1.610383108		0.000189161	0	0	0.70917501	0.687403944	9.499538929		1.01520499	UBQLN1	85466510-85466521:85466522-85466559	29979	4880703	9	9q21.32c	-
C17ORF90	C17orf90	940300	339229	0.463963244	1.37932578	1.37932578	0.009245242	0.686402403	1.609265543		0.000616444	0	0	0.463963244	0.686402403	11.18668458		0.857115089	C17ORF90	79632120-79632169	339229	940300	17	17q25.3f	-
C18ORF10	C18orf10	3140110	25941	0.544751442	1.458768995	1.458768995	0.128841324	0.68464212	1.607303219		0.079115371	0	0	0.544751442	0.68464212	9.678596115		0.907587926	C18ORF10	34376435-34376484	25941	3140110	18	18q12.2b	-
HS.31532	NA	2060014	NA	0.304282549	1.234804418	1.234804418	0.123716012	0.682609619	1.605040409		0.002408253	0	0	0.304282549	0.682609619	8.282708578		0.769329178	HS.31532	62563495-62563544	NA	2060014	X		-
CDR2L	CDR2L	3940482	30850	0.591111788	1.506407187	1.506407187	0.028672109	0.679593195	1.601688054		0.019447636	0	0	0.591111788	0.679593195	9.53909872		0.940512219	CDR2L	70513367-70513416	30850	3940482	17	17q25.1c	+
HS.535044	NA	4280600	NA	0.662535752	1.582862297	1.582862297	0.000468014	0.679107259	1.601148657		0.000569404	0	0	0.662535752	0.679107259	7.194409327		0.988579224	HS.535044		NA	4280600
MRPL17	MRPL17	6660270	63875	1.100590741	2.144424823	2.144424823	6.08021E-07	0.679083407	1.601122185		0.000268876	1	0	1.100590741	0.679083407	10.92011548		1.339326157	MRPL17	6659775-6659824	63875	6660270	11	11p15.4c	-
HS.536451	NA	3130445	NA	0.55002451	1.464110569	1.464110569	0.009675851	0.679076049	1.601114019		0.003259078	0	0	0.55002451	0.679076049	7.374897749		0.914432422	HS.536451	39633815-39633864	NA	3130445	17		+
FHL1	FHL1	4640446	2273	0.388659671	1.309176554	1.309176554	0.259809475	0.679053133	1.601088586		0.067408453	0	0	0.388659671	0.679053133	8.078667616		0.817679025	FHL1	135120766-135120815	2273	4640446	X	Xq26.3b	+
YPEL3	YPEL3	130750	83719	0.41070244	1.329332901	1.329332901	0.208558163	0.678814145	1.600823382		0.054470732	0	0	0.41070244	0.678814145	8.161299944		0.830405725	YPEL3	30103774-30103823	83719	130750	16	16p11.2d	-
CD320	CD320	2340327	51293	0.589102529	1.504310655	1.504310655	0.11820752	0.678526373	1.6005041		0.098560537	0	0	0.589102529	0.678526373	10.83111612		0.939898033	CD320	8273197-8273246	51293	2340327	19	19p13.2d	-
HS.572495	NA	20279	NA	0.095583193	1.068497249	1.068497249	0.574563304	0.678140135	1.600075671		0.000433513	0	0	0.095583193	0.678140135	7.129385621		0.667779198	HS.572495	72181194-72181243	NA	20279	17		+
SMC4	SMC4	7380102	10051	0.497938423	1.412194128	1.412194128	0.055015463	0.675028267	1.596628056		0.016981247	0	0	0.497938423	0.675028267	8.496478278		0.884485352	SMC4	160117438-160117487	10051	7380102	3	3q26.1a	+
ENDOD1	ENDOD1	2510039	23052	0.395696819	1.315578028	1.315578028	0.214329039	0.674671031	1.596232751		0.050081387	0	0	0.395696819	0.674671031	7.642272451		0.824176817	ENDOD1	94504928-94504977	23052	2510039	11	11q21b-q21c	+
LOC647000	NA	3170286	NA	0.769642802	1.704847626	1.704847626	0.004387139	0.674482257	1.596023902		0.015738954	0	0	0.769642802	0.674482257	14.09452813		1.06818427	LOC647000	40856739-40856788	647000	3170286	13	13q14.11b	-
GOLGA3	GOLGA3	6250093	2802	0.837200704	1.786580232	1.786580232	0.000294906	0.674269001	1.595787999		0.003192009	0	0	0.837200704	0.674269001	9.594668974		1.119559887	GOLGA3	133345722-133345771	2802	6250093	12	12q24.33d	-
ZNF217	ZNF217	60672	7764	0.915459022	1.886169098	1.886169098	3.14786E-05	0.672284595	1.593594524		0.001105354	0	0	0.915459022	0.672284595	9.859688671		1.183594113	ZNF217	52184280-52184329	7764	60672	20	20q13.2b	-
NDUFB8	NDUFB8	1570131	4714	0.53223223	1.446165065	1.446165065	0.047483714	0.672037414	1.593321513		0.021211399	0	0	0.53223223	0.672037414	12.64164428		0.907641711	NDUFB8	102283550-102283593:102283594-102283599	4714	1570131	10	10q24.31a	-
SLC35B3	SLC35B3	6220630	51000	0.539872825	1.453844354	1.453844354	0.003996724	0.668999918	1.589970412		0.00105622	0	0	0.539872825	0.668999918	8.500601418		0.914384534	SLC35B3	8358590-8358639	51000	6220630	6	6p24.3b	-
PKM2	PKM2	160170	5315	0.364962082	1.287847781	1.287847781	0.254406616	0.668990609	1.589960152		0.052311777	0	0	0.364962082	0.668990609	11.5888927		0.809987458	PKM2	72491541-72491590	5315	160170	15	15q23b	-
MYC	MYC	6550600	4609	0.990521246	1.98690273	1.98690273	4.72261E-06	0.668173756	1.589060172		0.000525499	0	0	0.990521246	0.668173756	11.56230241		1.250363432	MYC	128822444-128822493	4609	6550600	8	8q24.21b	+
SGCE	SGCE	5290348	8910	0.42647672	1.343947443	1.343947443	0.024520671	0.667309998	1.588109069		0.001715426	0	0	0.42647672	0.667309998	10.14437569		0.846256387	SGCE	94228155-94228204	8910	5290348	7	7q21.3b	-
TAX1BP1	TAX1BP1	4920739	8887	0.436339881	1.353166982	1.353166982	0.036760062	0.666396259	1.58710355		0.004050603	0	0	0.436339881	0.666396259	9.991216164		0.852601572	TAX1BP1	27800527-27800576	8887	4920739	7	7p15.2a	+
LBH	LBH	2810246	81606	0.420622422	1.338504901	1.338504901	0.477096122	0.665420336	1.586030304		0.302937718	0	0	0.420622422	0.665420336	8.441018308		0.843934002	LBH	30336048-30336097	81606	2810246	2	2p23.1b	+
APLP2	APLP2	3450577	334	0.600631912	1.516380608	1.516380608	0.006768689	0.665119968	1.585700128		0.004938391	0	0	0.600631912	0.665119968	7.968445159		0.956284597	APLP2	129519408-129519457	334	3450577	11	11q24.3c	+
FAM24B	FAM24B	6940181	196792	0.780148276	1.717307363	1.717307363	2.90318E-05	0.664920571	1.585480981		0.000246519	0	0	0.780148276	0.664920571	7.796183924		1.083145988	FAM24B	124609992-124610031:124610032-124610041	196792	6940181	10	10q26.13b	-
PKM2	PKM2	6580039	5315	0.359732715	1.283188142	1.283188142	0.219632299	0.664897835	1.585455994		0.036060794	0	0	0.359732715	0.664897835	10.25556675		0.809349579	PKM2	72494879-72494928	5315	6580039	15	15q23b	-
NDRG1	NDRG1	1230070	10397	0.347694629	1.272525555	1.272525555	0.38648667	0.66468961	1.585227181		0.120409551	0	0	0.347694629	0.66468961	9.187829169		0.802740182	NDRG1	134318696-134318745	10397	1230070	8	8q24.22c	-
MAP4K1	MAP4K1	4590477	11184	0.295813145	1.227576681	1.227576681	0.064150696	0.664616863	1.585147249		0.000432271	0	0	0.295813145	0.664616863	9.70239659		0.774424383	MAP4K1	43770219-43770227:43770228-43770268	11184	4590477	19	19q13.2a	-
SLC27A5	SLC27A5	6250646	10998	0.519145568	1.433106243	1.433106243	0.156786193	0.663358334	1.583765055		0.096394965	0	0	0.519145568	0.663358334	9.257812323		0.904873004	SLC27A5	63701735-63701784	10998	6250646	19	19q13.43c	-
FBXW7	FBXW7	1850504	55294	0.528159207	1.442088003	1.442088003	0.006379476	0.663239298	1.583634385		0.001663714	0	0	0.528159207	0.663239298	7.101929336	FBXW7 nedreg del av melfalanresistenssignatur (Boegsted 2011)	0.910619279	FBXW7	153551924-153551973	55294	1850504	4	4q31.3c	-
MEIS1	MEIS1	4040753	4211	0.734040486	1.663290872	1.663290872	0.000124774	0.662397966	1.582711132		0.000534545	0	0	0.734040486	0.662397966	7.366306743		1.050912475	MEIS1	66652810-66652859	4211	4040753	2	2p14b	+
FLJ20718	NA	5080746	NA	1.468065167	2.76650622	2.76650622	2.19212E-05	0.661428866	1.581648336		0.027971435	1	0	1.468065167	0.661428866	9.242880654		1.749128525	FLJ20718	48697301-48697350	55027	5080746	16	16q12.1c	+
PKM2	PKM2	2030093	5315	0.363134876	1.286217725	1.286217725	0.239866548	0.661223839	1.581423578		0.047172795	0	0	0.363134876	0.661223839	10.63602766		0.813329043	PKM2	72491780-72491829	5315	2030093	15	15q23b	-
C1ORF71	NA	6650121	NA	0.86384901	1.819887172	1.819887172	0.000710456	0.660677897	1.580825252		0.008995215	0	0	0.86384901	0.660677897	9.360944514		1.151226026	C1ORF71	244896962-244897011	163882	6650121	1	1q44d	+
BUB1	BUB1	2070224	699	1.01507264	2.021004648	2.021004648	0.005139957	0.660612825	1.580753951		0.076817564	0	0	1.01507264	0.660612825	10.69334721		1.278506783	BUB1	111112194-111112208:111113791-111113825	699	2070224	2	2q13b	-
LOC388564	NA	5860050	NA	0.380989905	1.302235077	1.302235077	0.023633171	0.6602888	1.580398958		0.000630895	0	0	0.380989905	0.6602888	10.72053093		0.823991354	LOC388564	60582500-60582547:60586902-60586903	388564	5860050	19	19q13.42b	-
CBX1	CBX1	1070386	10951	0.658502767	1.57844366	1.57844366	0.011779287	0.658440901	1.578375974		0.017126728	0	0	0.658502767	0.658440901	8.746002017		1.000042883	CBX1	43502841-43502890	10951	1070386	17	17q21.32b	-
RBL2	RBL2	4280669	5934	0.806797334	1.749323772	1.749323772	0.000155535	0.657557839	1.577410158		0.001672949	0	0	0.806797334	0.657557839	9.098235241		1.108984726	RBL2	52082265-52082314	5934	4280669	16	16q12.2a	+
C17ORF49	C17orf49	2570035	124944	0.153058244	1.111924047	1.111924047	0.490092089	0.656481168	1.57623339		0.005842452	0	0	0.153058244	0.656481168	10.06436547		0.705431095	C17ORF49	6861356-6861405	124944	2570035	17	17p13.1d	+
APPL2	APPL2	4180100	55198	0.518860375	1.432822975	1.432822975	0.011773956	0.655277773	1.574919155		0.003501467	0	0	0.518860375	0.655277773	8.283318854		0.909775571	APPL2	105567330-105567379	55198	4180100	12	12q23.3b	-
RAB33B	RAB33B	5870594	83452	0.869577668	1.827127952	1.827127952	3.85359E-05	0.655183688	1.574816451		0.001030717	0	0	0.869577668	0.655183688	7.237787838		1.16021645	RAB33B	140397014-140397063	83452	5870594	4	4q31.1c-q31.1d	+
PC	PC	5890435	5091	0.368259724	1.290794847	1.290794847	0.041288412	0.654509985	1.574081221		0.001447111	0	0	0.368259724	0.654509985	7.029975553		0.82003065	PC	66372712-66372761	5091	5890435	11	11q13.1e-q13.1f	-
ID1	ID1	670386	3397	0.475587809	1.390484641	1.390484641	0.005098154	0.653784316	1.573289665		0.000542032	0	0	0.475587809	0.653784316	7.304311386	"Inhibitor of DNA binding 1" Expression stimulated by VEGF. Retards terminal differentiation of osteoblasts	0.883807141	ID1	29657653-29657702	3397	670386	20	20q11.21b	+
NCOA1	NCOA1	160411	8648	0.224026989	1.167989244	1.167989244	0.11562326	0.653741557	1.573243036		0.000164837	0	0	0.224026989	0.653741557	7.292651818		0.742408654	NCOA1	24846672-24846721	8648	160411	2	2p23.3d	+
LOC644422	LOC644422	380750	644422	0.62032291	1.537219209	1.537219209	0.009588459	0.653165469	1.572614943		0.010021332	0	0	0.62032291	0.653165469	10.67876913		0.977492434	LOC644422		644422	380750		17p11.2i
RIOK1	RIOK1	60500	83732	1.161648055	2.237128389	2.237128389	4.38286E-05	0.652869641	1.572292509		0.010901525	1	0	1.161648055	0.652869641	9.614738043		1.422844907	RIOK1	7363125-7363174	83732	60500	6	6p24.3c	+
C13ORF18	C13orf18	7000079	80183	0.860982524	1.816274834	1.816274834	0.007076198	0.652202805	1.571565939		0.048810965	0	0	0.860982524	0.652202805	7.433337912		1.155710231	C13ORF18	45815534-45815583	80183	7000079	13	13q14.12b	-
C17ORF58	C17orf58	650168	284018	0.912836446	1.882743476	1.882743476	5.48337E-05	0.649691526	1.568832716		0.002236857	0	0	0.912836446	0.649691526	10.3535564		1.200091927	C17ORF58	63417774-63417823	284018	650168	17	17q24.2b	-
OCIAD2	OCIAD2	6420392	132299	0.293723134	1.225799596	1.225799596	0.08143938	0.649463299	1.568584553		0.000883605	0	0	0.293723134	0.649463299	10.6068256		0.781468613	OCIAD2	48887582-48887582:48894789-48894837	132299	6420392	4	4p12a	-
FRG1	FRG1	2470519	2483	0.394446006	1.31443792	1.31443792	0.062184464	0.649125515	1.568217337		0.005766273	0	0	0.394446006	0.649125515	10.13713355		0.838173312	FRG1	190883080-190883087:190884248-190884284:190884285-190884289	2483	2470519	4	4q35.2d	+
MKKS	MKKS	3830519	8195	0.885304755	1.847154773	1.847154773	7.66309E-06	0.648956636	1.568033776		0.000349618	0	0	0.885304755	0.648956636	9.322142031		1.178007005	MKKS	10385950-10385999	8195	3830519	20	20p12.2b	-
MYL5	MYL5	3460010	4636	0.385720024	1.306511682	1.306511682	0.1668367	0.647516082	1.566468851		0.033254526	0	0	0.385720024	0.647516082	7.532913225		0.834048938	MYL5	664882-664929:665682-665683	4636	3460010	4	4p16.3d	+
ZFPM1	ZFPM1	7320494	161882	0.940550775	1.919260811	1.919260811	1.93795E-05	0.647350777	1.566289374		0.001313761	0	0	0.940550775	0.647350777	7.6131071		1.225355189	ZFPM1	87128782-87128831	161882	7320494	16	16q24.2b	+
KLF6	KLF6	4040097	1316	0.29502968	1.226910217	1.226910217	0.139385959	0.647191669	1.566116644		0.003947323	0	0	0.29502968	0.647191669	10.5066537		0.783409219	KLF6	3811452-3811501	1316	4040097	10	10p15.1e	-
JARID2	JARID2	2320286	3720	1.364437358	2.574758923	2.574758923	2.61489E-07	0.646139756	1.564975157		0.001723049	1	0	1.364437358	0.646139756	8.36306961		1.645239485	JARID2	15521356-15521405	3720	2320286	6	6p23a-p22.3f	+
APRT	APRT	160746	353	0.335961039	1.262217945	1.262217945	0.086750983	0.645909889	1.564725828		0.00348299	0	0	0.335961039	0.645909889	11.11649497		0.806670359	APRT	88876155-88876204	353	160746	16	16q24.3a	-
ETS2	ETS2	4220605	2114	-0.017948745	0.987635949	-1.012518835	0.936618153	0.64559843	1.56438806		0.002845814	0	0	-0.017948745	0.64559843	8.04359959		-0.647229969	ETS2	39118265-39118314	2114	4220605	21	21q22.2a	+
LOC81691	LOC81691	3060703	81691	0.680782533	1.603009008	1.603009008	0.004989059	0.645531628	1.564315625		0.010642828	0	0	0.680782533	0.645531628	8.446905267		1.024735023	LOC81691	20768299-20768303:20768304-20768348	81691	3060703	16	16p12.2c	+
SIRT5	SIRT5	1510270	23408	0.32990345	1.256929254	1.256929254	0.004961212	0.645133721	1.563884234		1.09971E-05	0	0	0.32990345	0.645133721	7.397583556		0.803722697	SIRT5	13709105-13709154	23408	1510270	6	6p23b	+
C13ORF18	C13orf18	2850286	80183	0.745338997	1.676368127	1.676368127	0.00571711	0.642938419	1.561506332		0.021530469	0	0	0.745338997	0.642938419	7.495846662		1.073558328	C13ORF18	45815618-45815633:45816877-45816910	80183	2850286	13	13q14.12b	-
TERF2IP	TERF2IP	1410653	54386	0.516995646	1.430972202	1.430972202	0.00010503	0.642717172	1.561266882		1.33127E-05	0	0	0.516995646	0.642717172	10.46676885		0.916545543	TERF2IP	74248483-74248532	54386	1410653	16	16q23.1a	+
TTC32	TTC32	5670114	130502	0.928514259	1.903314882	1.903314882	0.000443608	0.642329213	1.560847094		0.012429624	0	0	0.928514259	0.642329213	8.91934671		1.219411491	TTC32	20097668-20097717	130502	5670114	2	2p24.1d	-
LANCL1	LANCL1	2450612	10314	0.548857774	1.462926993	1.462926993	0.001859503	0.6408289	1.559224754		0.000730999	0	0	0.548857774	0.6408289	9.758305013		0.938239974	LANCL1	211004748-211004797	10314	2450612	2	2q34b	-
CFLAR	NA	1240593	NA	0.828102619	1.775348951	1.775348951	0.000170627	0.640347937	1.558705029		0.002813702	0	0	0.828102619	0.640347937	8.664763662	Pos reg av NFkB	1.138989686	CFLAR	201737217-201737260	8837	1240593	2	2q33.1f	+
KIAA1641	NA	4570075	NA	0.367811966	1.290394295	1.290394295	0.200185658	0.640264206	1.558614568		0.039691092	0	0	0.367811966	0.640264206	7.618316241		0.827911096	KIAA1641		57730	4570075		2q11.2b
HIST2H2BE	NA	4230678	NA	0.578568329	1.493366558	1.493366558	0.142777194	0.639874444	1.558193546		0.139205725	0	0	0.578568329	0.639874444	7.482043997		0.958396062	HIST2H2BE	149856379-149856428	8349	4230678	1	1q21.2a	-
RNASEL	NA	1820682	NA	0.668708714	1.589649513	1.589649513	0.00011358	0.638795268	1.55702841		0.000281953	0	0	0.668708714	0.638795268	7.74436364		1.020950872	RNASEL	182543360-182543409	6041	1820682	1	1q25.3c	-
ATP1A1	ATP1A1	3370164	476	0.244350886	1.184559681	1.184559681	0.401068924	0.638378268	1.556578427		0.038640159	0	0	0.244350886	0.638378268	9.906585362		0.761002247	ATP1A1	116748083-116748120:116748561-116748572	476	3370164	1	1p13.1c	+
TMEM49	TMEM49	6280672	81671	0.529449262	1.443378092	1.443378092	0.009353603	0.638092883	1.556270545		0.00376581	0	0	0.529449262	0.638092883	11.04950912		0.927459622	TMEM49	55272524-55272573	81671	6280672	17	17q23.1a	+
SCAND1	SCAND1	5050437	51282	0.377151808	1.29877526	1.29877526	0.082738974	0.63790476	1.556067625		0.007983981	0	0	0.377151808	0.63790476	10.13998597		0.834652196	SCAND1	34541852-34541901	51282	5050437	20	20q11.23a	-
CCRN4L	CCRN4L	460484	25819	0.457673215	1.373325126	1.373325126	0.005223992	0.63778085	1.555933983		0.000500478	0	0	0.457673215	0.63778085	8.873526505		0.882637143	CCRN4L	139967000-139967049	25819	460484	4	4q31.1b	+
BBS2	BBS2	870671	583	0.175946324	1.129705183	1.129705183	0.191932338	0.637695381	1.555841809		0.000117038	0	0	0.175946324	0.637695381	8.176655429		0.726105428	BBS2	55076072-55076121	583	870671	16	16q13b	-
LOC642361	LOC439994	6980066	439994	0.604901338	1.520874741	1.520874741	0.000193251	0.637356995	1.555476927		0.000177066	0	0	0.604901338	0.637356995	7.618744254		0.977754613	LOC642361	81576901-81576950	642361	6980066	10	10q22.3f	+
CUGBP1	CUGBP1	1580133	10658	0.423398735	1.341083192	1.341083192	0.001211141	0.63724581	1.555357055		2.97956E-05	0	0	0.423398735	0.63724581	7.509222957		0.862234937	CUGBP1	47490349-47490398	10658	1580133	11	11p11.2b	-
KIAA0182	KIAA0182	4390382	23199	0.676960188	1.598767541	1.598767541	0.002468514	0.637239591	1.55535035		0.005930144	0	0	0.676960188	0.637239591	8.797719763		1.027914734	KIAA0182	84267131-84267180	23199	4390382	16	16q24.1b	+
PDE4D	PDE4D	1770114	5144	0.989020653	1.984837163	1.984837163	1.067E-06	0.636869428	1.554951334		0.000263401	0	0	0.989020653	0.636869428	7.767158136		1.276462561	PDE4D	58302551-58302600	5144	1770114	5	5q11.2h-q12.1a	-
C8ORF33	NA	1470397	NA	0.548839695	1.462908661	1.462908661	0.000294906	0.636441986	1.554490701		0.000102114	0	0	0.548839695	0.636441986	9.651561839		0.941085502	C8ORF33	146252068-146252117	65265	1470397	8	8q24.3h	+
SHISA2	SHISA2	7650523	387914	0.153966137	1.112624005	1.112624005	0.540508664	0.63579755	1.553796482		0.015799221	0	0	0.153966137	0.63579755	7.313555338		0.716068042	SHISA2	26619063-26619112	387914	7650523	13	13q12.13b	-
ZNF256	ZNF256	4390349	10172	1.056031553	2.079204344	2.079204344	3.45078E-05	0.635603047	1.553587014		0.005971468	1	0	1.056031553	0.635603047	8.177813087		1.338325002	ZNF256	63144054-63144103	10172	4390349	19	19q13.43c	-
HS.128708	NA	870026	NA	0.397961326	1.31764463	1.31764463	0.003521682	0.635491454	1.553466848		6.86772E-05	0	0	0.397961326	0.635491454	7.149110745		0.848196169	HS.128708	69837298-69837347	NA	870026	9		-
MPZL1	MPZL1	2490470	9019	0.318015673	1.246614737	1.246614737	0.0344616	0.635018771	1.552957955		0.000340926	0	0	0.318015673	0.635018771	8.527796242		0.802735665	MPZL1	166011934-166011983	9019	2490470	1	1q24.2a	+
SPTBN1	SPTBN1	3710201	6711	0.506568843	1.420667406	1.420667406	0.01119817	0.634162038	1.552036017		0.003507463	0	0	0.506568843	0.634162038	7.162543919		0.91535724	SPTBN1	54735817-54735849:54736555-54736571	6711	3710201	2	2p16.2a	+
ANKRD41	ANKLE1	1050440	126549	0.71107587	1.637024451	1.637024451	0.00063309	0.633961485	1.551820279		0.002659556	0	0	0.71107587	0.633961485	7.290568839		1.054905953	ANKRD41	17258604-17258653	126549	1050440	19	19p13.11e	+
C20ORF108	C20orf108	770561	116151	0.491552339	1.405956871	1.405956871	0.001345751	0.633855376	1.551706148		0.000187103	0	0	0.491552339	0.633855376	7.543396236		0.906071599	C20ORF108	54376846-54376895	116151	770561	20	20q13.2d	+
ASB13	ASB13	5050575	79754	0.622078353	1.539090806	1.539090806	0.001137785	0.633461087	1.551282125		0.001490251	0	0	0.622078353	0.633461087	9.124005107		0.992141134	ASB13	5721023-5721072	79754	5050575	10	10p15.1b	-
KRT7	KRT7	3800161	3855	0.234228383	1.176277444	1.176277444	0.336845301	0.632210139	1.549937605		0.015950867	0	0	0.234228383	0.632210139	7.687595933		0.758919224	KRT7	50928682-50928731	3855	3800161	12	12q13.13d	+
PDK3	PDK3	110347	5165	0.432027972	1.349128692	1.349128692	0.033632699	0.632003647	1.549715779		0.004924472	0	0	0.432027972	0.632003647	8.744658897		0.870565241	PDK3	24462036-24462085	5165	110347	X	Xp22.11a	+
TIMP2	TIMP2	6980541	7077	0.542801957	1.456799122	1.456799122	0.031598631	0.63158078	1.54926161		0.020362005	0	0	0.542801957	0.63158078	7.969113001	Ihibits matrix metalloproteinases	0.940318351	TIMP2	76921042-76921091	7077	6980541	17	17q25.3b-q25.3c	-
ZNF664	NA	4010092	NA	0.680247481	1.602414611	1.602414611	0.001748184	0.631460537	1.549132491		0.00480783	0	0	0.680247481	0.631460537	8.504333264		1.034394811	ZNF664	123064832-123064881	144348	4010092	12	12q24.31e	+
PAPD5	PAPD5	520017	64282	0.927198741	1.90158014	1.90158014	0.000484205	0.631277817	1.548936303		0.014634397	0	0	0.927198741	0.631277817	9.69956802		1.227668392	PAPD5	48820770-48820819	64282	520017	16	16q12.1c	+
PRDX2	PRDX2	5960674	7001	0.567213124	1.481658661	1.481658661	0.035801319	0.63098117	1.548617843		0.030090592	0	0	0.567213124	0.63098117	11.60215034		0.956761972	PRDX2	12911869-12911883:12911973-12912007	7001	5960674	19	19p13.13c	-
NUDT6	NUDT6	5560056	11162	0.679864537	1.601989328	1.601989328	9.6273E-05	0.630710803	1.548327653		0.000320332	0	0	0.679864537	0.630710803	6.993834357		1.034657829	NUDT6	124063434-124063483	11162	5560056	4	4q28.1a	-
UBTF	UBTF	5670296	7343	0.544514481	1.458529414	1.458529414	0.000190533	0.630422584	1.548018361		6.28754E-05	0	0	0.544514481	0.630422584	7.673388091		0.942191288	UBTF	42284226-42284275	7343	5670296	17	17q21.31c	-
RASSF5	RASSF5	5810176	83593	0.754916524	1.687533946	1.687533946	0.000515014	0.629991723	1.547556115		0.00378799	0	0	0.754916524	0.629991723	11.23731896		1.090450892	RASSF5	204828832-204828881	83593	5810176	1	1q32.1h	+
NCOR2	NCOR2	4180204	9612	0.496126173	1.410421306	1.410421306	0.037063499	0.629950147	1.547511517		0.01457247	0	0	0.496126173	0.629950147	8.096187749		0.911412477	NCOR2	124809270-124809319	9612	4180204	12	12q24.31e	-
MRLC2	MYL12B	4640376	103910	0.578619826	1.493419864	1.493419864	0.00016272	0.62932784	1.546844142		0.000106392	0	0	0.578619826	0.62932784	12.36684		0.965462404	MRLC2	3267982-3268031	103910	4640376	18	18p11.31e	+
PHF14	PHF14	6940386	9678	0.816000853	1.760519068	1.760519068	0.000175576	0.628881711	1.54636588		0.00297406	0	0	0.816000853	0.628881711	8.00066166		1.138488045	PHF14	11030401-11030450	9678	6940386	7	7p21.3b	+
EFCAB4A	EFCAB4A	10592	283229	0.436098972	1.352941042	1.352941042	0.030215323	0.628297486	1.5457398		0.004670011	0	0	0.436098972	0.628297486	8.651352895		0.875270885	EFCAB4A	821889-821938	283229	10592	11	11p15.5c	+
FLJ20021	FLJ20021	5290678	90024	0.669728182	1.590773222	1.590773222	0.005015989	0.627947749	1.545365129		0.01146612	0	0	0.669728182	0.627947749	7.845668663		1.029383408	FLJ20021	102488971-102489020	90024	5290678	4	4q23c	+
ZMIZ2	ZMIZ2	7150541	83637	0.392657881	1.31280977	1.31280977	0.010452365	0.627635841	1.54503106		0.000360967	0	0	0.392657881	0.627635841	7.306150507		0.84969798	ZMIZ2	44775812-44775861	83637	7150541	7	7p13c	+
GLG1	GLG1	2030376	2734	0.438524348	1.355217443	1.355217443	0.009697271	0.626564452	1.543884099		0.000920316	0	0	0.438524348	0.626564452	11.56011281		0.877797396	GLG1	73043419-73043454:73043455-73043468	2734	2030376	16	16q22.3c	-
TRIB1	TRIB1	4810520	10221	0.751993453	1.684118264	1.684118264	0.000170627	0.626437974	1.543748756		0.001490251	0	0	0.751993453	0.626437974	9.345761439		1.09092769	TRIB1	126450442-126450491	10221	4810520	8	8q24.13e	+
MFSD8	MFSD8	7210762	256471	0.904970558	1.872506281	1.872506281	8.19607E-05	0.626154356	1.543445301		0.00378799	0	0	0.904970558	0.626154356	7.903562848		1.21319899	MFSD8	129061155-129061204	256471	7210762	4	4q28.1e-q28.2a	-
AGPAT9	AGPAT9	2060477	84803	0.413636133	1.332038825	1.332038825	0.080993004	0.626094206	1.543380953		0.015738954	0	0	0.413636133	0.626094206	8.831735067		0.863065481	AGPAT9	84526603-84526652	84803	2060477	4	4q21.23a	+
CHCHD9	NA	3440168	NA	0.634871647	1.552799595	1.552799595	0.004156911	0.626030303	1.543312592		0.006986025	0	0	0.634871647	0.626030303	13.3209044		1.006147169	CHCHD9	81196367-81196416	645345	3440168	9	9q21.31b	+
TAX1BP1	TAX1BP1	7050470	8887	0.510535095	1.424578473	1.424578473	0.001939701	0.625837161	1.543105992		0.000493008	0	0	0.510535095	0.625837161	11.05192497		0.923188997	TAX1BP1	27806189-27806234:27809295-27809298	8887	7050470	7	7p15.2a	+
DDX55	DDX55	5960672	57696	0.9758366	1.966781378	1.966781378	2.35973E-05	0.625726514	1.542987649		0.002786857	0	0	0.9758366	0.625726514	9.89632452		1.274657888	DDX55	122671213-122671262	57696	5960672	12	12q24.31d	+
MAPKAP1	MAPKAP1	60102	79109	0.39849365	1.318130902	1.318130902	0.050652785	0.625407119	1.542646089		0.005749984	0	0	0.39849365	0.625407119	8.753935187		0.854460988	MAPKAP1	128283829-128283878	79109	60102	9	9q33.3a	-
UBE3A	UBE3A	1990307	7337	1.334261428	2.521463651	2.521463651	2.67009E-06	0.624800419	1.541997492		0.007577013	1	0	1.334261428	0.624800419	10.18305836		1.635193095	UBE3A	25582467-25582516	7337	1990307	15	15q11.2e	-
MED20	MED20	3370671	9477	0.796927529	1.737397093	1.737397093	1.59043E-06	0.624285043	1.54144674		4.49449E-05	0	0	0.796927529	0.624285043	10.28178423		1.127121066	MED20	41981216-41981265	9477	3370671	6	6p21.1f	-
TOR1AIP1	TOR1AIP1	6290524	26092	0.807043586	1.749622388	1.749622388	7.60054E-05	0.624077536	1.541225046		0.001409941	0	0	0.807043586	0.624077536	9.26706609		1.135215388	TOR1AIP1	178155487-178155536	26092	6290524	1	1q25.2c	+
DCAF6	DCAF6	1660307	55827	0.394068135	1.314093687	1.314093687	0.047157671	0.624059538	1.541205819		0.004736397	0	0	0.394068135	0.624059538	9.612901023		0.852639972	DCAF6	166304311-166304325:166311233-166311267	55827	1660307	1	1q24.2a	+
SPATA2L	SPATA2L	450673	124044	1.046521768	2.065543964	2.065543964	2.88196E-06	0.62370093	1.540822772		0.001176777	1	0	1.046521768	0.62370093	7.852067309		1.340546104	SPATA2L	89762782-89762831	124044	450673	16	16q24.3b	-
NT5C3L	NT5C3L	3400408	115024	0.548087759	1.462146388	1.462146388	0.020078077	0.623237935	1.540328365		0.013703128	0	0	0.548087759	0.623237935	9.02978591		0.949243305	NT5C3L	37235124-37235173	115024	3400408	17	17q21.2b	-
GAA	GAA	2490452	2548	0.584469914	1.499487934	1.499487934	0.004727021	0.62301512	1.540090489		0.004481871	0	0	0.584469914	0.62301512	6.883722676		0.973636254	GAA	75708015-75708064	2548	2490452	17	17q25.3d	+
SDCBP	SDCBP	630167	6386	0.381179717	1.302406421	1.302406421	0.485375796	0.622235408	1.539258364		0.295211508	0	0	0.381179717	0.622235408	8.983726279		0.846125934	SDCBP	59490682-59490731	6386	630167	8	8q12.1c	+
AAA1	AAA1	2750273	404744	0.181370085	1.133960263	1.133960263	0.457933807	0.621984065	1.538990221		0.016256876	0	0	0.181370085	0.621984065	7.139071323		0.736820967	AAA1	34734887-34734936	404744	2750273	7	7p14.3a	-
BRI3BP	BRI3BP	4920594	140707	0.46288842	1.378298549	1.378298549	0.042110079	0.621446808	1.538417211		0.012248711	0	0	0.46288842	0.621446808	7.449729249		0.895919871	BRI3BP	124044438-124044487	140707	4920594	12	12q24.31f	+
VPS33A	VPS33A	5910327	65082	0.393075106	1.313189487	1.313189487	0.033711172	0.620313667	1.537209361		0.002748326	0	0	0.393075106	0.620313667	8.527279211		0.854268469	VPS33A	122716898-122716947	65082	5910327	12	12q24.31c	-
ANXA2	ANXA2	770730	302	0.574899452	1.489573645	1.489573645	0.001212527	0.619493494	1.536335705		0.000962163	0	0	0.574899452	0.619493494	11.00778518		0.969562603	ANXA2	60689458-60689507	302	770730	15	15q22.2a	-
TUBG2	TUBG2	3520128	27175	0.620972458	1.537911472	1.537911472	0.001871502	0.619439025	1.536277701		0.002952671	0	0	0.620972458	0.619439025	8.015493193		1.00106346	TUBG2	38072433-38072482	27175	3520128	17	17q21.31a	+
MGC10997	NA	160079	NA	0.350409539	1.274922489	1.274922489	0.006973496	0.619169175	1.535990375		6.46064E-05	0	0	0.350409539	0.619169175	12.00216388		0.830032863	MGC10997	38092941-38092990	84741	160079	15	15q15.1a	-
NFKB1	NFKB1	7400626	4790	1.297925924	2.458751485	2.458751485	1.99745E-07	0.61898834	1.535797857		0.001350643	1	0	1.297925924	0.61898834	10.54906807	canonical NF kappaB pathway ofte dysreg i MM	1.600960356	NFKB1	103757112-103757161	4790	7400626	4	4q24b	+
DDX50	DDX50	430577	79009	0.525882685	1.439814233	1.439814233	0.001429555	0.618591644	1.535375619		0.000507935	0	0	0.525882685	0.618591644	8.430513705		0.937760255	DDX50	70376275-70376324	79009	430577	10	10q21.3e	+
TUBG1	TUBG1	5670180	7283	0.637954207	1.556120959	1.556120959	0.005283722	0.617789398	1.534522072		0.009757672	0	0	0.637954207	0.617789398	11.71026061		1.014075318	TUBG1	38020638-38020687	7283	5670180	17	17q21.31a	+
CCDC56	CCDC56	1850468	28958	0.92645584	1.900601193	1.900601193	0.000524991	0.617696076	1.534422814		0.017552069	0	0	0.92645584	0.617696076	11.75809934		1.238642424	CCDC56	40949725-40949774	28958	1850468	17	17q21.31a	-
ZIK1	ZIK1	520647	284307	0.696184808	1.620214482	1.620214482	0.014111057	0.617183598	1.533877849		0.039053964	0	0	0.696184808	0.617183598	7.275381319		1.056286511	ZIK1	58102846-58102895	284307	520647	19	19q13.43b	+
HS.405877	NA	2570369	NA	0.628206275	1.545642077	1.545642077	2.67866E-05	0.617140418	1.53383194		4.82319E-05	0	0	0.628206275	0.617140418	7.370204573		1.00769976	HS.405877	25240162-25240211	NA	2570369	22		+
MYH9	MYH9	6620136	4627	0.657413938	1.577252829	1.577252829	9.69549E-05	0.617035627	1.533720534		0.000289647	0	0	0.657413938	0.617035627	11.66444801		1.028383459	MYH9	35007690-35007739	4627	6620136	22	22q12.3d	-
KIAA0174	KIAA0174	2940196	9798	0.976992756	1.96835816	1.96835816	1.13626E-05	0.616396035	1.533040739		0.001882218	0	0	0.976992756	0.616396035	11.36873996		1.283956852	KIAA0174	70520253-70520302	9798	2940196	16	16q22.3a	+
SUMF1	SUMF1	5490626	285362	0.197272938	1.146529073	1.146529073	0.494462083	0.61606036	1.532684084		0.041429735	0	0	0.197272938	0.61606036	8.037349312		0.748053095	SUMF1	4378017-4378066	285362	5490626	3	3p26.2b	-
CAB39	CAB39	7000017	51719	1.010531967	2.014653829	2.014653829	1.18389E-07	0.614680982	1.531219367		7.99102E-05	1	0	1.010531967	0.614680982	10.16747025		1.315718618	CAB39	231393619-231393668	51719	7000017	2	2q37.1a	+
CCDC16	ZNF830	5900112	91603	0.811775275	1.755370144	1.755370144	5.95548E-07	0.614395581	1.530916484		2.75838E-05	0	0	0.811775275	0.614395581	9.903502006		1.146613916	CCDC16	30313628-30313677	91603	5900112	17	17q12a	+
WWP1	WWP1	1980201	11059	1.630039959	3.095215716	3.095215716	7.56889E-08	0.614363598	1.530882545		0.005055821	1	0	1.630039959	0.614363598	9.36654436		2.021850551	WWP1	87479024-87479073	11059	1980201	8	8q21.3a	+
TAF1B	TAF1B	2570202	9014	0.597951855	1.513566282	1.513566282	0.000453048	0.614170727	1.530677898		0.000541893	0	0	0.597951855	0.614170727	7.70238995		0.98882089	TAF1B	9977306-9977355	9014	2570202	2	2p25.1d	+
PPM1B	PPM1B	3450681	5495	1.306105983	2.472732166	2.472732166	1.329E-06	0.613540344	1.530009217		0.004988805	1	0	1.306105983	0.613540344	9.358323882		1.616155079	PPM1B	44314579-44314628	5495	3450681	2	2p21d	+
DYNLRB2	DYNLRB2	5340725	83657	0.389534249	1.309970433	1.309970433	0.01552543	0.613176751	1.529623668		0.000769499	0	0	0.389534249	0.613176751	7.162119245		0.856400473	DYNLRB2	79141961-79142010	83657	5340725	16	16q23.2a	+
C4ORF27	C4orf27	4780215	54969	0.785493642	1.723682005	1.723682005	9.69549E-05	0.612986872	1.529422361		0.001624057	0	0	0.785493642	0.612986872	8.690097631		1.127015041	C4ORF27	170889579-170889602:170895386-170895411	54969	4780215	4	4q33a	-
KCTD13	KCTD13	2100189	253980	0.041529196	1.029204162	1.029204162	0.826151008	0.612623498	1.529037191		0.00167928	0	0	0.041529196	0.612623498	7.85993843		0.673106035	KCTD13	29917833-29917882	253980	2100189	16	16p11.2d	-
LOC730744	MAEA	6220327	10296	0.627433292	1.544814158	1.544814158	0.000853958	0.612225448	1.528615377		0.00162601	0	0	0.627433292	0.612225448	10.91084863		1.010597029	LOC730744		730744	6220327
LOC653115	NA	4890008	NA	0.25269475	1.191430461	1.191430461	0.20027097	0.612218126	1.528607619		0.005373779	0	0	0.25269475	0.612218126	7.671195029		0.779422035	LOC653115	75347550-75347599	653115	4890008	3	3p12.3d	+
ANKRD36	NA	150730	NA	0.415441848	1.333707083	1.333707083	0.030132575	0.611974461	1.528349465		0.003901156	0	0	0.415441848	0.611974461	7.562812751		0.872645369	ANKRD36	97143141-97143190	375248	150730	2	2q11.2b	+
HS.551847	NA	1710437	NA	0.089731078	1.0641718	1.0641718	0.565223971	0.610318835	1.526596549		0.000513444	0	0	0.089731078	0.610318835	7.064025932		0.69708778	HS.551847	99945876-99945925	NA	1710437	1		-
SFT2D3	SFT2D3	5420544	84826	0.44148079	1.357997468	1.357997468	0.003332664	0.609932646	1.526187955		0.000297525	0	0	0.44148079	0.609932646	7.101396227		0.889797003	SFT2D3	128177528-128177577	84826	5420544	2	2q14.3e	+
CD59	CD59	1410201	966	0.492264105	1.406650683	1.406650683	0.015759766	0.60949232	1.525722217		0.005851586	0	0	0.492264105	0.60949232	7.843669047		0.921957265	CD59	33681376-33681425	966	1410201	11	11p13d-p13c	-
JAZF1	JAZF1	3520463	221895	0.755697656	1.688447891	1.688447891	0.003898764	0.609298001	1.52551673		0.023301188	0	0	0.755697656	0.609298001	7.716744142		1.106803917	JAZF1	27871165-27871214	221895	3520463	7	7p15.2a-p15.1d	-
EPDR1	EPDR1	6400044	54749	0.67126036	1.59246356	1.59246356	0.011818955	0.609130549	1.525339675		0.029971345	0	0	0.67126036	0.609130549	10.78020351		1.04400586	EPDR1	37957726-37957775	54749	6400044	7	7p14.1e	+
PSMD7	PSMD7	6290021	5713	0.356646741	1.280446292	1.280446292	0.005994172	0.608872691	1.525067069		7.36319E-05	0	0	0.356646741	0.608872691	11.95225168		0.839599987	PSMD7	72897250-72897299	5713	6290021	16	16q22.3c	+
C16ORF87	C16orf87	1010575	388272	1.3017137	2.465215385	2.465215385	3.58445E-07	0.608595548	1.52477413		0.002357673	1	0	1.3017137	0.608595548	9.281660526		1.616774141	C16ORF87	46836673-46836722	388272	1010575	16	16q11.2i	-
DUS4L	DUS4L	2470270	11062	0.685400114	1.60814792	1.60814792	0.010429625	0.60811371	1.524264964		0.030324237	0	0	0.685400114	0.60811371	9.503089996		1.055031742	DUS4L	107005970-107006019	11062	2470270	7	7q22.3c	+
GLT25D1	GLT25D1	7380279	79709	0.568040204	1.482508323	1.482508323	0.017288629	0.607959919	1.524102487		0.016903866	0	0	0.568040204	0.607959919	10.60115133		0.972709077	GLT25D1	17554686-17554735	79709	7380279	19	19p13.11d	+
RDH14	RDH14	6110739	57665	0.880018122	1.840398418	1.840398418	0.000402065	0.607444628	1.523558217		0.011793007	0	0	0.880018122	0.607444628	10.57737182		1.207960679	RDH14	18599505-18599554	57665	6110739	2	2p24.2a	-
LOC649841	ANKRD36B	6580088	57730	0.492327158	1.406712162	1.406712162	0.197784689	0.606801269	1.522878949		0.147083782	0	0	0.492327158	0.606801269	8.013357622		0.923718962	LOC649841		649841	6580088
ADD3	ADD3	1990468	120	0.414776845	1.333092459	1.333092459	0.404988292	0.606725139	1.52279859		0.265853295	0	0	0.414776845	0.606725139	7.491213385		0.875422704	ADD3	111883660-111883709	120	1990468	10	10q25.1e-q25.2a	+
C11ORF17	C11orf17	2190753	56672	0.633292199	1.551100536	1.551100536	0.020966301	0.606274911	1.522323437		0.03775902	0	0	0.633292199	0.606274911	8.176393316		1.018903406	C11ORF17	8897700-8897749	56672	2190753	11	11p15.4a	+
HSPC159	HSPC159	1740435	29094	0.693660364	1.617381892	1.617381892	0.004710516	0.605880181	1.521906978		0.017000244	0	0	0.693660364	0.605880181	8.187366126		1.062733738	HSPC159	64539199-64539248	29094	1740435	2	2p14c	+
PPA1	PPA1	4050452	5464	0.51422258	1.42822431	1.42822431	0.001814245	0.605519719	1.521526772		0.000653692	0	0	0.51422258	0.605519719	13.21927461		0.938678396	PPA1	71966020-71966069	5464	4050452	10	10q22.1a	-
HMG20B	HMG20B	5670110	10362	0.432679514	1.349738116	1.349738116	0.070687562	0.6055147	1.521521478		0.020379801	0	0	0.432679514	0.6055147	9.875977415		0.887097642	HMG20B	3530006-3530055	10362	5670110	19	19p13.3e	+
C19ORF51	C19orf51	3520612	352909	0.561480869	1.475783273	1.475783273	0.014392916	0.605028565	1.521008869		0.013264899	0	0	0.561480869	0.605028565	7.530789347		0.970266054	C19ORF51	60361923-60361972	352909	3520612	19	19q13.42b	-
LOC338799	LOC338799	780348	338799	0.148104905	1.108112921	1.108112921	0.522464969	0.604416526	1.520363743		0.013193246	0	0	0.148104905	0.604416526	7.603409834		0.728847242	LOC338799	120718135-120718184	338799	780348	12	12q24.31b	-
RNASET2	RNASET2	2850100	8635	0.460526895	1.37604428	1.37604428	0.000260266	0.604105421	1.520035925		2.1109E-05	0	0	0.460526895	0.604105421	12.76377493		0.905270893	RNASET2	167263060-167263065:167263066-167263109	8635	2850100	6	6q27c	-
HS.18849	NA	5810059	NA	0.487525595	1.402038139	1.402038139	0.00490977	0.603976156	1.519899736		0.001363875	0	0	0.487525595	0.603976156	7.887784619		0.92245436	HS.18849	78197604-78197653	NA	5810059	16		+
DDX19A	DDX19A	7330519	55308	0.563636455	1.477989945	1.477989945	0.003012925	0.603973547	1.519896987		0.002670554	0	0	0.563636455	0.603973547	9.357004173		0.972427709	DDX19A	68964176-68964225	55308	7330519	16	16q22.1f	+
LOC653354	ARMCX6	7040408	54470	0.525669723	1.439601712	1.439601712	0.025083534	0.60362638	1.519531287		0.016686903	0	0	0.525669723	0.60362638	7.158451715		0.947398533	LOC653354	100739418-100739467	653354	7040408	X	Xq22.1c	+
PPP2R1B	PPP2R1B	4850196	5519	0.233126481	1.175379369	1.175379369	0.097500449	0.603503182	1.519401533		0.000323218	0	0	0.233126481	0.603503182	7.148189398	PP2A subunit involved in Wnt signaling	0.773580481	PPP2R1B	111597749-111597781:111608172-111608188	5519	4850196	11	11q23.1b	-
PRMT6	PRMT6	7200707	55170	1.119762032	2.173111247	2.173111247	1.12194E-05	0.602186394	1.518015366		0.006537376	1	0	1.119762032	0.602186394	8.944370023		1.431547596	PRMT6	107402956-107403005	55170	7200707	1	1p13.3d	+
STRA13	STRA13	270605	201254	0.677313392	1.599159003	1.599159003	0.010315493	0.601867019	1.517679353		0.029759689	0	0	0.677313392	0.601867019	11.53697295		1.053686999	STRA13	79976651-79976700	201254	270605	17	17q25.3g	-
KRCC1	KRCC1	5340703	51315	0.626548687	1.543867229	1.543867229	0.010830626	0.600899676	1.516662074		0.020427092	0	0	0.626548687	0.600899676	7.077543562		1.017937519	KRCC1	88327317-88327366	51315	5340703	2	2p11.2d	-
RUFY3	RUFY3	110279	22902	0.45459639	1.370399366	1.370399366	0.003507639	0.600756209	1.516511259		0.000495599	0	0	0.45459639	0.600756209	7.934388799		0.903652616	RUFY3	71891361-71891410	22902	110279	4	4q13.3b	+
OTUD4	OTUD4	3990201	54726	0.720756093	1.648045522	1.648045522	1.3877E-05	0.600726031	1.516479538		0.000158573	0	0	0.720756093	0.600726031	7.591140345		1.086757507	OTUD4	146275310-146275359	54726	3990201	4	4q31.22a	-
TTPAL	TTPAL	1450452	79183	0.282508741	1.216308117	1.216308117	0.166154715	0.600632443	1.516381167		0.007953457	0	0	0.282508741	0.600632443	8.945754031		0.802112387	TTPAL	42556374-42556423	79183	1450452	20	20q13.12a	+
WNT5B	WNT5B	4850370	81029	0.431351245	1.348496003	1.348496003	0.012137767	0.600523556	1.516266722		0.001622194	0	0	0.431351245	0.600523556	7.122802489	WNT5A nedreg som del av melfalanresistenssignatur (Boegsted 2011)	0.889352765	WNT5B	1626322-1626371	81029	4850370	12	12p13.33b	+
FTSJD1	FTSJD1	5570615	55783	0.494241082	1.408579589	1.408579589	0.022816249	0.600488401	1.516229775		0.010418328	0	0	0.494241082	0.600488401	8.760813894		0.929001404	FTSJD1	71316923-71316972	55783	5570615	16	16q22.3a	-
RAD51C	RAD51C	510544	5889	0.884882484	1.846614197	1.846614197	0.000457923	0.599762609	1.515467181		0.014442098	0	0	0.884882484	0.599762609	9.342863447		1.218511507	RAD51C	54153148-54153172:54156400-54156424	5889	510544	17	17q22d	+
PSMD2	PSMD2	450403	5708	0.405977197	1.324986074	1.324986074	0.064799718	0.599583994	1.515279568		0.01271494	0	0	0.405977197	0.599583994	11.10973555		0.874416908	PSMD2	184026563-184026612	5708	450403	3	3q27.1b	+
CEP55	CEP55	7510709	55165	0.745163675	1.67616442	1.67616442	0.001479644	0.599509726	1.515201565		0.011097871	0	0	0.745163675	0.599509726	9.702021664		1.106231976	CEP55	95278458-95278507	55165	7510709	10	10q23.33b	+
ADAT1	NA	1710204	NA	0.454417385	1.370229343	1.370229343	0.003575658	0.597925149	1.513538265		0.000525281	0	0	0.454417385	0.597925149	8.812408117		0.905315296	ADAT1	75633443-75633492	23536	1710204	16	16q23.1a	-
LOC401115	NA	6280167	NA	0.530563245	1.444493032	1.444493032	0.002516633	0.597312571	1.512895742		0.001447111	0	0	0.530563245	0.597312571	11.66202601		0.954786898	LOC401115		401115	6280167		4p16.3b
ALKBH5	ALKBH5	1400209	54890	0.439605916	1.35623381	1.35623381	0.002913392	0.596918272	1.512482314		0.000295571	0	0	0.439605916	0.596918272	13.34231276		0.896693996	ALKBH5	18053811-18053860	54890	1400209	17	17p11.2f	+
DDN	NA	1230129	NA	0.160680941	1.117814614	1.117814614	0.600049081	0.59574404	1.511251781		0.059553466	0	0	0.160680941	0.59574404	8.828420588		0.739661404	DDN	49389107-49389156	23109	1230129	12	12q13.12a	-
CXORF38	CXorf38	5090491	159013	0.552332511	1.466454705	1.466454705	0.001735765	0.595181381	1.5106625		0.001414462	0	0	0.552332511	0.595181381	8.716460326		0.970736154	CXORF38	40489405-40489414:40489866-40489866:40489867-40489905	159013	5090491	X	Xp11.4c-p11.4b	-
TANC1	TANC1	3990324	85461	0.586371806	1.501466	1.501466	0.013586446	0.594906154	1.510374334		0.018146433	0	0	0.586371806	0.594906154	7.475215224		0.994101903	TANC1	159796790-159796839	85461	3990324	2	2q24.1e-q24.2a	+
EXT2	EXT2	6620682	2132	0.219169147	1.164063005	1.164063005	0.311974581	0.594854975	1.510320755		0.011332673	0	0	0.219169147	0.594854975	7.78925818		0.770738932	EXT2	44176084-44176133	2132	6620682	11	11p11.2e	+
COBL	COBL	610189	23242	0.531511012	1.445442293	1.445442293	0.211124528	0.594006503	1.509432772		0.206943652	0	0	0.531511012	0.594006503	9.347270935		0.957606274	COBL	51051721-51051770	23242	610189	7	7p12.1c	-
COX6C	COX6C	5820465	1345	0.583394785	1.498370898	1.498370898	6.04689E-05	0.593920826	1.509343135		7.44757E-05	0	0	0.583394785	0.593920826	13.40256797		0.992730456	COX6C	100973328-100973377	1345	5820465	8	8q22.2b	-
TIMP1	TIMP1	7650433	7076	0.30449672	1.23498774	1.23498774	0.635076165	0.593558286	1.508963895		0.396853367	0	0	0.30449672	0.593558286	10.77178031		0.818434254	TIMP1	47331009-47331034:47331035-47331058	7076	7650433	X	Xp11.23f	+
TRAK2	TRAK2	3170112	66008	1.37829396	2.59960776	2.59960776	9.19549E-08	0.593445261	1.508845682		0.001995051	1	0	1.37829396	0.593445261	8.438431209		1.722911621	TRAK2	201950317-201950366	66008	3170112	2	2q33.1f	-
SDCBP	SDCBP	6040324	6386	0.101121131	1.072606671	1.072606671	0.850289554	0.593033808	1.508415424		0.267509041	0	0	0.101121131	0.593033808	8.590211632		0.711081744	SDCBP	59494597-59494646	6386	6040324	8	8q12.1c	+
KLC1	KLC1	1510736	3831	0.292466973	1.224732751	1.224732751	0.136769512	0.592943258	1.508320752		0.006768031	0	0	0.292466973	0.592943258	8.734000984		0.811984287	KLC1	103222158-103222207	3831	1510736	14	14q32.33a	+
THAP11	THAP11	6580370	57215	0.659103715	1.57910129	1.57910129	0.000137875	0.592870144	1.508244315		0.000604745	0	0	0.659103715	0.592870144	11.6425585		1.046979773	THAP11	66435351-66435400	57215	6580370	16	16q22.1b	+
LOC647474	NA	610474	NA	0.377876031	1.299427399	1.299427399	0.056042382	0.592715902	1.508083073		0.006841749	0	0	0.377876031	0.592715902	7.492666292		0.86164179	LOC647474		647474	610474
TMEM14B	TMEM14B	2940044	81853	0.41074968	1.329376429	1.329376429	0.011674972	0.591772214	1.507096937		0.001121148	0	0	0.41074968	0.591772214	12.70863949		0.882077587	TMEM14B	10864910-10864959	81853	2940044	6	6p24.2a	+
MGC42630	NA	2190133	NA	0.609583795	1.52581896	1.52581896	0.000250186	0.59166166	1.506981452		0.000525281	0	0	0.609583795	0.59166166	7.57959973		1.01250016	MGC42630	67374725-67374774	286301	2190133	9		-
ACYP1	ACYP1	5960142	97	0.233225498	1.175460042	1.175460042	0.270948332	0.591635741	1.506954378		0.010496205	0	0	0.233225498	0.591635741	7.456043428		0.780023642	ACYP1	75528391-75528440	97	5960142	14	14q24.3b	-
TUG1	NA	5420427	NA	0.998957022	1.998554647	1.998554647	1.03778E-05	0.591052361	1.506345137		0.002993995	0	0	0.998957022	0.591052361	11.49304799		1.32675746	TUG1	29704741-29704790	55000	5420427	22	22q12.2c	+
THYN1	THYN1	2140176	29087	0.626575165	1.543895563	1.543895563	0.000636612	0.590198094	1.505453445		0.00167099	0	0	0.626575165	0.590198094	9.588071562		1.025535242	THYN1	134119131-134119156:134119722-134119745	29087	2140176	11	11q25e	-
DGKG	DGKG	6350521	1608	0.980032992	1.972510517	1.972510517	3.20713E-07	0.590177087	1.505431524		0.00020088	0	0	0.980032992	0.590177087	7.173022211		1.310262529	DGKG	187350009-187350058	1608	6350521	3	3q27.2b-q27.3a	-
MAP4K1	MAP4K1	6660368	11184	0.129550275	1.093952635	1.093952635	0.430218418	0.589695327	1.504928898		0.001323392	0	0	0.129550275	0.589695327	7.939744724		0.72691317	MAP4K1	43777997-43778035:43778120-43778130	11184	6660368	19	19q13.2a	-
ATOX1	ATOX1	5560131	475	0.348111264	1.2728931	1.2728931	0.015965542	0.58807319	1.503237738		0.000423433	0	0	0.348111264	0.58807319	11.82943734		0.846767658	ATOX1	151122469-151122518	475	5560131	5	5q33.1d	-
ANKS1A	ANKS1A	5390064	23294	1.10979183	2.158145046	2.158145046	1.37367E-07	0.58736796	1.502503092		0.000395372	1	0	1.10979183	0.58736796	8.347973083		1.436366459	ANKS1A	35058264-35058313	23294	5390064	6	6p21.31d	+
AMY1B	AMY1A	5550288	276	-0.006692233	0.99537204	-1.004649478	0.981378523	0.586984365	1.502103648		0.025337146	0	0	-0.006692233	0.586984365	8.826047325		-0.668828332	AMY1B	104238687-104238736	277	5550288	1	1p21.1c	-
NUPL2	NUPL2	1580735	11097	0.315376213	1.244336097	1.244336097	0.013560974	0.586967061	1.502085632		0.000116728	0	0	0.315376213	0.586967061	9.817287903		0.828405566	NUPL2	23206717-23206766	11097	1580735	7	7p15.3b	+
FMNL2	FMNL2	2710605	114793	0.451469731	1.367432606	1.367432606	0.017288629	0.586844783	1.501958326		0.00459602	0	0	0.451469731	0.586844783	7.249259084		0.910433121	FMNL2	153213723-153213772	114793	2710605	2	2q23.3d	+
HMGN4	NA	5270689	NA	0.764820576	1.699158666	1.699158666	1.08828E-05	0.586159784	1.501245357		0.000297525	0	0	0.764820576	0.586159784	11.91873896		1.131832753	HMGN4	26546880-26546929	10473	5270689	6	6p22.1d	+
ARHGAP19	ARHGAP19	6110332	84986	0.834821357	1.783636165	1.783636165	1.37816E-05	0.585935723	1.501012221		0.000838534	0	0	0.834821357	0.585935723	7.580725023		1.188288903	ARHGAP19	98983559-98983608	84986	6110332	10	10q24.1b	-
C11ORF17	NA	3180288	NA	0.380546083	1.301834527	1.301834527	0.043602761	0.585883553	1.500957943		0.00508614	0	0	0.380546083	0.585883553	8.261414558		0.867335779	C11ORF17	8898049-8898098	56672	3180288	11	11p15.4a	+
MTMR2	MTMR2	4150739	8898	0.487920471	1.402421939	1.402421939	0.026409458	0.584819532	1.49985136		0.013595072	0	0	0.487920471	0.584819532	7.692735454		0.935040616	MTMR2	95205823-95205872	8898	4150739	11	11q21c	-
LOC730994	NA	3800273	NA	0.66420849	1.584698616	1.584698616	0.005274981	0.584616397	1.499640192		0.017816479	0	0	0.66420849	0.584616397	7.761765195		1.056719222	LOC730994		730994	3800273
MGC35361	NA	1990180	NA	0.784357488	1.722325102	1.722325102	0.000163826	0.584179311	1.499185923		0.003683846	0	0	0.784357488	0.584179311	7.81752921		1.148840231	MGC35361	102176754-102176803	222234	1990180	7	7q22.1f	+
GABARAPL2	GABARAPL2	3120520	11345	0.726689945	1.654837946	1.654837946	8.12837E-05	0.584151028	1.499156532		0.00105622	0	0	0.726689945	0.584151028	12.02452873		1.103846003	GABARAPL2	74168742-74168768:74168769-74168791	11345	3120520	16	16q23.1a	+
SRRD	SRRD	5130487	402055	0.772132008	1.707791686	1.707791686	7.86439E-05	0.582843202	1.497798139		0.001782712	0	0	0.772132008	0.582843202	9.133952049		1.140201501	SRRD	25217672-25217721	402055	5130487	22	22q12.1a	+
RIOK1	RIOK1	5390056	83732	0.874779578	1.8337279	1.8337279	2.79325E-05	0.582735004	1.497685812		0.002318848	0	0	0.874779578	0.582735004	8.689378237		1.224374221	RIOK1	7338517-7338535:7340285-7340315	83732	5390056	6	6p24.3c	+
LOC642236	NA	780255	NA	0.514406694	1.428406589	1.428406589	0.012200922	0.582623289	1.497569843		0.008020712	0	0	0.514406694	0.582623289	10.34479386		0.953816342	LOC642236		642236	780255		9q12h
LOC644422	LOC644422	4860373	644422	0.418776483	1.33679337	1.33679337	0.039372135	0.58201592	1.496939505		0.008896029	0	0	0.418776483	0.58201592	8.557056449		0.893017631	LOC644422		644422	4860373		17p11.2i
RNASEL	NA	110064	NA	0.684258055	1.606875389	1.606875389	1.82718E-05	0.581327429	1.496225298		0.000163074	0	0	0.684258055	0.581327429	7.354767221		1.073952828	RNASEL	182543027-182543076	6041	110064	1	1q25.3c	-
TMEM64	TMEM64	6270600	169200	0.454644254	1.370444833	1.370444833	0.001404063	0.581281336	1.496177495		0.000212941	0	0	0.454644254	0.581281336	7.468411239		0.915964073	TMEM64	91705441-91705490	169200	6270600	8	8q21.3e	-
NFE2L2	NFE2L2	2450064	4780	0.793211991	1.732928332	1.732928332	0.001029256	0.581191284	1.496084108		0.015450551	0	0	0.793211991	0.581191284	9.9274598	NRF2 master antioxidant transcription factor	1.158309431	NFE2L2	177803791-177803840	4780	2450064	2	2q31.2a	-
MAGEA1	MAGEA1	6980088	4100	0.24302111	1.183468338	1.183468338	0.073904456	0.580894762	1.495776645		0.000332737	0	0	0.24302111	0.580894762	9.437905896		0.79120659	MAGEA1	152481988-152482037	4100	6980088	X	Xq28f	-
SNX11	SNX11	130446	29916	1.021597877	2.030166253	2.030166253	1.5441E-05	0.579934857	1.494781752		0.005385254	1	0	1.021597877	0.579934857	9.016761057		1.358169011	SNX11	43554982-43555031	29916	130446	17	17q21.32b	+
ZYX	ZYX	7320594	7791	0.275445427	1.210367729	1.210367729	0.445248297	0.579802318	1.494644434		0.129621722	0	0	0.275445427	0.579802318	8.742461338		0.809803122	ZYX	142798238-142798287	7791	7320594	7	7q34f	+
OBFC1	OBFC1	4120750	79991	0.339350004	1.265186445	1.265186445	0.095576045	0.579727101	1.494566511		0.009761219	0	0	0.339350004	0.579727101	8.103063508		0.846524016	OBFC1	105632541-105632589:105638820-105638820	79991	4120750	10	10q24.33a	-
HS.570988	NA	4010100	NA	0.386936827	1.307614089	1.307614089	0.106255851	0.579273546	1.494096722		0.02664809	0	0	0.386936827	0.579273546	9.315415133		0.875187041	HS.570988	55269084-55269133	NA	4010100	5		-
ZNF330	ZNF330	1340259	27309	0.483639669	1.398266805	1.398266805	0.001488264	0.578806345	1.493612953		0.000452828	0	0	0.483639669	0.578806345	10.56863638		0.936164086	ZNF330	142374568-142374593:142374594-142374617	27309	1340259	4	4q31.21a	+
PDDC1	PDDC1	3420730	347862	0.659043594	1.579035486	1.579035486	0.012312564	0.578623677	1.493423851		0.036660007	0	0	0.659043594	0.578623677	8.260034704		1.057325745	PDDC1	757379-757428	347862	3420730	11	11p15.5c	-
ENOSF1	ENOSF1	2710358	55556	0.347696696	1.272527378	1.272527378	0.288175256	0.578418466	1.493211439		0.10030702	0	0	0.347696696	0.578418466	9.292747662		0.852208431	ENOSF1	664166-664215	55556	2710358	18	18p11.32c	-
LOC730256	LOC730256	6220762	730256	0.218461753	1.163492373	1.163492373	0.423611645	0.577966674	1.492743901		0.04497634	0	0	0.218461753	0.577966674	8.373269756		0.779432006	LOC730256	143051529-143051578	730256	6220762	1	1q21.1a	+
NAAA	NAAA	5130176	27163	0.478131352	1.392938296	1.392938296	0.06837952	0.577882474	1.492656783		0.042157597	0	0	0.478131352	0.577882474	7.593454659		0.933193962	NAAA	77060087-77060136	27163	5130176	4	4q21.1a	-
PPAP2C	PPAP2C	4250626	8612	0.724667168	1.652519353	1.652519353	9.34473E-05	0.577447298	1.492206604		0.001308692	0	0	0.724667168	0.577447298	7.127063004		1.107433347	PPAP2C	281394-281443	8612	4250626	19	19p13.3j	-
ENOPH1	ENOPH1	5890102	58478	0.364730864	1.287641396	1.287641396	0.004447019	0.577343137	1.492098872		0.000108455	0	0	0.364730864	0.577343137	10.75101885		0.862973239	ENOPH1	83600895-83600944	58478	5890102	4	4q21.22a	+
TCP10L	TCP10L	3460731	140290	0.415882305	1.334114328	1.334114328	0.005383121	0.576889632	1.49162991		0.000538756	0	0	0.415882305	0.576889632	7.469875386		0.89440036	TCP10L	32870965-32871014	140290	3460731	21	21q22.11b	-
ARFIP1	ARFIP1	10753	27236	0.803174268	1.744936175	1.744936175	6.66994E-05	0.57672453	1.491459218		0.002397043	0	0	0.803174268	0.57672453	8.399941634		1.169952322	ARFIP1	153832543-153832592	27236	10753	4	4q31.3c	+
PER2	PER2	6040286	8864	0.777484856	1.714139895	1.714139895	0.005130345	0.576663969	1.491396612		0.04351563	0	0	0.777484856	0.576663969	8.806466211		1.149352145	PER2	239152803-239152852	8864	6040286	2	2q37.3c	-
CDC40	CDC40	2810594	51362	0.825235797	1.771824605	1.771824605	3.47808E-05	0.576167671	1.490883648		0.001860505	0	0	0.825235797	0.576167671	8.666637252		1.188439223	CDC40	110553113-110553162	51362	2810594	6	6q21g	+
GSDMB	GSDMB	5390608	55876	0.677121912	1.59894677	1.59894677	0.002947272	0.575964375	1.490673576		0.013489969	0	0	0.677121912	0.575964375	7.892468604		1.072633738	GSDMB	38062110-38062159	55876	5390608	17	17q12c	-
GPC6	GPC6	2370593	10082	0.239915531	1.180923517	1.180923517	0.180387329	0.575371806	1.490061427		0.00417122	0	0	0.239915531	0.575371806	7.525859881		0.792533446	GPC6	93853637-93853686	10082	2370593	13	13q31.3c-q32.1a	+
AAA1	AAA1	2750020	404744	0.275766979	1.210637528	1.210637528	0.344204782	0.574320448	1.488975946		0.064297552	0	0	0.275766979	0.574320448	7.038469003		0.813067217	AAA1	34734892-34734941	404744	2750020	7	7p14.3a	-
ETFDH	ETFDH	580609	2110	0.26901507	1.204984902	1.204984902	0.145660752	0.573783763	1.488422148		0.005498936	0	0	0.26901507	0.573783763	8.526237481		0.809572005	ETFDH	159847295-159847344	2110	580609	4	4q32.1e	+
GEMIN6	GEMIN6	240390	79833	1.282791292	2.433092708	2.433092708	6.98332E-06	0.57372964	1.48836631		0.016586955	1	0	1.282791292	0.57372964	10.48459013		1.634740515	GEMIN6	38862393-38862442	79833	240390	2	2p22.1c	+
LRRC57	LRRC57	6760026	255252	0.519454919	1.433413572	1.433413572	0.005324767	0.573325872	1.487949818		0.003887944	0	0	0.519454919	0.573325872	7.601829672		0.963348061	LRRC57	40622305-40622354	255252	6760026	15	15q15.1d	-
COX4I1	COX4I1	3390022	1327	0.59565699	1.511160597	1.511160597	0.000189261	0.573203507	1.487823621		0.00043925	0	0	0.59565699	0.573203507	13.64604835		1.015685311	COX4I1	84398010-84398059	1327	3390022	16	16q24.1b	+
PUS1	PUS1	60092	80324	0.83839203	1.788056135	1.788056135	0.000225417	0.57304261	1.487657699		0.00858354	0	0	0.83839203	0.57304261	11.36133045		1.20192712	PUS1	130994202-130994251	80324	60092	12	12q24.33c	+
SPAG16	SPAG16	5050717	79582	0.422708775	1.34044198	1.34044198	0.01889166	0.57283858	1.487447326		0.003790806	0	0	0.422708775	0.57283858	6.871797504		0.901169377	SPAG16	213890208-213890257	79582	5050717	2	2q34e-q34f	+
LOC654189	HNRNPA3	5700671	220988	0.50182482	1.416003489	1.416003489	0.035057483	0.572788535	1.48739573		0.025497402	0	0	0.50182482	0.572788535	7.895534905		0.952001852	LOC654189		654189	5700671
ABTB1	ABTB1	2970044	80325	0.520272128	1.434225753	1.434225753	0.04969525	0.572357273	1.486951172		0.045653325	0	0	0.520272128	0.572357273	7.630646518		0.964541258	ABTB1	127399706-127399755	80325	2970044	3	3q21.3b	+
KLF6	KLF6	360110	1316	0.301693549	1.232590476	1.232590476	0.207682722	0.572192957	1.486781824		0.027870826	0	0	0.301693549	0.572192957	9.565754458		0.829032516	KLF6	3812385-3812421:3813833-3813845	1316	360110	10	10p15.1e	-
FAM24B	FAM24B	2100209	196792	0.676705216	1.598485011	1.598485011	7.12122E-05	0.571315356	1.48587768		0.000586101	0	0	0.676705216	0.571315356	7.658390109		1.075785061	FAM24B	124605203-124605252	196792	2100209	10	10q26.13b	-
PPA2	PPA2	460630	27068	0.201195857	1.149650911	1.149650911	0.14927674	0.570818194	1.485365725		0.00051975	0	0	0.201195857	0.570818194	10.0170718		0.773985081	PPA2	106511478-106511479:106527173-106527220	27068	460630	4	4q24d	-
SPC24	NA	5910349	NA	0.682775035	1.605224449	1.605224449	0.054851948	0.569577144	1.484088519		0.142490313	0	0	0.682775035	0.569577144	9.464588432		1.081623117	SPC24	11117635-11117684	147841	5910349	19	19p13.2b	-
KIAA1826	KIAA1826	7200161	84437	1.175615921	2.258892979	2.258892979	1.89764E-05	0.568803418	1.483292806		0.017201365	1	0	1.175615921	0.568803418	9.750542813		1.522890807	KIAA1826	105878942-105878991	84437	7200161	11	11q22.3b	-
GSTO1	GSTO1	4900070	9446	0.406524193	1.325488537	1.325488537	0.029131647	0.568485198	1.482965667		0.005524692	0	0	0.406524193	0.568485198	11.36504881		0.893809321	GSTO1	106015875-106015924	9446	4900070	10	10q25.1a	+
GPR98	GPR98	3360750	84059	0.036981525	1.025965007	1.025965007	0.879039179	0.568243881	1.482717635		0.014442098	0	0	0.036981525	0.568243881	7.042199142		0.691949015	GPR98	90035327-90035368:90035962-90035969	84059	3360750	5	5q14.3h	+
RAB3IL1	RAB3IL1	3460161	5866	0.894766821	1.859309345	1.859309345	0.003065234	0.568200367	1.482672915		0.063412124	0	0	0.894766821	0.568200367	10.50908098		1.254025299	RAB3IL1	61664819-61664868	5866	3460161	11	11q12.3a	-
ZSWIM1	ZSWIM1	4230286	90204	0.783292577	1.721054253	1.721054253	0.000352828	0.567109158	1.481551892		0.007945944	0	0	0.783292577	0.567109158	9.208306335		1.161656411	ZSWIM1	43947237-43947286	90204	4230286	20	20q13.12b	+
RNF121	NA	5310446	NA	1.399703472	2.638473461	2.638473461	3.28433E-08	0.566493663	1.480919954		0.001758485	1	0	1.399703472	0.566493663	8.161585745		1.781644885	RNF121	71386227-71386276	55298	5310446	11	11q13.4a	+
DHX36	DHX36	150050	170506	0.837672599	1.787164705	1.787164705	6.04689E-05	0.566117946	1.480534333		0.003654595	0	0	0.837672599	0.566117946	9.642777997		1.207107911	DHX36	155476649-155476653:155476654-155476698	170506	150050	3	3q25.2c	-
SEPT11	SEPT11	20288	55752	0.381759466	1.302929899	1.302929899	0.163630999	0.565817055	1.480225582		0.057100435	0	0	0.381759466	0.565817055	7.949003349		0.880223876	SEPT11	77959648-77959697	55752	20288	4	4q21.1b	+
VPS35	VPS35	7200600	55737	0.677168655	1.598998577	1.598998577	2.68283E-05	0.565576808	1.479979106		0.000278414	0	0	0.677168655	0.565576808	11.90078377		1.080419697	VPS35	45251244-45251293	55737	7200600	16	16q11.2i	-
LOC728734	NA	1030136	NA	0.323013812	1.250941056	1.250941056	0.152880394	0.565265953	1.479660252		0.022011237	0	0	0.323013812	0.565265953	7.872495246		0.845424519	LOC728734	28567086-28567135	728734	1030136	16	16p11.2e	+
LOC642897	NA	5560253	NA	0.430067885	1.347296971	1.347296971	0.055770773	0.565146871	1.479538124		0.020868552	0	0	0.430067885	0.565146871	8.136893691		0.910619977	LOC642897	92982603-92982652	642897	5560253	11	11q21a	-
C11ORF75	C11orf75	4900747	56935	0.740170417	1.670373139	1.670373139	0.002592008	0.564883963	1.479268526		0.023482293	0	0	0.740170417	0.564883963	8.021331071		1.129188588	C11ORF75	92851448-92851497	56935	4900747	11	11q21a	-
PGAM5	NA	6650475	NA	0.690840507	1.614223684	1.614223684	0.000109073	0.56425366	1.478622385		0.001191806	0	0	0.690840507	0.56425366	8.874948176		1.091707863	PGAM5		192111	6650475		12q24.33d
CENPE	CENPE	6100564	1062	0.984804777	1.979045494	1.979045494	0.000171026	0.563584285	1.4779365		0.021952712	0	0	0.984804777	0.563584285	8.336885129		1.339059895	CENPE	104246876-104246922:104249409-104249411	1062	6100564	4	4q24b	-
ZNF518A	ZNF518A	4220161	9849	0.634790353	1.552712099	1.552712099	5.80825E-05	0.562922695	1.477258904		0.00030899	0	0	0.634790353	0.562922695	7.445426762		1.051076487	ZNF518A	97911700-97911749	9849	4220161	10	10q23.33d	+
TUBB3	TUBB3	4050040	10381	0.579051784	1.493867077	1.493867077	0.020086872	0.562183209	1.476501895		0.034019202	0	0	0.579051784	0.562183209	8.50890685		1.011761029	TUBB3	88529862-88529911	10381	4050040	16	16q24.3b	+
RAB40B	RAB40B	510484	10966	0.855904209	1.80989275	1.80989275	2.97304E-05	0.561960145	1.476273622		0.002770167	0	0	0.855904209	0.561960145	8.947342422		1.225987325	RAB40B	78208302-78208351	10966	510484	17	17q25.3h	-
TEX261	NA	5870382	NA	0.656282965	1.576016856	1.576016856	0.00108802	0.561419553	1.475720552		0.005766273	0	0	0.656282965	0.561419553	8.214438634		1.067964293	TEX261	71213230-71213279	113419	5870382	2	2p13.3c	-
NFE2L1	NFE2L1	4210176	4779	0.302604811	1.233369274	1.233369274	0.280672481	0.561138519	1.475433113		0.062304416	0	0	0.302604811	0.561138519	9.13013949		0.835937098	NFE2L1	43493560-43493609	4779	4210176	17	17q21.32b	+
C19ORF2	C19orf2	2600040	8725	0.546880383	1.460923245	1.460923245	0.000660833	0.561039665	1.475332019		0.00079848	0	0	0.546880383	0.561039665	9.529594501		0.990233539	C19ORF2	30503349-30503398	8725	2600040	19	19q12c	+
DDX51	DDX51	1070692	317781	0.471394293	1.386448754	1.386448754	0.028549821	0.560852842	1.475140982		0.015690945	0	0	0.471394293	0.560852842	7.978058115		0.939875423	DDX51	132623522-132623571	317781	1070692	12	12q24.33c	-
DUSP18	NA	3870408	NA	0.498928746	1.413163847	1.413163847	0.01890347	0.560600258	1.47488274		0.013818924	0	0	0.498928746	0.560600258	6.956690664		0.958153356	DUSP18	31058256-31058305	150290	3870408	22	22q12.2b	-
BBS2	BBS2	1410246	583	0.395958475	1.315816652	1.315816652	0.006892961	0.560423123	1.474701664		0.000617779	0	0	0.395958475	0.560423123	8.463109153		0.892259556	BBS2	55076248-55076280:55077003-55077019	583	1410246	16	16q13b	-
LOC653310	NA	3460521	NA	0.173780406	1.128010429	1.128010429	0.24875916	0.560215879	1.474489838		0.00117137	0	0	0.173780406	0.560215879	7.964690874		0.765017432	LOC653310	151633806-151633827:151636187-151636214	653310	3460521	X		+
FNTA	FNTA	5810274	2339	0.539670452	1.453640431	1.453640431	0.000716029	0.559902205	1.474169285		0.000780042	0	0	0.539670452	0.559902205	9.208383242		0.98607429	FNTA	42914263-42914312	2339	5810274	8	8p11.21a	+
THOC1	THOC1	5570309	9984	0.567520822	1.481974704	1.481974704	0.001231921	0.559719175	1.473982274		0.002138254	0	0	0.567520822	0.559719175	9.496019667		1.005422338	THOC1	236339-236388	9984	5570309	18	18p11.32c	-
TRMT12	NA	2510707	NA	1.199135494	2.296020454	2.296020454	4.82286E-05	0.559661105	1.473922946		0.034142724	1	0	1.199135494	0.559661105	8.3954887		1.557761524	TRMT12		55039	2510707		8q24.13d
KIAA2013	KIAA2013	2710672	90231	0.244785137	1.184916287	1.184916287	0.275734868	0.559312549	1.473566888		0.021388161	0	0	0.244785137	0.559312549	10.52234523		0.804114354	KIAA2013	11980293-11980342	90231	2710672	1	1p36.22a	-
MAP6D1	MAP6D1	2680538	79929	0.567585774	1.482041425	1.482041425	0.004421671	0.558751492	1.472993937		0.007474687	0	0	0.567585774	0.558751492	7.664191568		1.006142244	MAP6D1	185016506-185016555	79929	2680538	3	3q27.1a	-
CUGBP1	NA	7040341	NA	0.249520232	1.18881171	1.18881171	0.058254511	0.558509667	1.472747054		0.000356079	0	0	0.249520232	0.558509667	7.510450033		0.807206985	CUGBP1	47490193-47490242	10658	7040341	11	11p11.2b	-
SORBS3	SORBS3	3870301	10174	0.338180871	1.264161577	1.264161577	0.325164558	0.557271724	1.471483866		0.132052139	0	0	0.338180871	0.557271724	7.015963494		0.859106652	SORBS3	22488824-22488873	10174	3870301	8	8p21.3a	+
CD81	CD81	610440	975	0.633132398	1.550928737	1.550928737	0.013489542	0.556794874	1.470997581		0.039060873	0	0	0.633132398	0.556794874	13.03704434		1.054338061	CD81	2375077-2375126	975	610440	11	11p15.5a	+
AMY1A	AMY1A	1740220	276	0.363739812	1.286757161	1.286757161	0.139075212	0.556227469	1.470419158		0.037753479	0	0	0.363739812	0.556227469	10.14826309		0.875095482	AMY1A	104000005-104000054	276	1740220	1	1p21.1c	+
PRPSAP2	PRPSAP2	290112	5636	0.793527694	1.733307588	1.733307588	1.48605E-07	0.555130319	1.46930135		1.96349E-05	0	0	0.793527694	0.555130319	10.03034365		1.179681478	PRPSAP2	18772907-18772956	5636	290112	17	17p11.2e	+
WWOX	WWOX	6450189	51741	0.085130122	1.060783413	1.060783413	0.666799091	0.554777662	1.468942232		0.007099459	0	0	0.085130122	0.554777662	8.172103057		0.722141	WWOX	76691233-76691282	51741	6450189	16	16q23.1d-q23.1e	+
RTN4RL2	RTN4RL2	60411	349667	0.187747031	1.138983645	1.138983645	0.272124063	0.554353823	1.468510746		0.003667139	0	0	0.187747031	0.554353823	7.314234196		0.77560457	RTN4RL2	57000714-57000763	349667	60411	11	11q12.1a	+
NKIRAS1	NKIRAS1	4150630	28512	0.964795388	1.951786687	1.951786687	2.68672E-05	0.553353537	1.467492914		0.007099459	0	0	0.964795388	0.553353537	7.588814043		1.330014386	NKIRAS1	23933910-23933959	28512	4150630	3	3p24.2b	-
CCDC16	ZNF830	2230541	91603	0.845352353	1.796703506	1.796703506	1.85282E-06	0.553130789	1.467266355		0.000350382	0	0	0.845352353	0.553130789	10.20560817		1.224524436	CCDC16	30313887-30313936	91603	2230541	17	17q12a	+
DDX19A	NA	3520689	NA	0.618469999	1.535246165	1.535246165	0.000432103	0.553113065	1.467248329		0.001826873	0	0	0.618469999	0.553113065	10.29577328		1.046343782	DDX19A	68964545-68964594	55308	3520689	16	16q22.1f	+
TCF25	TCF25	7100386	22980	0.533451996	1.447388281	1.447388281	0.008807306	0.553055585	1.467189872		0.010204609	0	0	0.533451996	0.553055585	10.27046515		0.98650373	TCF25	88505174-88505223	22980	7100386	16	16q24.3b	+
DHX37	DHX37	4260142	57647	0.562588239	1.476916475	1.476916475	0.000799722	0.552512298	1.466637465		0.001449832	0	0	0.562588239	0.552512298	9.926111939		1.007008556	DHX37	125431393-125431442	57647	4260142	12	12q24.31f	-
CDT1	NA	2630433	NA	0.609055863	1.525260713	1.525260713	0.04180566	0.5524301	1.466553904		0.086761115	0	0	0.609055863	0.5524301	10.00960159		1.040030447	CDT1	87403077-87403126	81620	2630433	16	16q24.3a	+
CCDC23	CCDC23	630086	374969	0.527125897	1.441055497	1.441055497	0.005576706	0.552290495	1.466411998		0.00605174	0	0	0.527125897	0.552290495	9.375336478		0.982708474	CCDC23	43045619-43045668	374969	630086	1	1p34.2a	-
EFTUD2	EFTUD2	6980475	9343	0.493908063	1.408254482	1.408254482	0.012914847	0.552053938	1.466171572		0.009304033	0	0	0.493908063	0.552053938	10.75340904		0.96049774	EFTUD2	40284009-40284058	9343	6980475	17	17q21.31d	-
P2RY11	P2RY11	3930379	5032	-0.486520038	0.713744665	-1.40106126	0.036950415	0.551650031	1.46576115		0.028108553	0	0	-0.486520038	0.551650031	8.479425161		-0.955859186	P2RY11	10086970-10087019	5032	3930379	19	19p13.2c	+
RNF7	RNF7	460376	9616	0.607474756	1.523590034	1.523590034	0.002177718	0.551266399	1.465371436		0.006893534	0	0	0.607474756	0.551266399	12.50367254		1.039729584	RNF7	141464329-141464378	9616	460376	3	3q23c	+
TOB1	TOB1	4390300	10140	0.295260797	1.227106782	1.227106782	0.151352592	0.551240904	1.46534554		0.014596183	0	0	0.295260797	0.551240904	10.14282856		0.837418034	TOB1	48940472-48940521	10140	4390300	17	17q21.33b	-
REXO2	REXO2	4230554	25996	0.628038768	1.545462629	1.545462629	7.02744E-05	0.550923632	1.465023323		0.00041259	0	0	0.628038768	0.550923632	12.96100253		1.054906502	REXO2	113825968-113826017	25996	4230554	11	11q23.2b	+
GGH	GGH	2510338	8836	0.330516188	1.257463207	1.257463207	0.086026794	0.550922192	1.46502186		0.009463095	0	0	0.330516188	0.550922192	10.82981182		0.858323853	GGH	64092673-64092722	8836	2510338	8	8q12.3b	-
HSF2	HSF2	130121	3298	0.746232766	1.677406982	1.677406982	0.000271514	0.550767725	1.464865011		0.005766273	0	0	0.746232766	0.550767725	7.58104422		1.145093212	HSF2	122795214-122795263	3298	130121	6	6q22.31c	+
M6PRBP1	PLIN3	620008	10226	0.206021813	1.153503046	1.153503046	0.254549098	0.550409559	1.464501386		0.005941536	0	0	0.206021813	0.550409559	10.6578743		0.787642167	M6PRBP1	4789506-4789555	10226	620008	19	19p13.3d	-
AMY1C	AMY1A	1820068	276	0.403117575	1.322362369	1.322362369	0.032981828	0.550326371	1.464416944		0.007788308	0	0	0.403117575	0.550326371	13.91005143		0.902995813	AMY1C	104093982-104094031	278	1820068	1	1p21.1c	+
LPL	LPL	5560674	4023	0.083030883	1.059241009	1.059241009	0.649491517	0.550292663	1.464382729		0.004294002	0	0	0.083030883	0.550292663	8.755421541		0.72333618	LPL	19824432-19824481	4023	5560674	8	8p21.3c	+
LOC732450	LOC100133923	6270711	100133923	0.363246199	1.286316978	1.286316978	0.156714115	0.550207944	1.464296739		0.048155822	0	0	0.363246199	0.550207944	7.425749822		0.878453761	LOC732450		732450	6270711
SIAH2	SIAH2	1980768	6478	0.374828744	1.296685621	1.296685621	0.03467824	0.549029715	1.463101356		0.005092752	0	0	0.374828744	0.549029715	9.116322736		0.886258232	SIAH2	151941981-151942030	6478	1980768	3	3q25.1b	-
UBXN2A	NA	7160382	NA	0.862381505	1.81803693	1.81803693	1.13796E-05	0.547905951	1.461962141		0.001773479	0	0	0.862381505	0.547905951	8.6161358		1.243559515	UBXN2A	24076863-24076912	165324	7160382	2	2p23.3d	+
THNSL1	THNSL1	5260520	79896	0.193813503	1.143783107	1.143783107	0.233511284	0.547821009	1.461876066		0.002785354	0	0	0.193813503	0.547821009	8.966144583		0.782407711	THNSL1	25313982-25314031	79896	5260520	10	10p12.1c	+
C2ORF56	C2orf56	620228	55471	0.715341687	1.641872031	1.641872031	7.56808E-06	0.547148233	1.461194504		0.000220232	0	0	0.715341687	0.547148233	9.492034166		1.123650566	C2ORF56	37328926-37328975	55471	620228	2	2p22.2b	+
FAM188A	FAM188A	3060661	80013	0.602839773	1.518703012	1.518703012	0.01510539	0.545404959	1.459429943		0.037433709	0	0	0.602839773	0.545404959	8.25114955		1.04061385	FAM188A	15868592-15868641	80013	3060661	10	10p13b	-
SECISBP2L	SECISBP2L	2470762	9728	1.115122588	2.166134144	2.166134144	0.000653715	0.544727055	1.458744337		0.086956001	1	0	1.115122588	0.544727055	9.001157148		1.484930628	SECISBP2L	49281155-49281204	9728	2470762	15	15q21.1d	-
FAM86B1	FAM86B1	1940670	85002	0.632509793	1.550259567	1.550259567	0.004272544	0.544663155	1.458679727		0.017059746	0	0	0.632509793	0.544663155	8.095968333		1.062782692	FAM86B1	12077306-12077355	85002	1940670	8	8p23.1a	-
LOC728556	MEMO1	6280187	51072	0.702052742	1.626817868	1.626817868	0.002649153	0.544616361	1.458632415		0.021808153	0	0	0.702052742	0.544616361	9.838863926		1.115303521	LOC728556	36425545-36425594	728556	6280187	21	21q22.12b	+
NUPL2	NUPL2	5340209	11097	0.52693744	1.440867266	1.440867266	0.001120232	0.544459178	1.458473505		0.001292197	0	0	0.52693744	0.544459178	10.02124778		0.987928311	NUPL2	23206632-23206681	11097	5340209	7	7p15.3b	+
RTN4	RTN4	2230161	57142	0.628475611	1.54593066	1.54593066	0.000179405	0.544152919	1.458163929		0.001106887	0	0	0.628475611	0.544152919	11.84701617		1.060189893	RTN4	55199667-55199716	57142	2230161	2	2p16.1d	-
UBE3A	UBE3A	2360379	7337	1.212854679	2.317958406	2.317958406	2.27852E-05	0.543676011	1.457681987		0.029224563	1	0	1.212854679	0.543676011	9.869683927		1.590167421	UBE3A	25582530-25582579	7337	2360379	15	15q11.2e	-
FAM86C	FAM86C	670446	55199	0.769828629	1.705067234	1.705067234	0.000293425	0.543662401	1.457668236		0.008285269	0	0	0.769828629	0.543662401	8.967143652		1.169722432	FAM86C	71189633-71189682	55199	670446	11	11q13.4a	+
ZBED5	NA	7210634	NA	1.439002745	2.711333812	2.711333812	5.26737E-08	0.543344837	1.457347411		0.003956157	1	0	1.439002745	0.543344837	8.966495243		1.860458111	ZBED5	10831382-10831431	58486	7210634	11	11p15.3e	-
PHOSPHO2	PHOSPHO2	5810086	493911	0.649311536	1.568419556	1.568419556	0.000123354	0.543336975	1.45733947		0.001066143	0	0	0.649311536	0.543336975	7.496635414		1.076221147	PHOSPHO2	170265927-170265976	493911	5810086	2	2q31.1a	+
PRR11	PRR11	2370072	55771	0.131496643	1.095429504	1.095429504	0.775059911	0.543298385	1.457300488		0.247603353	0	0	0.131496643	0.543298385	8.451216735		0.75168403	PRR11	54629932-54629932:54633706-54633754	55771	2370072	17	17q22d	+
MGC24103	NA	5050600	NA	0.24125688	1.182021994	1.182021994	0.442929616	0.543161953	1.457162682		0.102178925	0	0	0.24125688	0.543161953	7.056463597		0.811180528	MGC24103	16516491-16516540	158295	5050600	9	9p22.3a	-
COMMD5	COMMD5	3190484	28991	0.783699462	1.721539714	1.721539714	1.12067E-05	0.542308901	1.45630133		0.000801844	0	0	0.783699462	0.542308901	7.8083601		1.182131526	COMMD5	146078266-146078315	28991	3190484	8	8q24.3h	-
GRN	GRN	6840184	2896	0.241384237	1.182126344	1.182126344	0.115133672	0.54228958	1.456281827		0.001936602	0	0	0.241384237	0.54228958	10.68351827		0.811742839	GRN	39785841-39785890	2896	6840184	17	17q21.31c	+
APOOL	APOOL	4250270	139322	0.280941793	1.214987771	1.214987771	0.297372593	0.54094294	1.454923139		0.060745604	0	0	0.280941793	0.54094294	8.201182881		0.835087255	APOOL	84216051-84216053:84229252-84229298	139322	4250270	X	Xq21.1e	+
DCK	DCK	5290703	1633	0.828942491	1.776382779	1.776382779	0.000408707	0.540878494	1.454858148		0.017000244	0	0	0.828942491	0.540878494	8.703951986	deoxycytidine kinase	1.221000674	DCK	72114509-72114558	1633	5290703	4	4q13.3b	+
C8ORF33	NA	6350671	NA	0.490180243	1.404620351	1.404620351	0.00068046	0.540661923	1.454639767		0.000423433	0	0	0.490180243	0.540661923	8.957222536		0.965613881	C8ORF33	146251624-146251673	65265	6350671	8	8q24.3h	+
KIAA1267	KIAA1267	1580338	284058	1.297648211	2.458278231	2.458278231	1.33181E-05	0.540429902	1.454405844		0.033935115	1	0	1.297648211	0.540429902	8.985254865		1.690228516	KIAA1267	44107410-44107459	284058	1580338	17	17q21.31e	-
COBLL1	COBLL1	5080601	22837	0.961700107	1.947603646	1.947603646	0.000105888	0.540277335	1.454252047		0.018415108	0	0	0.961700107	0.540277335	8.79434556		1.339247657	COBLL1	165541412-165541461	22837	5080601	2	2q24.3b	-
MUTED	MUTED	3190164	63915	0.543508807	1.457513057	1.457513057	0.002797984	0.539075197	1.453040784		0.004506216	0	0	0.543508807	0.539075197	9.981022736		1.003077871	MUTED	8014302-8014351	63915	3190164	6	6p24.3c	-
HIST1H2BH	HIST1H2BH	1690392	8345	-0.100087972	0.932976099	-1.071838819	0.611494617	0.53833964	1.452300141		0.009167691	0	0	-0.100087972	0.53833964	7.137431655		-0.738028448	HIST1H2BH	26252230-26252259:26252260-26252279	8345	1690392	6	6p22.1d	+
ANAPC10	ANAPC10	6840706	10393	1.263001903	2.39994593	2.39994593	4.03896E-06	0.538107423	1.452066396		0.017068077	1	0	1.263001903	0.538107423	8.982618757		1.652779746	ANAPC10	146136158-146136205:146205174-146205175	10393	6840706	4	4q31.22a	-
DDEF2	ASAP2	2030041	8853	0.341672972	1.267225237	1.267225237	0.062360688	0.537729849	1.451686419		0.007919167	0	0	0.341672972	0.537729849	7.14976728		0.872933176	DDEF2	9462928-9462977	8853	2030041	2	2p25.1e	+
NMRAL1	NMRAL1	540524	57407	0.663923023	1.584385082	1.584385082	0.06552647	0.537584836	1.45154051		0.174846492	0	0	0.663923023	0.537584836	10.29766858		1.091519714	NMRAL1	4511771-4511780:4511781-4511820	57407	540524	16	16p13.3b	-
KHDRBS3	KHDRBS3	6270273	10656	0.617104044	1.53379327	1.53379327	0.083119436	0.537469096	1.451424065		0.170236669	0	0	0.617104044	0.537469096	8.637820694		1.056750612	KHDRBS3	136569717-136569766	10656	6270273	8	8q24.23a	+
CSNK2A2	CSNK2A2	6110187	1459	0.434058794	1.351029141	1.351029141	0.008785993	0.537449243	1.451404092		0.002817317	0	0	0.434058794	0.537449243	9.430491131		0.930842864	CSNK2A2	58192025-58192074	1459	6110187	16	16q21a	-
GSTO1	GSTO1	6770730	9446	0.443357307	1.359764968	1.359764968	0.009054544	0.536354806	1.450303466		0.003532551	0	0	0.443357307	0.536354806	10.94597112		0.937572722	GSTO1	106009463-106009512	9446	6770730	10	10q25.1a	+
LOC339804	NA	4260609	NA	0.477564103	1.39239072	1.39239072	0.006376112	0.535905438	1.449851799		0.00414455	0	0	0.477564103	0.535905438	8.281662452		0.960367619	LOC339804	61243769-61243818	339804	4260609	2	2p15d	+
PRPSAP2	PRPSAP2	5890669	5636	0.798073862	1.738778139	1.738778139	3.96225E-07	0.535715939	1.449661372		7.52445E-05	0	0	0.798073862	0.535715939	9.132641711		1.199437449	PRPSAP2	18769259-18769265:18770595-18770637	5636	5890669	17	17p11.2e	+
CREG1	CREG1	1090497	8804	0.470253851	1.385353208	1.385353208	0.033062659	0.535524494	1.449469015		0.024156431	0	0	0.470253851	0.535524494	13.43773582		0.955766003	CREG1	167510655-167510704	8804	1090497	1	1q24.2a	-
JAG2	JAG2	6560056	3714	0.671015098	1.59219286	1.59219286	0.000171026	0.535479706	1.449424018		0.002182189	0	0	0.671015098	0.535479706	7.304677509		1.098500398	JAG2	105608602-105608651	3714	6560056	14	14q32.33c	-
KCTD12	KCTD12	5560500	115207	0.226590317	1.17006633	1.17006633	0.59602269	0.534487366	1.448427392		0.239866798	0	0	0.226590317	0.534487366	9.530204888		0.807818422	KCTD12	77456270-77456319	115207	5560500	13	13q22.3a	-
GTF3C6	GTF3C6	4200110	112495	0.392045891	1.312252996	1.312252996	0.005459181	0.533575858	1.447512552		0.000653812	0	0	0.392045891	0.533575858	10.49315587		0.906557248	GTF3C6	111386701-111386722:111387068-111387095	112495	4200110	6	6q21h	+
CENPB	CENPB	610056	1059	0.935483457	1.91253143	1.91253143	1.28348E-06	0.533290331	1.447226099		0.00096841	0	0	0.935483457	0.533290331	10.26453089		1.321515298	CENPB	3764544-3764593	1059	610056	20	20p13b	-
NUDT6	NUDT6	3710088	11162	0.248672979	1.18811376	1.18811376	0.200206946	0.533029764	1.446964738		0.012248711	0	0	0.248672979	0.533029764	7.815690741		0.821107612	NUDT6	124058123-124058172	11162	3710088	4	4q28.1a	-
LOC728395	TSPY2	50291	64591	0.333796654	1.260325738	1.260325738	0.311956299	0.532665034	1.446598975		0.134283401	0	0	0.333796654	0.532665034	8.037215549		0.871233673	LOC728395	9236767-9236794:9236901-9236922	728395	50291	Y	Yp11.2d	+
ABHD2	ABHD2	6900475	11057	0.284614788	1.218084981	1.218084981	0.14660616	0.532062048	1.445994483		0.013453403	0	0	0.284614788	0.532062048	7.585503615		0.842385635	ABHD2	87539764-87539813	11057	6900475	15	15q26.1a	+
CHFR	CHFR	830168	55743	0.240175311	1.18113618	1.18113618	0.254390429	0.532049325	1.445981731		0.019978139	0	0	0.240175311	0.532049325	8.781574691		0.81684032	CHFR	131927233-131927282	55743	830168	12	12q24.33d	-
KLHL2	KLHL2	1070593	11275	0.62802554	1.545448458	1.545448458	0.000399512	0.531828944	1.445760865		0.002722649	0	0	0.62802554	0.531828944	7.127342101		1.068951647	KLHL2	166463343-166463392	11275	1070593	4	4q32.3b	+
PIGC	PIGC	580601	5279	1.029524432	2.041351232	2.041351232	2.68283E-05	0.531614255	1.445545736		0.013988674	1	0	1.029524432	0.531614255	10.32350649		1.412166479	PIGC	172410968-172411017	5279	580601	1	1q24.3d	-
NSMAF	NSMAF	6770376	8439	0.914809537	1.885320157	1.885320157	1.86352E-06	0.531264726	1.445195558		0.001078541	0	0	0.914809537	0.531264726	9.316737841		1.304543282	NSMAF	59658761-59658810	8439	6770376	8	8q12.1c	-
LOC645676	NA	6450332	NA	0.616479272	1.533129191	1.533129191	0.000151164	0.530426457	1.44435608		0.001011157	0	0	0.616479272	0.530426457	8.00125774		1.061462067	LOC645676	153799745-153799794	645676	6450332	1	1q22b	+
MC1R	MC1R	520292	4157	0.557706185	1.471927063	1.471927063	0.015021266	0.530018955	1.443948167		0.028998281	0	0	0.557706185	0.530018955	7.163300891		1.019376663	MC1R	88514810-88514859	4157	520292	16	16q24.3b	+
ARHGAP17	ARHGAP17	160561	55114	0.759759025	1.693207783	1.693207783	0.000660833	0.529547561	1.44347644		0.015566906	0	0	0.759759025	0.529547561	10.17933904		1.173006871	ARHGAP17	24930999-24931048	55114	160561	16	16p12.1b	-
VKORC1	VKORC1	1770703	79001	0.415780225	1.334019935	1.334019935	0.049875028	0.529444084	1.443372911		0.021572624	0	0	0.415780225	0.529444084	13.19521776		0.924237891	VKORC1	31102250-31102299	79001	1770703	16	16p11.2c	-
RHOBTB3	RHOBTB3	5870474	22836	0.348893329	1.273583305	1.273583305	0.103153549	0.529385051	1.443313852		0.023444962	0	0	0.348893329	0.529385051	7.997698161		0.882402191	RHOBTB3	95128767-95128816	22836	5870474	5	5q15c-q15d	+
PRDX2	PRDX2	6550064	7001	0.425819491	1.343335338	1.343335338	0.098635058	0.529279493	1.443208252		0.05823005	0	0	0.425819491	0.529279493	11.70723642		0.930797988	PRDX2	12911881-12911883:12911973-12912019	7001	6550064	19	19p13.13c	-
HS.429843	NA	2030112	NA	0.096903377	1.069475459	1.069475459	0.575773243	0.52887305	1.442801722		0.004350855	0	0	0.096903377	0.52887305	7.111555909		0.741249087	HS.429843	8862380-8862429	NA	2030112	1		+
HS.565887	NA	2070491	NA	0.450189157	1.366219375	1.366219375	0.008953902	0.528416431	1.442345141		0.004355387	0	0	0.450189157	0.528416431	6.95064635		0.947220839	HS.565887	135452672-135452721	NA	2070491	3		+
C21ORF66	NA	3800091	NA	0.082297095	1.058702392	1.058702392	0.551020199	0.528336842	1.442265573		0.000622701	0	0	0.082297095	0.528336842	7.791005176		0.734055095	C21ORF66	34113872-34113921	94104	3800091	21	21q22.11b	-
FBXW2	FBXW2	1660332	26190	0.636895648	1.554979594	1.554979594	4.82286E-05	0.528158432	1.442087228		0.000510227	0	0	0.636895648	0.528158432	8.509332826		1.078284007	FBXW2	122566557-122566606	26190	1660332	9	9q33.2a	-
MSI2	MSI2	7040369	124540	0.036503935	1.025625427	1.025625427	0.887382318	0.527832768	1.441761738		0.030633561	0	0	0.036503935	0.527832768	7.89714369		0.71136957	MSI2	53065080-53065129	124540	7040369	17	17q22c-q22d	+
SCARB1	SCARB1	1170338	949	0.34344277	1.268780734	1.268780734	0.12412447	0.527661499	1.44159059		0.030327204	0	0	0.34344277	0.527661499	10.03245315		0.880125566	SCARB1	123828396-123828445	949	1170338	12	12q24.31f	-
HS.571245	NA	6980142	NA	0.933038198	1.909292579	1.909292579	0.000357414	0.52725899	1.441188445		0.035137667	0	0	0.933038198	0.52725899	8.183579609		1.324804252	HS.571245	107170680-107170698:107170700-107170726:107170728-107170731	NA	6980142	7		-
CHD7	CHD7	1580487	55636	1.279098094	2.426872126	2.426872126	3.01334E-08	0.526933679	1.44086351		0.001380981	1	0	1.279098094	0.526933679	8.224787832		1.684317847	CHD7	61778806-61778855	55636	1580487	8	8q12.2a	+
CCDC136	CCDC136	7100364	64753	0.123739581	1.089555421	1.089555421	0.628548716	0.526643456	1.440573685		0.045513207	0	0	0.123739581	0.526643456	7.401953941		0.756334391	CCDC136	128249327-128249376	64753	7100364	7	7q32.1a	+
RYK	RYK	1090523	6259	1.261532421	2.397502669	2.397502669	8.31854E-07	0.526207613	1.440138549		0.008943515	1	0	1.261532421	0.526207613	9.099279355		1.664772233	RYK	135358930-135358979	6259	1090523	3	3q22.1e	-
C12ORF76	C12orf76	2510181	400073	-0.20638067	0.866708844	-1.153790004	0.252225147	0.525499652	1.439432015		0.007995786	0	0	-0.20638067	0.525499652	8.264897477		-0.80155922	C12ORF76	110479316-110479365	400073	2510181	12	12q24.11c	-
C11ORF82	C11orf82	2570019	220042	0.573020575	1.487634978	1.487634978	0.023949738	0.5244626	1.438397681		0.052152655	0	0	0.573020575	0.5244626	10.12983846		1.034230656	C11ORF82	82322969-82323018	220042	2570019	11	11q14.1d	+
ABHD2	ABHD2	2970201	11057	0.281572409	1.21551897	1.21551897	0.083467102	0.52443762	1.438372776		0.004045592	0	0	0.281572409	0.52443762	7.910389903		0.845065334	ABHD2	87539746-87539795	11057	2970201	15	15q26.1a	+
PNPLA2	PNPLA2	1190463	57104	0.135917911	1.098791695	1.098791695	0.405991753	0.524412155	1.438347387		0.003536263	0	0	0.135917911	0.524412155	7.63991383		0.763926507	PNPLA2	815034-815083	57104	1190463	11	11p15.5c	+
ARMCX6	ARMCX6	4490215	54470	0.391176329	1.311462294	1.311462294	0.087309547	0.524331605	1.438267082		0.035107943	0	0	0.391176329	0.524331605	9.740083372		0.91183502	ARMCX6	100872509-100872558	54470	4490215	X	Xq22.1c	-
GUF1	NA	5890338	NA	0.536549682	1.450499383	1.450499383	0.00107929	0.523299792	1.437238804		0.00205121	0	0	0.536549682	0.523299792	8.062137106		1.009226427	GUF1	44395629-44395678	60558	5890338	4	4p13b	+
NUP54	NUP54	4810358	53371	0.56077777	1.475064224	1.475064224	0.002560256	0.523112461	1.437052193		0.006593987	0	0	0.56077777	0.523112461	9.815371188		1.026451392	NUP54	77255190-77255239	53371	4810358	4	4q21.1a	-
RDH14	RDH14	7040220	57665	0.767859645	1.702741754	1.702741754	0.000470535	0.522899813	1.436840392		0.014270936	0	0	0.767859645	0.522899813	8.764917408		1.185059776	RDH14	18600067-18600116	57665	7040220	2	2p24.2a	-
DHFRL1	NA	2480768	NA	0.421474766	1.339295923	1.339295923	0.002278895	0.521985899	1.435930476		0.000530856	0	0	0.421474766	0.521985899	8.120906761		0.932702485	DHFRL1	95260366-95260415	200895	2480768	3	3q11.2a	-
GTF2H5	GTF2H5	6900215	404672	0.522124123	1.436068058	1.436068058	0.004838115	0.521419977	1.435367317		0.007378885	0	0	0.522124123	0.521419977	11.36857813		1.000488197	GTF2H5	158533002-158533051	404672	6900215	6	6q25.3d	+
LOC729647	NA	4200356	NA	0.662721552	1.583066162	1.583066162	0.000280743	0.520960849	1.434910595		0.003689627	0	0	0.662721552	0.520960849	7.859355426		1.103250731	LOC729647	67316041-67316090	729647	4200356	11	11q13.2a	-
PPFIA1	PPFIA1	130608	8500	1.145852612	2.212768635	2.212768635	3.51616E-07	0.51964208	1.43359954		0.002982688	1	0	1.145852612	0.51964208	9.171619553		1.543505402	PPFIA1	69907910-69907959	8500	130608	11	11q13.3c	+
FAM90A2P	FAM90A14	7510193	645651	-0.664885088	0.630738942	-1.585441986	0.002999559	0.519323321	1.433282826		0.02282604	0	0	-0.664885088	0.519323321	7.076922905		-1.106161294	FAM90A2P	7105207-7105256	389630	7510193	8	8p23.1f	+
AHNAK	AHNAK	450553	79026	0.763722924	1.697866378	1.697866378	4.35572E-05	0.519231943	1.433192047		0.002768923	0	0	0.763722924	0.519231943	12.15496914		1.184674714	AHNAK	62283547-62283596	79026	450553	11	11q12.3a	-
STX4	STX4	7380164	6810	0.454042589	1.369873418	1.369873418	0.004659108	0.51921807	1.433178266		0.002551836	0	0	0.454042589	0.51921807	9.676966056		0.955829049	STX4	30958839-30958888	6810	7380164	16	16p11.2c	+
COIL	COIL	4250768	8161	0.835838105	1.784893637	1.784893637	1.43798E-05	0.518780002	1.432743154		0.002570216	0	0	0.835838105	0.518780002	9.695768948		1.245787587	COIL	55015688-55015737	8161	4250768	17	17q22c	-
LOC285074	NA	2810093	NA	1.204603227	2.304738753	2.304738753	1.66041E-06	0.518378733	1.432344708		0.010331337	1	0	1.204603227	0.518378733	8.522995935		1.609067105	LOC285074	87111369-87111418	285074	2810093	2	2p11.2e	-
NCOA7	NCOA7	630091	135112	0.937865807	1.915692239	1.915692239	1.32675E-06	0.517855533	1.431825356		0.001330432	0	0	0.937865807	0.517855533	7.533585567		1.337937082	NCOA7	126293556-126293605	135112	630091	6	6q22.31e-q22.32a	+
GCLC	GCLC	4730670	2729	0.756489055	1.689374354	1.689374354	1.329E-06	0.517145463	1.431120809		0.00017048	0	0	0.756489055	0.517145463	8.654957629	Target for NRF2-transcription	1.180455447	GCLC	53470554-53470603	2729	4730670	6	6p12.1d	-
DKFZP761P0423	PRAGMIN	3370242	157285	0.573726215	1.488362777	1.488362777	0.001393132	0.516921594	1.430898753		0.004878339	0	0	0.573726215	0.516921594	7.50385316		1.040159393	DKFZP761P0423	8213003-8213052	157285	3370242	8	8p23.1e	-
TMEM126B	TMEM126B	6100324	55863	0.394321288	1.314324294	1.314324294	0.017214583	0.516865442	1.430843061		0.004294002	0	0	0.394321288	0.516865442	11.41662159		0.918566354	TMEM126B	85024457-85024470:85024738-85024773	55863	6100324	11	11q14.1e	+
CTSO	CTSO	1820300	1519	0.277805493	1.212349357	1.212349357	0.541739788	0.516478265	1.430459117		0.292992558	0	0	0.277805493	0.516478265	7.752198627		0.847524646	CTSO	157064975-157065024	1519	1820300	4	4q32.1b	-
OIP5	OIP5	3180484	11339	0.597043041	1.512613123	1.512613123	0.02388374	0.516256484	1.430239233		0.066454538	0	0	0.597043041	0.516256484	8.383615585		1.057594484	OIP5	41601928-41601951:41601952-41601977	11339	3180484	15	15q15.1c	-
TEX14	TEX14	3890156	56155	0.583579943	1.498563214	1.498563214	0.330128816	0.516186386	1.430169742		0.454029054	0	0	0.583579943	0.516186386	9.195760097		1.047821926	TEX14	56634238-56634287	56155	3890156	17	17q22d	-
MAZ	MAZ	4830689	4150	0.309791548	1.23952859	1.23952859	0.107940808	0.51601747	1.430002302		0.014633728	0	0	0.309791548	0.51601747	8.214234381		0.866801815	MAZ	29729124-29729173	4150	4830689	16	16p11.2d	+
ARL5A	ARL5A	2630209	26225	0.993678896	1.991256258	1.991256258	6.88346E-06	0.515773898	1.429760894		0.006228148	0	0	0.993678896	0.515773898	9.351413883		1.392719767	ARL5A	152657782-152657831	26225	2630209	2	2q23.3c	-
CBR3	CBR3	5560543	874	0.713426887	1.639694321	1.639694321	0.00297578	0.515511311	1.429500684		0.034574537	0	0	0.713426887	0.515511311	10.91642345		1.147039899	CBR3	36440497-36440546	874	5560543	21	21q22.12b	+
C20ORF134	C20orf134	7400170	170487	0.394338098	1.314339609	1.314339609	0.05589229	0.515371134	1.429361797		0.021590338	0	0	0.394338098	0.515371134	7.028534847		0.919528989	C20ORF134	31719662-31719702:31719703-31719711	170487	7400170	20	20q11.22a	+
PCMTD2	PCMTD2	730673	55251	0.281470409	1.215433035	1.215433035	0.017591572	0.515147847	1.42914059		0.00021876	0	0	0.281470409	0.515147847	8.853657702		0.850464288	PCMTD2	62376794-62376843	55251	730673	20	20q13.33e	+
HRSP12	HRSP12	6290537	10247	0.438495783	1.35519061	1.35519061	0.043495178	0.514857945	1.42885344		0.028278239	0	0	0.438495783	0.514857945	7.078296323		0.948446196	HRSP12	99183994-99184043	10247	6290537	8	8q22.2a	-
SLK	SLK	4060021	9748	0.760621841	1.694220722	1.694220722	4.81055E-05	0.514795213	1.428791312		0.003080179	0	0	0.760621841	0.514795213	7.598404086		1.185771994	SLK	105763023-105763072	9748	4060021	10	10q25.1a	+
RERE	RERE	10008	473	0.640229814	1.558577413	1.558577413	0.008175362	0.514504776	1.428503702		0.041274019	0	0	0.640229814	0.514504776	8.433568019		1.091055914	RERE	8412757-8412806	473	10008	1	1p36.23a	-
C2ORF56	C2orf56	730136	55471	0.698621791	1.622953642	1.622953642	0.001490813	0.514060767	1.428064129		0.019645182	0	0	0.698621791	0.514060767	7.849209154		1.136471121	C2ORF56	37322378-37322427	55471	730136	2	2p22.2b	+
KIAA1267	KIAA1267	1850079	284058	0.824993686	1.771527285	1.771527285	0.000210769	0.513325949	1.427336948		0.015067383	0	0	0.824993686	0.513325949	7.825914318		1.241141615	KIAA1267	44107831-44107880	284058	1850079	17	17q21.31e	-
TYSND1	TYSND1	1940288	219743	0.493837508	1.408185613	1.408185613	0.01520339	0.513234776	1.427246749		0.01759056	0	0	0.493837508	0.513234776	9.407356697		0.986644821	TYSND1	71899029-71899078	219743	1940288	10	10q22.1a	-
NPEPPS	LOC440434	5910161	440434	0.299426523	1.230655126	1.230655126	0.030179824	0.512793353	1.42681012		0.001106887	0	0	0.299426523	0.512793353	7.536805484		0.862522005	NPEPPS	43001834-43001859:43011755-43011778	9520	5910161	17	17q21.32b	+
ATP5G1	ATP5G1	5870446	516	0.456382738	1.372097249	1.372097249	0.115469082	0.512103305	1.426127832		0.105071328	0	0	0.456382738	0.512103305	13.02706414		0.962113787	ATP5G1	44328133-44328182	516	5870446	17	17q21.32c	+
RTN4	RTN4	780402	57142	0.194774178	1.144544993	1.144544993	0.338093721	0.512026331	1.426051745		0.019073821	0	0	0.194774178	0.512026331	9.65296609		0.802597099	RTN4	55199795-55199844	57142	780402	2	2p16.1d	-
GLIPR1	GLIPR1	6220746	11010	0.139903948	1.101831755	1.101831755	0.625487968	0.511870866	1.425898081		0.083257294	0	0	0.139903948	0.511870866	7.480200074		0.772728269	GLIPR1	74170565-74170565:74175624-74175672	11010	6220746	12	12q21.2a	+
NIP7	NIP7	6280482	51388	0.601160616	1.516936418	1.516936418	0.000331257	0.5113704	1.425403528		0.002236857	0	0	0.601160616	0.5113704	11.50177863		1.064215422	NIP7	67934285-67934334	51388	6280482	16	16q22.1d	+
SH3BGR	SH3BGR	6840300	6450	0.172054553	1.126661831	1.126661831	0.192984664	0.511149923	1.42518571		0.00085111	0	0	0.172054553	0.511149923	6.962840441		0.790536856	SH3BGR	39739674-39739723	6450	6840300	21	21q22.2b	+
LOC653820	FAM72B	3440424	653820	1.029668911	2.041555674	2.041555674	0.000812237	0.510600467	1.424643025		0.089771927	1	0	1.029668911	0.510600467	10.11910456	Ugene er FAM72A	1.433029635	LOC653820	120641392-120641441	653820	3440424	1	1p12a	+
CCDC92	CCDC92	4830682	80212	0.318570279	1.247094057	1.247094057	0.250747908	0.510185666	1.424233474		0.088090535	0	0	0.318570279	0.510185666	8.259059318		0.875624734	CCDC92	124421066-124421115	80212	4830682	12	12q24.31e	-
MRPL10	NA	6180154	NA	0.322894051	1.250837218	1.250837218	0.065423018	0.50944141	1.423498932		0.008422168	0	0	0.322894051	0.50944141	9.017224788		0.878706116	MRPL10	45900999-45901048	124995	6180154	17	17q21.32b	-
DKFZP434N035	TMEM191C	4120347	645426	0.472168155	1.387192645	1.387192645	0.002520988	0.509067843	1.423130383		0.002109567	0	0	0.472168155	0.509067843	7.086768585		0.974747403	DKFZP434N035	19387949-19387980:19388256-19388273	84222	4120347	22	22q11.21e	+
RDH10	RDH10	7050433	157506	0.462194862	1.377636108	1.377636108	0.011662676	0.508860006	1.422925379		0.009220441	0	0	0.462194862	0.508860006	8.022876577		0.968171718	RDH10	74398847-74398896	157506	7050433	8	8q21.11a	+
TUBA4A	TUBA4A	4760474	7277	0.196235656	1.145705027	1.145705027	0.291577089	0.508698853	1.422766444		0.011767535	0	0	0.196235656	0.508698853	10.66852245		0.805265708	TUBA4A	220115038-220115073:220115074-220115087	7277	4760474	2	2q35f	-
NUP160	NUP160	5050670	23279	0.581487169	1.496390974	1.496390974	0.021616235	0.508328144	1.422400902		0.058486327	0	0	0.581487169	0.508328144	9.07927716		1.052017734	NUP160	47813491-47813540	23279	5050670	11	11p11.2a	-
TMEM51	TMEM51	380102	55092	0.712182876	1.638281051	1.638281051	0.002296296	0.507968808	1.422046664		0.031253083	0	0	0.712182876	0.507968808	8.834164986		1.152058574	TMEM51	15419242-15419291	55092	380102	1	1p36.21a	+
PBX3	PBX3	2470634	5090	0.289804355	1.222474485	1.222474485	0.16669614	0.507506543	1.421591089		0.026379702	0	0	0.289804355	0.507506543	7.577660777		0.859933982	PBX3	127769242-127769291	5090	2470634	9	9q33.3a-q33.3b	+
SLC35F2	SLC35F2	3190685	54733	0.768852134	1.703913542	1.703913542	0.000110204	0.506162519	1.420267342		0.006841749	0	0	0.768852134	0.506162519	10.71897202		1.199713246	SLC35F2	107167138-107167187	54733	3190685	11	11q22.3c	-
PAPSS1	PAPSS1	130187	9061	-0.039575267	0.972941341	-1.027811192	0.777737122	0.505997315	1.420104716		0.000710814	0	0	-0.039575267	0.505997315	8.832441746		-0.723757326	PAPSS1	108754882-108754931	9061	130187	4	4q25a	-
DDX39	DDX39	4860673	10212	0.687003637	1.609936334	1.609936334	0.009697271	0.505538215	1.419652876		0.068094646	0	0	0.687003637	0.505538215	12.25896032		1.134035201	DDX39	14519742-14519747:14519748-14519764:14519849-14519875	10212	4860673	19	19p13.12c	-
ALG2	NA	4540025	NA	0.309954712	1.239668784	1.239668784	0.037280748	0.505425703	1.419542166		0.002492349	0	0	0.309954712	0.505425703	7.82713048		0.87328775	ALG2	101023160-101023209	85365	4540025	9	9q22.33c	-
TSPAN4	TSPAN4	110661	7106	0.32198434	1.250048734	1.250048734	0.029131647	0.505266474	1.419385501		0.002238988	0	0	0.32198434	0.505266474	9.288367221		0.880697128	TSPAN4	856760-856809	7106	110661	11	11p15.5c	+
SSH2	SSH2	2810468	85464	0.979263681	1.971458963	1.971458963	1.26666E-06	0.505188966	1.419309247		0.002302238	0	0	0.979263681	0.505188966	7.421935594		1.389027069	SSH2	27953206-27953255	85464	2810468	17	17q11.2b	-
LOC652903	PGAM5	2690091	192111	0.498625415	1.412866756	1.412866756	0.001873448	0.504905606	1.419030508		0.002616733	0	0	0.498625415	0.504905606	8.058122753		0.995656365	LOC652903		652903	2690091
MYB	MYB	7380670	4602	1.339659251	2.530915342	2.530915342	0.003802459	0.504820239	1.418946543		0.305036646	1	0	1.339659251	0.504820239	10.15260444	Transkripsjonsfaktor	1.783657993	MYB	135540160-135540209	4602	7380670	6	6q23.3a	+
AGTPBP1	AGTPBP1	4760427	23287	0.354982074	1.27896969	1.27896969	0.073373902	0.504415252	1.418548278		0.0197272	0	0	0.354982074	0.504415252	7.918311245		0.901604626	AGTPBP1	87351828-87351843:87351844-87351877	23287	4760427	9	9q21.33b	-
MATR3	MATR3	1710731	9782	0.007771123	1.005401065	1.005401065	0.978909071	0.503980842	1.418121204		0.061209365	0	0	0.007771123	0.503980842	8.149617719		0.708966951	MATR3	138609804-138609850:138611810-138611812	9782	1710731	5	5q31.2d	+
NCOR2	NCOR2	5490376	9612	0.392664357	1.312815664	1.312815664	0.098250086	0.503706201	1.417851267		0.05059691	0	0	0.392664357	0.503706201	8.850606226		0.925919167	NCOR2	124809056-124809105	9612	5490376	12	12q24.31e	-
HSF1	HSF1	6220639	3297	0.07348192	1.052253217	1.052253217	0.721978443	0.503548099	1.417695896		0.015992239	0	0	0.07348192	0.503548099	7.437793537		0.742227737	HSF1	145486206-145486247:145486248-145486255	3297	6220639	8	8q24.3g-q24.3h	+
LOC643918	NA	4070129	NA	0.327425726	1.254772421	1.254772421	0.303707426	0.502636801	1.416800671		0.144002736	0	0	0.327425726	0.502636801	7.477742523		0.885637935	LOC643918	35585293-35585322:35634031-35634050	643918	4070129	18		-
ADD3	ADD3	1010477	120	0.020925542	1.014610181	1.014610181	0.954245256	0.502394703	1.416562939		0.13791012	0	0	0.020925542	0.502394703	6.813644085		0.716247865	ADD3	111872576-111872625	120	1010477	10	10q25.1e-q25.2a	+
ANKRD36	NA	5810050	NA	0.410264914	1.328929815	1.328929815	0.180199424	0.502228995	1.416400242		0.13335315	0	0	0.410264914	0.502228995	7.966534782		0.938244556	ANKRD36	97143245-97143294	375248	5810050	2	2q11.2b	+
NPEPPS	NPEPPS	670332	9520	0.282553969	1.216346249	1.216346249	0.053681682	0.501753782	1.415933767		0.002458553	0	0	0.282553969	0.501753782	9.039902399		0.85904177	NPEPPS	43055258-43055307	9520	670332	17	17q21.32b	+
C16ORF80	C16orf80	5360630	29105	0.440578652	1.357148558	1.357148558	0.002515225	0.501409762	1.415596169		0.001312241	0	0	0.440578652	0.501409762	10.37519303		0.958711664	C16ORF80	58147699-58147748	29105	5360630	16	16q21a	-
EXOC7	EXOC7	1470259	23265	0.364556914	1.287486151	1.287486151	0.032730154	0.500141494	1.41435227		0.00747024	0	0	0.364556914	0.500141494	9.138754742		0.910300905	EXOC7	71588832-71588881	23265	1470259	17	17q25.1d	-
LY6G5C	LY6G5C	3520647	80741	0.203380791	1.151393355	1.151393355	0.424844241	0.500111207	1.414322578		0.062686753	0	0	0.203380791	0.500111207	7.543858097		0.814095294	LY6G5C	31752515-31752564	80741	3520647	6	6p21.33a	-
PSCD1	CYTH1	6860719	9267	1.065913338	2.093494804	2.093494804	2.44389E-05	0.500002402	1.414215917		0.0235474	1	0	1.065913338	0.500002402	10.78659171		1.480321908	PSCD1	74181963-74182012	9267	6860719	17	17q25.3b	-
MTX2	MTX2	460072	10651	0.739859985	1.670013755	1.670013755	0.000170627	0.499799031	1.414016575		0.00770341	0	0	0.739859985	0.499799031	10.59900026		1.18104256	MTX2	176910613-176910638:176910639-176910662	10651	460072	2	2q31.1i	+
DARS	DARS	6840711	1615	0.605330604	1.521327337	1.521327337	4.51725E-05	0.49854362	1.412786655		0.000513444	0	0	0.605330604	0.49854362	12.73291921		1.076827369	DARS	136664886-136664935	1615	6840711	2	2q21.3b	-
WIPF1	WIPF1	6860196	7456	0.711825158	1.637874887	1.637874887	0.001321887	0.498382221	1.41262861		0.023982952	0	0	0.711825158	0.498382221	8.21798547		1.159451873	WIPF1	175425848-175425897	7456	6860196	2	2q31.1g	-
MANBA	MANBA	4230168	4126	0.184784728	1.136647356	1.136647356	0.323734692	0.497880055	1.412136995		0.013858247	0	0	0.184784728	0.497880055	7.633699957		0.804912951	MANBA	103771985-103772034	4126	4230168	4	4q24b	-
XPO6	XPO6	6420189	23214	0.874360269	1.833195017	1.833195017	0.000238153	0.497297161	1.411566562		0.027292892	0	0	0.874360269	0.497297161	9.914986824		1.298695411	XPO6	28112839-28112888	23214	6420189	16	16p11.2e	-
BOP1	NA	1660435	NA	0.603140584	1.519019704	1.519019704	0.018820759	0.497198724	1.411470253		0.067637224	0	0	0.603140584	0.497198724	12.2382627		1.076196753	BOP1	145485922-145485928:145486056-145486098	23246	1660435	8	8q24.3g	-
HS.534680	NA	2510403	NA	0.110908741	1.079908247	1.079908247	0.690446509	0.496840176	1.411119509		0.078704512	0	0	0.110908741	0.496840176	8.503395288		0.765284755	HS.534680		NA	2510403
DUSP14	DUSP14	4150278	11072	0.707434534	1.63289784	1.63289784	0.000614997	0.496823796	1.411103488		0.014106166	0	0	0.707434534	0.496823796	9.952175415		1.157177949	DUSP14	32947438-32947487	11072	4150278	17	17q12b	+
C4ORF33	NA	1850110	NA	0.405474855	1.324524798	1.324524798	0.047767009	0.496823215	1.411102919		0.025229458	0	0	0.405474855	0.496823215	7.388796191		0.93864507	C4ORF33	130033581-130033630	132321	1850110	4	4q28.2b	+
NCOA5	NCOA5	2690292	57727	0.284801804	1.218242891	1.218242891	0.129054002	0.496776037	1.411056774		0.015738954	0	0	0.284801804	0.496776037	8.444811704		0.863354978	NCOA5	44689888-44689937	57727	2690292	20	20q13.12b	-
KLHDC3	KLHDC3	4250372	116138	0.736521723	1.666153965	1.666153965	0.0029082	0.496757849	1.411038986		0.047231361	0	0	0.736521723	0.496757849	11.03026472		1.180799384	KLHDC3	42988934-42988983	116138	4250372	6	6p21.1d	+
CHMP4B	CHMP4B	4180315	128866	0.493251293	1.407613537	1.407613537	0.002667253	0.496736079	1.411017693		0.003844603	0	0	0.493251293	0.496736079	9.58968056		0.997587446	CHMP4B	31905553-31905602	128866	4180315	20	20q11.22a	+
EDC4	EDC4	6960037	23644	0.626263707	1.543562293	1.543562293	0.003769007	0.495308441	1.409622093		0.025301906	0	0	0.626263707	0.495308441	10.37294433		1.095018517	EDC4	66475745-66475794	23644	6960037	16	16q22.1b	+
RTKN	RTKN	6100382	6242	0.775566942	1.711862637	1.711862637	2.16972E-05	0.49498044	1.409301648		0.002730984	0	0	0.775566942	0.49498044	7.482015663		1.214688594	RTKN	74653082-74653131	6242	6100382	2	2p13.1b	-
TSPAN4	TSPAN4	540619	7106	0.179473506	1.132470528	1.132470528	0.322694826	0.494661323	1.408989952		0.011799337	0	0	0.179473506	0.494661323	8.148590647		0.803746348	TSPAN4	855736-855785	7106	540619	11	11p15.5c	+
RALY	RALY	7200333	22913	0.327486039	1.25482488	1.25482488	0.06756954	0.494307137	1.408644083		0.011795212	0	0	0.327486039	0.494307137	9.842150885		0.890803358	RALY	32131507-32131556	22913	7200333	20	20q11.22a	+
SMEK2	NA	2230411	NA	0.531026543	1.444956982	1.444956982	0.024748306	0.493739067	1.408089529		0.049993127	0	0	0.531026543	0.493739067	9.454598193		1.026182605	SMEK2	55629253-55629302	57223	2230411	2	2p16.1d	-
CBX2	CBX2	6400408	84733	0.421594326	1.339406919	1.339406919	0.022088833	0.493658002	1.408010412		0.012720324	0	0	0.421594326	0.493658002	7.256163356		0.951276289	CBX2	75370147-75370196	84733	6400408	17	17q25.3d	+
C1ORF57	C1orf57	3460056	84284	0.124951957	1.090471418	1.090471418	0.386033713	0.493400444	1.407759068		0.002111167	0	0	0.124951957	0.493400444	10.35929389		0.774615091	C1ORF57	231180561-231180600:231180601-231180610	84284	3460056	1	1q42.2b	+
FAM104A	FAM104A	830309	84923	0.712471693	1.638609055	1.638609055	0.00115968	0.493112244	1.407477875		0.023444962	0	0	0.712471693	0.493112244	9.897034548		1.164216564	FAM104A	68715149-68715198	84923	830309	17	17q25.1a	-
WDR67	WDR67	6040554	93594	0.714755339	1.641204868	1.641204868	0.001722627	0.492965299	1.407334525		0.030933317	0	0	0.714755339	0.492965299	7.984462914		1.166179639	WDR67	124233315-124233360:124233361-124233364	93594	6040554	8	8q24.13b	+
PHB	PHB	4280204	5245	0.264667616	1.201359235	1.201359235	0.076000152	0.492593419	1.406971806		0.003366196	0	0	0.264667616	0.492593419	10.68956038		0.853861627	PHB	47481463-47481512	5245	4280204	17	17q21.33a	-
ASNSD1	ASNSD1	6960242	54529	0.646686556	1.565568416	1.565568416	0.001747315	0.492453731	1.406835584		0.017830191	0	0	0.646686556	0.492453731	11.06147735		1.112829697	ASNSD1	190240768-190240817	54529	6960242	2	2q32.2a	+
C16ORF61	C16orf61	6400025	56942	0.73169225	1.660585781	1.660585781	4.31874E-06	0.491846788	1.406243851		0.000512391	0	0	0.73169225	0.491846788	11.78169091		1.180866164	C16ORF61	79567257-79567306	56942	6400025	16	16q23.2b	-
PGRMC2	PGRMC2	1690326	10424	0.847630436	1.799542826	1.799542826	0.000147974	0.491071538	1.405488392		0.018831374	0	0	0.847630436	0.491071538	11.41099633		1.28036833	PGRMC2	129410774-129410823	10424	1690326	4	4q28.2a	-
SNTB2	SNTB2	1240750	6645	0.708542509	1.634152371	1.634152371	0.001181339	0.49071451	1.405140615		0.023606637	0	0	0.708542509	0.49071451	9.84532989		1.16298138	SNTB2	67891156-67891178:67892236-67892262	6645	1240750	16	16q22.1d	+
LGALS3	LGALS3	5420377	3958	0.14566345	1.106239261	1.106239261	0.706642461	0.490624119	1.405052579		0.220744656	0	0	0.14566345	0.490624119	7.357291242		0.78732944	LGALS3	54681712-54681742:54681743-54681761	3958	5420377	14	14q22.3a	+
PAQR6	PAQR6	6550367	79957	0.072850822	1.051793015	1.051793015	0.724956729	0.490466042	1.404898634		0.018933377	0	0	0.072850822	0.490466042	7.029680322		0.748661142	PAQR6	156213477-156213526	79957	6550367	1	1q22d	-
AURKA	AURKA	5420309	6790	1.281564033	2.431023826	2.431023826	7.02744E-05	0.490318167	1.404754641		0.092478987	1	0	1.281564033	0.490318167	10.06503819		1.730568282	AURKA	54944646-54944695	6790	5420309	20	20q13.2d-q13.31a	-
ARL5A	ARL5A	6270195	26225	0.647966874	1.566958394	1.566958394	3.73146E-05	0.490171566	1.404611903		0.00096841	0	0	0.647966874	0.490171566	11.97237177		1.11558103	ARL5A	152659138-152659187	26225	6270195	2	2q23.3c	-
EMP3	EMP3	3800452	2014	0.35271995	1.276965856	1.276965856	0.203502397	0.489712851	1.404165368		0.103878706	0	0	0.35271995	0.489712851	12.1306958		0.909412726	EMP3	53524428-53524477	2014	3800452	19	19q13.32c	+
ZNF23	NA	4260221	NA	-0.087975638	0.940841995	-1.062877726	0.613722219	0.489539251	1.403996415		0.007611288	0	0	-0.087975638	0.489539251	7.326583965		-0.757037351	ZNF23	71481670-71481719	7571	4260221	16	16q22.3a	-
ALKBH8	ALKBH8	6420044	91801	0.52467458	1.438609045	1.438609045	0.003102798	0.488941286	1.403414609		0.007784388	0	0	0.52467458	0.488941286	7.602947728		1.025077718	ALKBH8	106880688-106880737	91801	6420044	11	11q22.3c	-
MTMR4	MTMR4	2120068	9110	0.339949031	1.265711877	1.265711877	0.092349085	0.488679805	1.403160271		0.026259566	0	0	0.339949031	0.488679805	8.907351397		0.902043696	MTMR4	53922157-53922206	9110	2120068	17	17q22d	-
GJB2	GJB2	5260095	2706	0.282845294	1.216591892	1.216591892	0.26935831	0.488642809	1.403124289		0.076220516	0	0	0.282845294	0.488642809	9.072157757		0.867059249	GJB2	19659909-19659958	2706	5260095	13	13q12.11a	-
SNX6	NA	2120500	NA	0.292708889	1.224938136	1.224938136	0.167307154	0.488405197	1.402893214		0.034440042	0	0	0.292708889	0.488405197	8.378231135		0.873151373	SNX6	35030677-35030726	58533	2120500	14	14q13.2a	-
ANAPC4	ANAPC4	6450021	29945	0.548143275	1.462202653	1.462202653	0.000152728	0.48810739	1.402603652		0.000738556	0	0	0.548143275	0.48810739	9.631639943		1.042491691	ANAPC4	25029007-25029056	29945	6450021	4	4p15.2c	+
ACTN1	ACTN1	5080364	87	0.055527045	1.039238688	1.039238688	0.823368598	0.488028058	1.402526527		0.045144235	0	0	0.055527045	0.488028058	7.696635127		0.740976137	ACTN1	68411162-68411211	87	5080364	14	14q24.1d	-
TBC1D16	TBC1D16	4050056	125058	0.360210676	1.283613329	1.283613329	0.052428336	0.487266054	1.401785935		0.016138977	0	0	0.360210676	0.487266054	7.423275031		0.915698536	TBC1D16	77913848-77913897	125058	4050056	17	17q25.3d	-
SMAD3	SMAD3	6840328	4088	0.297965601	1.229409553	1.229409553	0.047037688	0.486866016	1.401397294		0.003721189	0	0	0.297965601	0.486866016	7.38789901		0.877274102	SMAD3	65274286-65274335	4088	6840328	15	15q22.33b-q22.33c	+
PLEKHG4	PLEKHG4	2640014	25894	0.290528866	1.223088558	1.223088558	0.439230354	0.486563624	1.40110359		0.230590959	0	0	0.290528866	0.486563624	8.331822009		0.87294656	PLEKHG4	65880624-65880673	25894	2640014	16	16q22.1a	+
TUBG1	TUBG1	5390189	7283	0.374547881	1.296433209	1.296433209	0.059172285	0.486090287	1.400643974		0.024246445	0	0	0.374547881	0.486090287	9.313313893		0.925597963	TUBG1	38019840-38019889	7283	5390189	17	17q21.31a	+
C19ORF62	C19orf62	3610768	29086	0.299221936	1.23048062	1.23048062	0.066689432	0.485900598	1.400459826		0.007185508	0	0	0.299221936	0.485900598	10.68128763		0.878626147	C19ORF62	17250897-17250946	29086	3610768	19	19p13.11e	+
PET112L	PET112L	520114	5188	0.227385008	1.170711024	1.170711024	0.172257276	0.485703666	1.400268672		0.008437679	0	0	0.227385008	0.485703666	8.473118313		0.836061713	PET112L	152811510-152811559	5188	520114	4	4q31.3b	-
BTN2A2	NA	70458	NA	0.470610059	1.385695301	1.385695301	0.003575658	0.485512129	1.40008278		0.004310974	0	0	0.470610059	0.485512129	7.433709647		0.989723837	BTN2A2	26394870-26394919	10385	70458	6	6p22.1d	+
HNRNPL	HNRNPL	2360608	3191	0.142768748	1.104021867	1.104021867	0.687824693	0.485501101	1.400072077		0.18609635	0	0	0.142768748	0.485501101	10.25984016		0.788546451	HNRNPL	44020115-44020131:44020877-44020909	3191	2360608	19	19q13.2a	-
ILK	ILK	4230132	3611	0.236320652	1.177984578	1.177984578	0.144439286	0.484879408	1.399468882		0.007099459	0	0	0.236320652	0.484879408	10.41591672		0.841736885	ILK	6588580-6588629	3611	4230132	11	11p15.4c	+
LYRM2	LYRM2	3440014	57226	0.574697168	1.489364802	1.489364802	0.000680102	0.484840291	1.399430938		0.004337701	0	0	0.574697168	0.484840291	9.945550502		1.064264596	LYRM2	90405112-90405156:90405157-90405161	57226	3440014	6	6q15d	-
PHF21A	PHF21A	6580164	51317	0.471396816	1.38645118	1.38645118	0.017428681	0.483454977	1.398087812		0.021997463	0	0	0.471396816	0.483454977	8.07794255		0.991676752	PHF21A	45910897-45910946	51317	6580164	11	11p11.2c	-
PCBD1	PCBD1	4860184	5092	0.209616921	1.156381089	1.156381089	0.208550682	0.482971858	1.397619709		0.008581702	0	0	0.209616921	0.482971858	8.519565777		0.827393233	PCBD1	72645593-72645642	5092	4860184	10	10q22.1c	-
RALY	RALY	1340092	22913	0.329868546	1.256898845	1.256898845	0.137138729	0.482893622	1.397543919		0.045237767	0	0	0.329868546	0.482893622	9.291778855		0.89936268	RALY	32128216-32128265	22913	1340092	20	20q11.22a	+
HTRA2	HTRA2	1820091	27429	0.612915522	1.529346723	1.529346723	0.000362264	0.482555866	1.397216772		0.004450329	0	0	0.612915522	0.482555866	8.452427062		1.094566536	HTRA2	74611618-74611667	27429	1820091	2	2p13.1b	+
ANXA2	ANXA2	4780615	302	0.317584877	1.246242547	1.246242547	0.042976799	0.482107198	1.396782315		0.005525101	0	0	0.317584877	0.482107198	12.91677051		0.892223888	ANXA2	58427088-58427120:58427121-58427137	302	4780615	15	15q22.2a	-
LOC654189	HNRNPA3	3850008	220988	0.677251473	1.599090371	1.599090371	0.004362857	0.482083774	1.396759636		0.047460084	0	0	0.677251473	0.482083774	8.644926579		1.144857232	LOC654189		654189	3850008
TMEM30A	TMEM30A	1240039	55754	0.421601336	1.339413427	1.339413427	0.070773196	0.481989898	1.396668753		0.05610785	0	0	0.421601336	0.481989898	8.094265819		0.959005795	TMEM30A	76019500-76019549	55754	1240039	6	6q14.1a	-
LXN	LXN	60670	56925	0.186564491	1.138050432	1.138050432	0.497786058	0.481858057	1.396541123		0.094455159	0	0	0.186564491	0.481858057	10.37475475		0.814906495	LXN	159867177-159867226	56925	60670	3	3q25.32b	-
ZNF189	ZNF189	630603	7743	0.673640137	1.595092553	1.595092553	0.002769527	0.48147844	1.3961737		0.034882786	0	0	0.673640137	0.48147844	8.224421622		1.142474288	ZNF189	103212495-103212544	7743	630603	9	9q31.1b	+
ACTN4	ACTN4	270437	81	0.222306256	1.166596989	1.166596989	0.122987738	0.481194235	1.395898686		0.003181348	0	0	0.222306256	0.481194235	8.412451345		0.835731848	ACTN4	39220591-39220640	81	270437	19	19q13.2a	+
MCM6	MCM6	5690274	4175	0.5158091	1.429795781	1.429795781	0.113252015	0.481179204	1.395884143		0.181300699	0	0	0.5158091	0.481179204	12.72176756		1.02429402	MCM6	136598167-136598216	4175	5690274	2	2q21.3b	-
TMEM20	TMEM20	3460551	159371	0.686768293	1.60967373	1.60967373	0.001189	0.481153751	1.395859516		0.022256427	0	0	0.686768293	0.481153751	7.447952352		1.153177459	TMEM20	95652061-95652110	159371	3460551	10	10q23.33b	+
COMMD8	COMMD8	1770400	54951	0.399996415	1.319504632	1.319504632	0.040087862	0.480844285	1.395560128		0.022456415	0	0	0.399996415	0.480844285	9.644264929		0.945501814	COMMD8	47453547-47453596	54951	1770400	4	4p12b-p12a	-
GLS	NA	5570427	NA	0.413862926	1.332248239	1.332248239	0.110048407	0.480601801	1.395325586		0.0879836	0	0	0.413862926	0.480601801	9.038647953		0.954793814	GLS	191538326-191538375	2744	5570427	2	2q32.2b	+
NOL11	NOL11	2630161	25926	0.519539384	1.433497496	1.433497496	0.00863301	0.480516317	1.395242911		0.020505237	0	0	0.519539384	0.480516317	11.19078619		1.027417867	NOL11	63170523-63170572	25926	2630161	17	17q24.2b	+
EIF2B1	EIF2B1	6520682	1967	0.315101841	1.244099472	1.244099472	0.027378594	0.480447365	1.39517623		0.002563841	0	0	0.315101841	0.480447365	10.62212857		0.891714929	EIF2B1	122671912-122671961	1967	6520682	12	12q24.31d	-
CECR5	CECR5	1340470	27440	0.423131103	1.340834433	1.340834433	0.007462219	0.480420975	1.395150708		0.004570523	0	0	0.423131103	0.480420975	9.47445745		0.961067808	CECR5	17618498-17618547	27440	1340470	22	22q11.1d	-
ABCB9	ABCB9	5290598	23457	0.074574063	1.053050091	1.053050091	0.653720425	0.48026543	1.395000297		0.005836969	0	0	0.074574063	0.48026543	7.098967249		0.754874456	ABCB9	121979605-121979654	23457	5290598	12	12q24.31d	-
GRN	GRN	1940021	2896	0.200887832	1.149405479	1.149405479	0.216716141	0.479875201	1.394623021		0.007552963	0	0	0.200887832	0.479875201	10.08479735		0.824169301	GRN	39785292-39785341	2896	1940021	17	17q21.31c	+
LOC644884	NA	5290520	NA	-0.076911413	0.94808518	-1.054757549	0.773281169	0.479770522	1.394521833		0.069409596	0	0	-0.076911413	0.479770522	7.191620112		-0.75635786	LOC644884	112716307-112716356	644884	5290520	X		-
UBE2Z	UBE2Z	4860458	65264	0.26369428	1.200548993	1.200548993	0.233270439	0.479625889	1.394382037		0.044604216	0	0	0.26369428	0.479625889	8.7088289		0.860990002	UBE2Z	44361031-44361080	65264	4860458	17	17q21.32c	+
MLLT6	NA	4640392	NA	0.534163162	1.448101936	1.448101936	0.005324767	0.479599397	1.394356432		0.015950867	0	0	0.534163162	0.479599397	8.77016679		1.038545025	MLLT6	34136816-34136865	4302	4640392	17	17q12c	+
MCM3AP	MCM3AP	110270	8888	0.421329197	1.339160795	1.339160795	0.004152493	0.479297885	1.394065053		0.002332802	0	0	0.421329197	0.479297885	9.170673061		0.960615713	MCM3AP	47655154-47655181:47655182-47655203	8888	110270	21	21q22.3f	-
CNFN	CNFN	7570494	84518	0.217017999	1.162328608	1.162328608	0.179665487	0.478811596	1.393595235		0.007586069	0	0	0.217017999	0.478811596	7.411985007		0.83405036	CNFN	47583079-47583128	84518	7570494	19	19q13.2c	-
WDR92	WDR92	7560136	116143	0.843859112	1.794844815	1.794844815	0.00020806	0.477724973	1.392545989		0.025951973	0	0	0.843859112	0.477724973	8.52741213		1.288894463	WDR92	68357829-68357878	116143	7560136	2	2p14b	-
TMEM101	TMEM101	1400397	84336	0.243768476	1.184081575	1.184081575	0.147120841	0.477646557	1.392470301		0.01000461	0	0	0.243768476	0.477646557	10.05833775		0.850346018	TMEM101	42088747-42088796	84336	1400397	17	17q21.31c	-
IMPA1	IMPA1	6350360	3612	0.593394443	1.508792535	1.508792535	0.000371711	0.477568684	1.392395141		0.003832717	0	0	0.593394443	0.477568684	8.860426087		1.083595088	IMPA1	82732984-82733033	3612	6350360	8	8q21.13c	-
MPHOSPH9	MPHOSPH9	6590707	10198	0.293177595	1.225336161	1.225336161	0.040666437	0.476887082	1.391737458		0.002977347	0	0	0.293177595	0.476887082	7.645713559		0.880436288	MPHOSPH9	123645354-123645396:123645683-123645689	10198	6590707	12	12q24.31d	-
KIF4A	KIF4A	1430129	24137	0.627797514	1.545204211	1.545204211	0.046670315	0.476768145	1.391622727		0.167517138	0	0	0.627797514	0.476768145	7.974483654		1.110361437	KIF4A	69542451-69542480:69542834-69542853	24137	1430129	X	Xq13.1b-q13.1c	+
RFXAP	NA	5050044	NA	0.547133111	1.461179188	1.461179188	0.001750441	0.476726975	1.391583015		0.007577013	0	0	0.547133111	0.476726975	7.683713189		1.050012233	RFXAP	36300326-36300375	5994	5050044	13	13q13.3b	+
LOC652495	NA	6660170	NA	0.584132123	1.499136887	1.499136887	0.029380648	0.476516548	1.391380058		0.097020279	0	0	0.584132123	0.476516548	7.12327859		1.077446007	LOC652495		652495	6660170
LOC645558	FAM90A10	4810050	441328	-0.867683193	0.548026213	-1.824730234	0.001806941	0.476275714	1.391147809		0.087044689	0	0	-0.867683193	0.476275714	7.449116567		-1.311672435	LOC645558	7416418-7416467	645558	4810050	8	8p23.1e	-
ZDHHC13	ZDHHC13	5550524	54503	0.216594163	1.161987189	1.161987189	0.346135051	0.476163839	1.391039936		0.051767572	0	0	0.216594163	0.476163839	7.232916908		0.835337044	ZDHHC13	19150914-19150943:19153945-19153964	54503	5550524	11	11p15.1c	+
DHX36	DHX36	240646	170506	0.879939854	1.840298578	1.840298578	3.72516E-05	0.475891754	1.390777617		0.012752644	0	0	0.879939854	0.475891754	9.481117905		1.323215556	DHX36	155476565-155476614	170506	240646	3	3q25.2c	-
KATNA1	KATNA1	4070026	11104	1.182080787	2.269038026	2.269038026	9.19549E-08	0.475751322	1.390642245		0.003501467	1	0	1.182080787	0.475751322	8.899995968		1.63164756	KATNA1	149959718-149959728:149959892-149959930	11104	4070026	6	6q25.1a	-
NUMA1	NUMA1	3890673	4926	0.574852764	1.48952544	1.48952544	0.015813492	0.475190437	1.390101702		0.058525138	0	0	0.574852764	0.475190437	8.261535163	Involved in chromatin organization	1.071522636	NUMA1	71714175-71714224	4926	3890673	11	11q13.4a	-
FBXW7	FBXW7	5560661	55294	0.66479083	1.585338405	1.585338405	0.000160795	0.474905501	1.389827181		0.004956713	0	0	0.66479083	0.474905501	7.493409578		1.140673047	FBXW7	153462092-153462141	55294	5560661	4	4q31.3c	-
ARMCX6	ARMCX6	1690475	54470	0.291624108	1.224017435	1.224017435	0.139105118	0.47393843	1.388895861		0.027668617	0	0	0.291624108	0.47393843	9.107038837		0.881288129	ARMCX6	100870495-100870544	54470	1690475	X	Xq22.1c	-
NANOS3	NA	6220373	NA	0.271112428	1.206737956	1.206737956	0.153418751	0.473727995	1.388693287		0.022340058	0	0	0.271112428	0.473727995	8.40710213		0.868973709	NANOS3	13852494-13852543	342977	6220373	19	19p13.12c	+
PPFIA1	PPFIA1	7610162	8500	0.666681298	1.58741715	1.58741715	1.33423E-05	0.473669146	1.388636642		0.000735909	0	0	0.666681298	0.473669146	7.627574857		1.143147964	PPFIA1	69898815-69898847:69900286-69900302	8500	7610162	11	11q13.3c	+
TMEM99	TMEM99	3310471	147184	0.49423712	1.40857572	1.40857572	0.008876675	0.472864666	1.387862523		0.017059746	0	0	0.49423712	0.472864666	10.11770795		1.014924531	TMEM99	36244673-36244722	147184	3310471	17	17q21.2a	+
SNF8	SNF8	6520059	11267	0.425703978	1.343227785	1.343227785	0.028261569	0.472807933	1.387807947		0.023186157	0	0	0.425703978	0.472807933	9.596036788		0.967877282	SNF8	47007765-47007814	11267	6520059	17	17q21.32c	-
LSM6	LSM6	5550070	11157	0.591113748	1.506409233	1.506409233	0.001581265	0.47252143	1.387532372		0.012211598	0	0	0.591113748	0.47252143	7.203426079		1.085675019	LSM6	147110781-147110808:147110809-147110830	11157	5550070	4	4q31.22b	+
FBL	FBL	4880360	2091	0.453694461	1.369542903	1.369542903	0.006032185	0.471520795	1.38657033		0.006916272	0	0	0.453694461	0.471520795	12.27582139		0.987719752	FBL	45016987-45017017:45017018-45017036	2091	4880360	19	19q13.2b	-
ATP1A1	ATP1A1	5570152	476	0.292131327	1.224447847	1.224447847	0.310365167	0.471398787	1.386453074		0.128604954	0	0	0.292131327	0.471398787	9.618720756		0.883151309	ATP1A1	116743578-116743627	476	5570152	1	1p13.1c	+
NLGN1	NLGN1	1660037	22871	-0.06665506	0.954849286	-1.047285697	0.881816265	0.471144698	1.386208911		0.284813438	0	0	-0.06665506	0.471144698	7.612472317		-0.755503509	NLGN1	174000760-174000809	22871	1660037	3	3q26.31b-q26.31c	+
MTRF1L	NA	5550564	NA	-0.034247057	0.976541285	-1.024022246	0.876337282	0.470859984	1.385935371		0.02503957	0	0	-0.034247057	0.470859984	9.66115709		-0.738867242	MTRF1L	153351471-153351520	54516	5550564	6	6q25.2a	-
RFFL	RFFL	1430424	117584	0.584228592	1.499237134	1.499237134	0.021694465	0.470609353	1.385694622		0.082334356	0	0	0.584228592	0.470609353	8.310585706		1.081939058	RFFL	33336791-33336840	117584	1430424	17	17q12a	-
TRIP4	TRIP4	3310332	9325	0.574543558	1.489206231	1.489206231	0.012674747	0.470481426	1.385571755		0.051814667	0	0	0.574543558	0.470481426	9.162276223		1.07479546	TRIP4	62504816-62504865	9325	3310332	15	15q22.31a	+
BIRC3	NA	3060255	NA	0.058544576	1.041414627	1.041414627	0.873188796	0.470417363	1.38551023		0.18645309	0	0	0.058544576	0.470417363	10.04801268		0.751647014	BIRC3	101713406-101713455	330	3060255	11	11q22.2a	+
CAMK2G	CAMK2G	1010475	818	0.423511834	1.341188329	1.341188329	0.002145932	0.470382162	1.385476425		0.001359305	0	0	0.423511834	0.470382162	7.902079233		0.968034031	CAMK2G	75572462-75572511	818	1010475	10	10q22.2a	-
RAP1GDS1	RAP1GDS1	4260735	5910	0.058777912	1.041583076	1.041583076	0.747315286	0.470086169	1.385192201		0.011028834	0	0	0.058777912	0.470086169	8.549265483		0.751941193	RAP1GDS1	99582307-99582356	5910	4260735	4	4q23a	+
ACTG1	ACTG1	6510072	71	0.585401304	1.500456302	1.500456302	0.00285705	0.469978772	1.385089088		0.018831374	0	0	0.585401304	0.469978772	13.9753108		1.08329227	ACTG1	79479349-79479380:79479381-79479386:79479760-79479771	71	6510072	17	17q25.3f	-
MYH9	MYH9	1510458	4627	0.404953818	1.324046525	1.324046525	0.007781034	0.4699618	1.385072793		0.004045592	0	0	0.404953818	0.4699618	11.30261453		0.955940029	MYH9	35007521-35007570	4627	1510458	22	22q12.3d	-
SLC7A6OS	SLC7A6OS	2320601	84138	0.33916925	1.265027941	1.265027941	0.033633394	0.469509647	1.384638768		0.007332307	0	0	0.33916925	0.469509647	8.111143646		0.913615861	SLC7A6OS	68336391-68336404:68337929-68337964	84138	2320601	16	16q22.1c	-
FLJ20444	NA	1770148	NA	-0.07978724	0.946197176	-1.056862169	0.641905306	0.469472361	1.384602983		0.008665781	0	0	-0.07978724	0.469472361	7.213145696		-0.763296181	FLJ20444	42011021-42011070	403323	1770148	9	9q12g	-
ATRN	ATRN	2320433	8455	-0.068809112	0.953424688	-1.048850541	0.729804048	0.46945242	1.384583845		0.019741181	0	0	-0.068809112	0.46945242	7.217549198		-0.757520424	ATRN	3523189-3523219:3525024-3525042	8455	2320433	20	20p13b	+
THOC4	THOC4	460286	10189	0.515911665	1.429897432	1.429897432	0.038002974	0.469245256	1.384385039		0.079137328	0	0	0.515911665	0.469245256	11.54611542		1.03287553	THOC4		10189	460286		17q25.3g
ZNF682	ZNF682	2450477	91120	0.320161571	1.248470361	1.248470361	0.232692033	0.469184017	1.384326277		0.106280735	0	0	0.320161571	0.469184017	7.288105492		0.901861347	ZNF682	20150200-20150249	91120	2450477	19	19p12d	-
TSR2	TSR2	6250390	90121	0.644702538	1.5634169	1.5634169	0.001201978	0.468832921	1.383989426		0.018050784	0	0	0.644702538	0.468832921	10.00266529		1.129645119	TSR2	54471581-54471630	90121	6250390	X	Xp11.22a	+
CNPY3	CNPY3	10187	10695	0.18390416	1.135953799	1.135953799	0.228552791	0.468725481	1.383886362		0.005669319	0	0	0.18390416	0.468725481	9.067060295		0.820843264	CNPY3	42902249-42902298	10695	10187	6	6p21.1d	+
ALKBH6	ALKBH6	670360	84964	0.282256375	1.216095371	1.216095371	0.049875028	0.468579605	1.38374644		0.003672577	0	0	0.282256375	0.468579605	8.452080127		0.878842638	ALKBH6	41191958-41192007	84964	670360	19	19q13.12a	-
PIGC	PIGC	4070136	5279	0.839694035	1.789670551	1.789670551	0.000360251	0.468421158	1.383594475		0.037577701	0	0	0.839694035	0.468421158	8.766359963		1.293493566	PIGC	172411108-172411157	5279	4070136	1	1q24.3d	-
MEIS2	MEIS2	20358	4212	0.141717096	1.103217385	1.103217385	0.305801459	0.468388426	1.383563084		0.002491286	0	0	0.141717096	0.468388426	7.083859385		0.797374111	MEIS2	37183813-37183862	4212	20358	15	15q14c	-
PIP5K2A	PIP4K2A	7200603	5305	0.259257714	1.196862744	1.196862744	0.027232271	0.46825434	1.383434501		0.000554532	0	0	0.259257714	0.46825434	7.061988702		0.865138713	PIP5K2A	22866077-22866126	5305	7200603	10	10p12.2a	-
SRF	NA	20022	NA	0.402530791	1.321824637	1.321824637	0.017890098	0.468209938	1.383391923		0.010403028	0	0	0.402530791	0.468209938	10.31315972		0.955495413	SRF	43149009-43149058	6722	20022	6	6p21.1d	+
BRI3BP	BRI3BP	6450474	140707	1.000075706	2.000104954	2.000104954	0.000448089	0.467929607	1.383123141		0.087826388	1	0	1.000075706	0.467929607	9.447342067		1.446078729	BRI3BP	124076070-124076119	140707	6450474	12	12q24.31f	+
SAC3D1	SAC3D1	4210692	29901	0.34157934	1.267142995	1.267142995	0.109217585	0.467721054	1.382923214		0.043608894	0	0	0.34157934	0.467721054	10.23117644		0.916278635	SAC3D1	64568682-64568731	29901	4210692	11	11q13.1c	+
UQCRFS1	UQCRFS1	7510014	7386	0.407914999	1.326766967	1.326766967	0.012642785	0.467698233	1.382901339		0.007703625	0	0	0.407914999	0.467698233	12.64860971		0.95940826	UQCRFS1	34390316-34390365	7386	7510014	19	19q12c	-
LOC643011	NA	5420706	NA	0.065621525	1.046535699	1.046535699	0.742759297	0.467494446	1.382706012		0.020485929	0	0	0.065621525	0.467494446	7.041950588		0.756875062	LOC643011	95124628-95124677	643011	5420706	13		-
SFRS8	SFRS8	4180379	6433	0.54356805	1.457572909	1.457572909	0.000262728	0.467462706	1.382675592		0.00165672	0	0	0.54356805	0.467462706	7.793203551		1.054168395	SFRS8	130849952-130849986:130849987-130850001	6433	4180379	12	12q24.33c	+
PPPDE2	PPPDE2	380541	27351	0.464437639	1.379779412	1.379779412	0.007539035	0.467130017	1.38235678		0.0106953	0	0	0.464437639	0.467130017	10.67321965		0.998135526	PPPDE2	41999281-41999330	27351	380541	22	22q13.2a	-
TCEA2	TCEA2	4880014	6919	0.180037973	1.132913704	1.132913704	0.263734259	0.46706463	1.382294129		0.008279643	0	0	0.180037973	0.46706463	8.994124686		0.819589464	TCEA2	62174020-62174069	6919	4880014	20	20q13.33e	+
OSBPL9	NA	7380470	NA	0.735881619	1.66541488	1.66541488	0.000470673	0.466923963	1.382159358		0.021953516	0	0	0.735881619	0.466923963	11.32982292		1.204936948	OSBPL9	52026216-52026265	114883	7380470	1	1p32.3e	+
SUMF2	NA	2680474	NA	0.229485697	1.172416922	1.172416922	0.429079501	0.46682896	1.382068344		0.129765617	0	0	0.229485697	0.46682896	8.92793542		0.848306039	SUMF2	56115332-56115381	25870	2680474	7	7p11.2b	+
BCKDHB	BCKDHB	2940292	594	0.120186476	1.086875338	1.086875338	0.596041103	0.46669066	1.381935863		0.046466215	0	0	0.120186476	0.46669066	7.394304943		0.78648754	BCKDHB	81112141-81112190	594	2940292	6	6q14.1d	+
MRPL33	MRPL33	5570494	9553	0.360192678	1.283597316	1.283597316	0.015035462	0.466607939	1.381856627		0.003898754	0	0	0.360192678	0.466607939	12.14010572		0.928893266	MRPL33	27848129-27848148:27848149-27848170:27849045-27849052	9553	5570494	2	2p23.2b	+
LOC650029	NA	510132	NA	0.036382592	1.025539167	1.025539167	0.90483909	0.466395254	1.381652927		0.101295905	0	0	0.036382592	0.466395254	9.998120713		0.742255271	LOC650029		650029	510132
OIP5	OIP5	7000161	11339	0.945923597	1.926421765	1.926421765	0.003454279	0.465663512	1.380952323		0.163282218	0	0	0.945923597	0.465663512	10.20016028		1.39499513	OIP5	41601612-41601661	11339	7000161	15	15q15.1c	-
LOC650737	NA	6250114	NA	0.248554073	1.188015841	1.188015841	0.24317119	0.46545513	1.380752873		0.042866119	0	0	0.248554073	0.46545513	9.373918029		0.860411638	LOC650737		650737	6250114
ZNF318	ZNF318	50193	24149	0.484272196	1.398879987	1.398879987	0.000880461	0.464844995	1.380169058		0.001931618	0	0	0.484272196	0.464844995	7.496788497		1.013556983	ZNF318	43411924-43411973	24149	50193	6	6p21.1d	-
NUP62	NUP62	4200068	23636	0.65699687	1.576796927	1.576796927	0.000227399	0.464426498	1.379768757		0.006913007	0	0	0.65699687	0.464426498	12.95288226		1.142797964	NUP62	55102055-55102104	23636	4200068	19	19q13.33b	-
MRPL50	MRPL50	2060152	54534	0.908142557	1.876627819	1.876627819	2.4095E-06	0.464413652	1.379756471		0.003715937	0	0	0.908142557	0.464413652	11.10032838		1.360115251	MRPL50	103192266-103192315	54534	2060152	9	9q31.1b	-
LOC644863	SRP14	5670445	6727	0.38683976	1.307526113	1.307526113	0.004695881	0.464276123	1.379624948		0.001700003	0	0	0.38683976	0.464276123	12.66075959		0.947740265	LOC644863	45227704-45227753	644863	5670445	17		+
DCBLD2	DCBLD2	60132	131566	0.164048516	1.120426892	1.120426892	0.254925432	0.464085847	1.379443002		0.003887563	0	0	0.164048516	0.464085847	7.175038024		0.812231379	DCBLD2	99997956-99998005	131566	60132	3	3q12.1a	-
RAD51C	RAD51C	7610129	5889	0.983920677	1.977833083	1.977833083	0.000548465	0.463230201	1.378625113		0.093076872	0	0	0.983920677	0.463230201	9.490149288		1.434641705	RAD51C	54129143-54129192	5889	7610129	17	17q22d	+
MIER1	MIER1	4490452	57708	0.601882239	1.517695365	1.517695365	0.002374176	0.463211839	1.378607567		0.021068867	0	0	0.601882239	0.463211839	9.026401057		1.100890059	MIER1	67226079-67226128	57708	4490452	1	1p31.3a	+
AMMECR1	AMMECR1	450176	9949	0.33982315	1.265601443	1.265601443	0.035673991	0.462878285	1.378288867		0.008818813	0	0	0.33982315	0.462878285	7.204128762		0.918241069	AMMECR1	109507718-109507767	9949	450176	X	Xq22.3d	-
C1ORF86	NA	7330653	NA	0.498845683	1.413082486	1.413082486	0.002494413	0.462823113	1.378236159		0.006670365	0	0	0.498845683	0.462823113	7.835142002		1.025283278	C1ORF86	2105815-2105864	199990	7330653	1	1p36.33a	-
MEMO1	MEMO1	5870736	51072	0.480463254	1.395191594	1.395191594	0.026637409	0.462820884	1.37823403		0.045398918	0	0	0.480463254	0.462820884	8.976807308		1.012303835	MEMO1	32093316-32093365	51072	5870736	2	2p22.3e	-
TRIM33	TRIM33	990356	51592	0.719592356	1.646716677	1.646716677	4.3217E-05	0.462638544	1.378059848		0.004240074	0	0	0.719592356	0.462638544	7.645508043		1.194952948	TRIM33	114938886-114938935	51592	990356	1	1p13.2b-p13.2a	-
METTL13	METTL13	6520408	51603	0.73064916	1.659385586	1.659385586	8.48302E-05	0.462553478	1.377978595		0.007468777	0	0	0.73064916	0.462553478	11.03584224		1.204217244	METTL13	170032628-170032677	51603	6520408	1	1q24.3b	+
AGPS	AGPS	7560154	8540	0.744132564	1.674966874	1.674966874	5.01058E-05	0.462191114	1.377632529		0.006065819	0	0	0.744132564	0.462191114	9.863074665		1.215829939	AGPS	178111087-178111136	8540	7560154	2	2q31.2a	+
C12ORF52	C12orf52	4900753	84934	0.330150744	1.257144724	1.257144724	0.0221922	0.462097278	1.377542928		0.003705335	0	0	0.330150744	0.462097278	9.49455822		0.912599309	C12ORF52	112114231-112114280	84934	4900753	12	12q24.13b	+
POLR2D	POLR2D	6900025	5433	0.732822165	1.661886856	1.661886856	2.2724E-05	0.46193613	1.377389067		0.003110682	0	0	0.732822165	0.46193613	9.925721074		1.206548604	POLR2D	128321052-128321101	5433	6900025	2	2q14.3e	-
ALDH3A2	ALDH3A2	3120196	224	0.464399555	1.37974299	1.37974299	0.005383121	0.461907919	1.377362132		0.008368994	0	0	0.464399555	0.461907919	8.236986036		1.001728563	ALDH3A2	19521034-19521083	224	3120196	17	17p11.2d	+
LOC729466	NA	1230220	NA	0.279549044	1.213815412	1.213815412	0.05353815	0.461578748	1.377047904		0.004324922	0	0	0.279549044	0.461578748	13.77505611		0.881462009	LOC729466	92908701-92908750	729466	1230220	11	11q21a	+
AGBL5	AGBL5	1850075	60509	0.098273669	1.070491743	1.070491743	0.660988874	0.461455282	1.376930061		0.043496003	0	0	0.098273669	0.461455282	8.784940996		0.777448161	AGBL5	27134967-27134974:27135562-27135603	60509	1850075	2	2p23.3a	+
ZNF211	NA	430368	NA	-0.047979712	0.967289932	-1.033816198	0.749029373	0.46140349	1.376880631		0.003126928	0	0	-0.047979712	0.46140349	7.46414361		-0.75083938	ZNF211	62845711-62845760	10520	430368	19	19q13.43b	+
PCBD1	PCBD1	3140021	5092	0.254455453	1.192885402	1.192885402	0.071232737	0.460968148	1.376465211		0.003649557	0	0	0.254455453	0.460968148	8.805998571		0.866629532	PCBD1	72643516-72643565	5092	3140021	10	10q22.1c	-
ALDOA	ALDOA	6590253	226	0.35403449	1.278129919	1.278129919	0.120510022	0.460818663	1.376322596		0.062864187	0	0	0.35403449	0.460818663	13.04727477		0.928655769	ALDOA	29988823-29988851:29988939-29988959	226	6590253	16	16p11.2d	+
HACL1	HACL1	460047	26061	0.309734775	1.239479813	1.239479813	0.045827375	0.460682884	1.37619307		0.007105595	0	0	0.309734775	0.460682884	9.524438307		0.900658374	HACL1	15609410-15609459	26061	460047	3	3p24.3e	-
SNORD68	SNORD68	1980669	606500	0.880450811	1.840950469	1.840950469	4.25248E-05	0.45990821	1.375454304		0.017028959	0	0	0.880450811	0.45990821	8.301174953		1.338430847	SNORD68	88155340-88155389	606500	1980669	16	16q24.3b	+
C6ORF120	C6orf120	5560703	387263	0.207302383	1.154527376	1.154527376	0.369231909	0.45987591	1.375423509		0.0604522	0	0	0.207302383	0.45987591	7.234625318		0.839397734	C6ORF120	169847876-169847925	387263	5560703	6	6q27f	+
RPP40	RPP40	160204	10799	0.535186803	1.449129779	1.449129779	0.003291425	0.459485669	1.375051515		0.013988674	0	0	0.535186803	0.459485669	12.12656945		1.053873082	RPP40	4995315-4995364	10799	160204	6	6p25.1c	-
SPRY4	SPRY4	730576	81848	0.408851068	1.327628098	1.327628098	0.011210883	0.459434662	1.3750029		0.007709805	0	0	0.408851068	0.459434662	7.137300964		0.965545671	SPRY4	141670570-141670619	81848	730576	5	5q31.3d	-
HS.276860	NA	540747	NA	0.824481008	1.770897865	1.770897865	0.013810649	0.459268299	1.374844352		0.20290233	0	0	0.824481008	0.459268299	7.71480035		1.288071527	HS.276860	27906836-27906879:27906881-27906886	NA	540747	18		+
ATP1A1	ATP1A1	4210095	476	0.412195744	1.330709579	1.330709579	0.120359065	0.459218603	1.374796995		0.113112398	0	0	0.412195744	0.459218603	11.32870675		0.96793169	ATP1A1	116748671-116748720	476	4210095	1	1p13.1c	+
TXNL4B	TXNL4B	5220731	54957	0.639094101	1.557350958	1.557350958	0.000105855	0.459159875	1.374741031		0.003475151	0	0	0.639094101	0.459159875	7.495912098	regulated by myc Electron transport, mitosis	1.132832237	TXNL4B	70676554-70676603	54957	5220731	16	16q22.3a	-
CLDND2	CLDND2	610154	125875	0.050926356	1.035929882	1.035929882	0.839673	0.458843896	1.374439969		0.060745604	0	0	0.050926356	0.458843896	8.450497897		0.753710534	CLDND2	56562184-56562207:56562208-56562233	125875	610154	19	19q13.33d	-
HNRPA2B1	HNRNPA2B1	4230091	3181	0.631189296	1.548841266	1.548841266	0.053366944	0.458314223	1.373935447		0.20513374	0	0	0.631189296	0.458314223	13.17000215		1.127302792	HNRPA2B1	26198324-26198373	3181	4230091	7	7p15.2b	-
LOC647834	NA	7000341	NA	0.15968151	1.117040512	1.117040512	0.490344636	0.457683902	1.3733353		0.058220399	0	0	0.15968151	0.457683902	7.190238219		0.813377849	LOC647834		647834	7000341
SCAND1	SCAND1	4560170	51282	0.246261624	1.186129577	1.186129577	0.418438013	0.457196969	1.372871854		0.160906764	0	0	0.246261624	0.457196969	7.753415913		0.863976906	SCAND1	34542277-34542326	51282	4560170	20	20q11.23a	-
DNMT1	DNMT1	1260162	1786	0.732187226	1.661155611	1.661155611	0.028168088	0.457025389	1.372708589		0.21023689	0	0	0.732187226	0.457025389	12.35605666	Methyltransferase.Transcriptionally reg by STAT3. DMAP1 (downreg) directs methylation by DNMT1 at recombination sites	1.21012983	DNMT1	10105197-10105246	1786	1260162	19	19p13.2c	-
PLOD1	PLOD1	60437	5351	0.488145495	1.402640699	1.402640699	0.107598856	0.456887861	1.372577738		0.171794388	0	0	0.488145495	0.456887861	11.31787424		1.021902556	PLOD1	11958106-11958155	5351	60437	1	1p36.22a	+
ZYX	ZYX	7050484	7791	-0.083206338	0.943957403	-1.059369837	0.774509608	0.456837823	1.372530133		0.113816501	0	0	-0.083206338	0.456837823	7.362650754		-0.771837216	ZYX	142798111-142798160	7791	7050484	7	7q34f	+
PGAM5	NA	2940274	NA	0.531062101	1.444992597	1.444992597	0.001240712	0.456816084	1.372509452		0.006228148	0	0	0.531062101	0.456816084	9.103433325		1.052810671	PGAM5		192111	2940274		12q24.33d
KIAA1737	KIAA1737	380379	85457	0.17506354	1.129014128	1.129014128	0.517897753	0.456090846	1.371819669		0.107231129	0	0	0.17506354	0.456090846	8.863104029		0.823004768	KIAA1737	76652976-76653025	85457	380379	14	14q24.3c	+
TRIM39	TRIM39	6040703	56658	0.693700428	1.617426808	1.617426808	3.09608E-05	0.455533025	1.371289355		0.002872123	0	0	0.693700428	0.455533025	8.987799858		1.179493447	TRIM39	30419339-30419388	56658	6040703	6	6p21.33b	+
FAM3A	FAM3A	3440091	60343	0.423224219	1.340920977	1.340920977	0.003752613	0.45546306	1.371222854		0.003285571	0	0	0.423224219	0.45546306	10.99326198		0.977901566	FAM3A	153734551-153734600	60343	3440091	X	Xq28g	-
SF3B3	SF3B3	1090239	23450	0.926285222	1.900376434	1.900376434	5.38743E-05	0.455044809	1.370825381		0.02735956	0	0	0.926285222	0.455044809	10.29837948		1.386300882	SF3B3	69163578-69163627	23450	1090239	16	16q22.1f	+
ATXN7L3	ATXN7L3	6220093	56970	0.520792428	1.434743092	1.434743092	0.006958122	0.454500225	1.370308024		0.023618396	0	0	0.520792428	0.454500225	8.581699024		1.047022324	ATXN7L3	42269377-42269426	56970	6220093	17	17q21.31c	-
TXN	TXN	3940446	7295	0.389455926	1.309899317	1.309899317	0.021657521	0.454214398	1.370036565		0.012747063	0	0	0.389455926	0.454214398	14.11256681		0.95610537	TXN	113018706-113018715:113018716-113018755	7295	3940446	9	9q31.3a	-
HS.559714	NA	5290653	NA	0.243956792	1.184236144	1.184236144	0.135402528	0.454136795	1.369962873		0.01148926	0	0	0.243956792	0.454136795	7.367365477		0.864429371	HS.559714	1813912-1813961	NA	5290653	1		+
HIST1H3F	HIST1H3F	2100528	8968	0.090940647	1.065064386	1.065064386	0.732776924	0.454059736	1.3698897		0.089771927	0	0	0.090940647	0.454059736	7.207219224		0.777481855	HIST1H3F	26358475-26358524	8968	2100528	6	6p22.1d	-
HEY2	NA	2350685	NA	0.886890689	1.849186441	1.849186441	0.001003286	0.45395126	1.369786703		0.087076735	0	0	0.886890689	0.45395126	7.725880253		1.349981305	HEY2	126122702-126122751	23493	2350685	6	6q22.31e	+
TUBB2A	TUBB2A	2940403	7280	0.330662666	1.257590885	1.257590885	0.277381905	0.453766136	1.369610945		0.171717571	0	0	0.330662666	0.453766136	8.361759453		0.918210306	TUBB2A	3154070-3154096:3154097-3154119	7280	2940403	6	6p25.2b	-
HS.436379	NA	50398	NA	0.103783724	1.074588068	1.074588068	0.494017316	0.453638317	1.369489607		0.00543472	0	0	0.103783724	0.453638317	7.260927391		0.784663179	HS.436379	236704763-236704812	NA	50398	2		+
MAD2L1	MAD2L1	1780576	4085	0.710544419	1.636421524	1.636421524	0.001288379	0.453519754	1.369377064		0.038443589	0	0	0.710544419	0.453519754	7.755098908		1.195011635	MAD2L1	121200354-121200403	4085	1780576	4	4q27a	-
FAM48A	FAM48A	5700424	55578	0.453409582	1.369272496	1.369272496	0.015574097	0.453098374	1.368977157		0.022707221	0	0	0.453409582	0.453098374	6.919270926		1.000215736	FAM48A	37591483-37591501:37593479-37593509	55578	5700424	13	13q13.3b	-
C20ORF20	C20orf20	7380634	55257	1.101025366	2.145070949	2.145070949	3.81086E-06	0.452681912	1.368582033		0.020637677	1	0	1.101025366	0.452681912	10.31341755		1.567367463	C20ORF20	60902321-60902370	55257	7380634	20	20q13.33d	+
MDH1	MDH1	3390603	4190	0.233656201	1.175811018	1.175811018	0.20683738	0.452358504	1.368275273		0.02458008	0	0	0.233656201	0.452358504	12.76524459		0.859338059	MDH1	63686024-63686031:63686577-63686618	4190	3390603	2	2p15a	+
AHCTF1	AHCTF1	6040747	25909	0.791840031	1.731281152	1.731281152	0.000752436	0.452346119	1.368263527		0.048316518	0	0	0.791840031	0.452346119	9.311680526		1.265312653	AHCTF1	245079588-245079637	25909	6040747	1	1q44d	-
LOC644033	NA	3450722	NA	0.430242351	1.347459911	1.347459911	0.119693747	0.452020601	1.367954838		0.13577755	0	0	0.430242351	0.452020601	10.64883694		0.985017834	LOC644033	3918-3967	644033	3450722	8		-
PSMB6	PSMB6	2360682	5694	0.490777912	1.405202367	1.405202367	0.003762831	0.451924457	1.367863677		0.009994484	0	0	0.490777912	0.451924457	12.98613449		1.027297084	PSMB6	4648625-4648674	5694	2360682	17	17p13.2c	+
RAB11FIP1	RAB11FIP1	6130156	80223	0.799789529	1.740847141	1.740847141	0.000155535	0.451669888	1.367622334		0.022362938	0	0	0.799789529	0.451669888	9.506510993		1.272900491	RAB11FIP1	37835757-37835806	80223	6130156	8	8p12a	-
LOC387763	NA	2710064	NA	0.332242053	1.258968384	1.258968384	0.049066848	0.451423776	1.367389048		0.014214662	0	0	0.332242053	0.451423776	7.300978563		0.920709717	LOC387763		387763	2710064		11p11.2e
TPM4	NA	6860441	NA	0.199379497	1.148204406	1.148204406	0.454859366	0.451188871	1.367166423		0.108764962	0	0	0.199379497	0.451188871	8.020855019		0.839842456	TPM4	16073866-16073915	7171	6860441	19	19p13.12a	+
MBTPS1	MBTPS1	5310114	8720	0.432350299	1.349430148	1.349430148	0.010452858	0.451110531	1.367092186		0.01161931	0	0	0.432350299	0.451110531	7.114937657		0.98708058	MBTPS1	84088185-84088234	8720	5310114	16	16q23.3b-q24.1a	-
TPD52L2	TPD52L2	6270241	7165	0.274918314	1.209925581	1.209925581	0.156210204	0.450981533	1.366969955		0.032731245	0	0	0.274918314	0.450981533	11.47732344		0.885114978	TPD52L2	61993206-61993255	7165	6270241	20	20q13.33e	+
SLTM	SLTM	6620494	79811	0.02400257	1.016776484	1.016776484	0.928931459	0.450918996	1.366910701		0.069580705	0	0	0.02400257	0.450918996	7.964314586		0.74384997	SLTM	59192084-59192133	79811	6620494	15	15q22.1b	-
TSPO	TSPO	6860753	706	0.471801584	1.386840222	1.386840222	0.003367649	0.450774124	1.366773446		0.00715805	0	0	0.471801584	0.450774124	13.56878509		1.014681859	TSPO	41889087-41889136	706	6860753	22	22q13.2c	+
PHLPP2	PHLPP2	6560193	23035	0.378888947	1.300340047	1.300340047	0.038248174	0.450744817	1.366745681		0.02245132	0	0	0.378888947	0.450744817	6.957279598		0.951413321	PHLPP2	71679451-71679500	23035	6560193	16	16q22.3a	-
LOC642197	FAM82B	6620739	51115	0.358915041	1.282461077	1.282461077	0.104351801	0.450682229	1.36668639		0.060208478	0	0	0.358915041	0.450682229	10.12639464		0.938372612	LOC642197		642197	6620739
TBCD	TBCD	5090543	6904	0.263898589	1.200719023	1.200719023	0.136700945	0.450670271	1.366675061		0.020185655	0	0	0.263898589	0.450670271	8.231044587		0.878569498	TBCD	78490565-78490614	6904	5090543	17	17q25.3h	+
PHF14	PHF14	2640180	9678	0.67140178	1.592619669	1.592619669	0.000225417	0.450553164	1.36656413		0.009683715	0	0	0.67140178	0.450553164	7.771859004		1.165418903	PHF14	11022564-11022613	9678	2640180	7	7p21.3b	+
SLC29A1	SLC29A1	5910424	2030	0.378790847	1.300251631	1.300251631	0.20614324	0.450339075	1.366361353		0.171096108	0	0	0.378790847	0.450339075	9.647344391		0.951616223	SLC29A1	44201528-44201577	2030	5910424	6	6p21.1b	+
BIVM	BIVM	1090367	54841	0.600140272	1.515863945	1.515863945	0.003672951	0.449745665	1.365799456		0.033274361	0	0	0.600140272	0.449745665	7.686769535		1.109873004	BIVM	102291553-102291602	54841	1090367	13	13q33.1b	+
YWHAH	YWHAH	4810653	7533	0.383469309	1.304475012	1.304475012	0.014023028	0.449509965	1.365576337		0.007468777	0	0	0.383469309	0.449509965	12.77524349	14-3-3 ETA	0.955256016	YWHAH	30683452-30683501	7533	4810653	22	22q12.3a	+
LDHA	LDHA	3190092	3939	0.293082656	1.225255529	1.225255529	0.223957977	0.449445377	1.365515203		0.084522423	0	0	0.293082656	0.449445377	13.76751948		0.897284428	LDHA	18385623-18385672	3939	3190092	11	11p15.1c	+
TUBB	TUBB	3610259	203068	0.720251348	1.647469033	1.647469033	0.019945729	0.449300799	1.365378366		0.178386558	0	0	0.720251348	0.449300799	12.90243719		1.206602561	TUBB	30691647-30691696	203068	3610259	6	6p21.33b	+
EXT2	EXT2	6760070	2132	0.121937418	1.088195236	1.088195236	0.493851791	0.449017074	1.365109874		0.016741389	0	0	0.121937418	0.449017074	7.368067342		0.797148462	EXT2	44176134-44176144:44184919-44184957	2132	6760070	11	11p11.2e	+
ATP6V1E1	ATP6V1E1	5890450	529	0.167991525	1.123493303	1.123493303	0.389332035	0.448740034	1.364847758		0.030721691	0	0	0.167991525	0.448740034	10.80719367		0.823163827	ATP6V1E1	18075033-18075082	529	5890450	22	22q11.21a	-
TIGD2	TIGD2	1820497	166815	0.793896117	1.733750282	1.733750282	6.53062E-06	0.448252185	1.36438631		0.003202015	0	0	0.793896117	0.448252185	7.65469435		1.270718028	TIGD2	90035415-90035464	166815	1820497	4	4q22.1c	+
AGL	AGL	2940113	178	0.236887019	1.178447117	1.178447117	0.103831606	0.44802658	1.364172968		0.005833521	0	0	0.236887019	0.44802658	7.470194302		0.863854617	AGL	100162085-100162134	178	2940113	1	1p21.2a	+
MSN	MSN	730332	4478	0.372982685	1.295027456	1.295027456	0.075067122	0.447394369	1.363575297		0.048579331	0	0	0.372982685	0.447394369	10.3744546		0.949729332	MSN	64878226-64878275	4478	730332	X	Xq11.1c	+
LOC440345	NA	3780594	NA	0.462190801	1.377632231	1.377632231	0.344823998	0.447031549	1.363232418		0.423262501	0	0	0.462190801	0.447031549	8.776971879		1.010562991	LOC440345	21775955-21776004	440345	3780594	16	16p12.1c	-
C9ORF103	C9orf103	3390129	414328	-0.130832018	0.913304585	-1.094924975	0.78807667	0.446872017	1.363081681		0.378201058	0	0	-0.130832018	0.446872017	7.892114145		-0.803271726	C9ORF103	85448559-85448608	414328	3390129	9	9q21.32c	+
CDC37	CDC37	4150670	11140	0.427516582	1.344916479	1.344916479	0.009734651	0.446768177	1.362983575		0.0106953	0	0	0.427516582	0.446768177	13.32966254		0.98674445	CDC37	10501859-10501908	11140	4150670	19	19p13.2b	-
CA8	CA8	1850097	767	0.523246609	1.437185823	1.437185823	0.030761915	0.446539582	1.362767628		0.085246607	0	0	0.523246609	0.446539582	7.166358912		1.054608132	CA8	61264161-61264210	767	1850097	8	8q12.1d	-
ACOT7	ACOT7	4290050	11332	0.615381473	1.531963021	1.531963021	0.223240773	0.445862753	1.362128446		0.447361165	0	0	0.615381473	0.445862753	11.43667572		1.12468323	ACOT7	6332432-6332481	11332	4290050	1	1p36.31a	-
ZBED5	NA	4890437	NA	1.51448948	2.856977115	2.856977115	5.69136E-08	0.445818302	1.362086478		0.02152896	1	0	1.51448948	0.445818302	8.998254209		2.097500535	ZBED5	10831171-10831220	58486	4890437	11	11p15.3e	-
ANKRD10	ANKRD10	6900674	55608	0.205304037	1.152929292	1.152929292	0.401193007	0.445194532	1.361497688		0.086108123	0	0	0.205304037	0.445194532	8.742267653		0.846809585	ANKRD10	111531277-111531326	55608	6900674	13	13q34a-q34b	-
NCOA6	NCOA6	3360086	23054	0.797839387	1.738495565	1.738495565	2.54869E-05	0.444913718	1.361232704		0.00825993	0	0	0.797839387	0.444913718	8.970402439		1.277147956	NCOA6	33302924-33302973	23054	3360086	20	20q11.22b	-
MBOAT1	MBOAT1	5490414	154141	0.751975243	1.684097008	1.684097008	0.000111944	0.44476404	1.361091485		0.013858247	0	0	0.751975243	0.44476404	8.668749292		1.237313602	MBOAT1	20209754-20209803	154141	5490414	6	6p22.3c	-
BANP	BANP	3780450	54971	0.415213087	1.33349562	1.33349562	0.013377153	0.443364556	1.3597718		0.013005356	0	0	0.415213087	0.443364556	7.979418662		0.980676037	BANP	86667965-86668014	54971	3780450	16	16q24.2b	+
SMS	LOC646347	6020402	646347	0.494681037	1.409009205	1.409009205	0.051251829	0.443104326	1.35952655		0.107373887	0	0	0.494681037	0.443104326	11.46730143	SMS oppreg som del av melfalanresistenssignatur (Boegsted 2011)	1.036396976	SMS	21920660-21920709	6611	6020402	X	Xp22.11b	+
CD151	CD151	6550259	977	0.250280019	1.189437956	1.189437956	0.165549424	0.442877163	1.3593125		0.02458008	0	0	0.250280019	0.442877163	7.319200891		0.875029072	CD151	828488-828537	977	6550259	11	11p15.5c	+
RPL23AP7	RPL23AP7	5910041	118433	0.254798528	1.193169105	1.193169105	0.175201811	0.442806005	1.359245456		0.030506916	0	0	0.254798528	0.442806005	8.556325025		0.877817248	RPL23AP7	114099751-114099776:114101085-114101108	118433	5910041	2	2q14.1a	-
DNAJC30	DNAJC30	430500	84277	-0.04831641	0.967064211	-1.0340575	0.864205367	0.442354906	1.358820516		0.10273181	0	0	-0.04831641	0.442354906	7.061803743		-0.760996384	DNAJC30	73095509-73095558	84277	430500	7	7q11.23b	-
ZKSCAN3	ZKSCAN3	3400605	80317	0.63943386	1.557717762	1.557717762	0.001508709	0.442308429	1.358776742		0.028002022	0	0	0.63943386	0.442308429	7.385466185		1.146411853	ZKSCAN3	28442318-28442367	80317	3400605	6	6p22.1b	+
SNHG4	MATR3	6520592	9782	0.189951874	1.140725662	1.140725662	0.486196648	0.442256558	1.358727889		0.12333729	0	0	0.189951874	0.442256558	8.318432864		0.839554168	SNHG4		724102	6520592
APOL3	NA	1980750	NA	0.171232655	1.126020158	1.126020158	0.419021315	0.441636236	1.358143797		0.048461851	0	0	0.171232655	0.441636236	7.598309545		0.829087583	APOL3	34866598-34866647	80833	1980750	22	22q12.3d	-
UPF3A	UPF3A	2070026	65110	0.137078013	1.099675612	1.099675612	0.405105673	0.441539902	1.358053111		0.012286903	0	0	0.137078013	0.441539902	8.465961897		0.809744187	UPF3A	114088911-114088960	65110	2070026	13	13q34d	+
PRMT6	PRMT6	3890187	55170	0.926109783	1.900145353	1.900145353	5.90326E-06	0.441504645	1.358019923		0.010051062	0	0	0.926109783	0.441504645	8.086091424		1.399202854	PRMT6	107402806-107402855	55170	3890187	1	1p13.3d	+
TAF1B	NA	3940343	NA	0.955914216	1.939808474	1.939808474	5.53371E-05	0.441503805	1.358019132		0.038004279	0	0	0.955914216	0.441503805	7.897682306		1.428410269	TAF1B	9991864-9991913	9014	3940343	2	2p25.1d	+
CEBPG	CEBPG	4230431	1054	0.317311377	1.246006312	1.246006312	0.01552543	0.441360408	1.357884158		0.0023259	0	0	0.317311377	0.441360408	8.339970357		0.917608696	CEBPG	33873315-33873364	1054	4230431	19	19q13.11b	+
COPB2	COPB2	50397	9276	0.292852669	1.22506022	1.22506022	0.054640404	0.441350662	1.357874986		0.008563653	0	0	0.292852669	0.441350662	10.56993553		0.902189254	COPB2	140559744-140559793	9276	50397	3	3q23a	-
BCYRN1	NA	5960411	NA	-0.179758223	0.882850938	-1.132694045	0.585001498	0.441270221	1.357799276		0.205939729	0	0	-0.179758223	0.441270221	10.34183374		-0.834213175	BCYRN1	47416014-47416063	618	5960411	2	2p21a	+
PTS	PTS	6280341	5805	0.512181541	1.426205172	1.426205172	0.034281169	0.440623164	1.357190431		0.089854378	0	0	0.512181541	0.440623164	10.18337803		1.050851184	PTS	111602414-111602459:111604527-111604530	5805	6280341	11	11q23.1c	+
WDR1	WDR1	4860239	9948	0.189803365	1.140608244	1.140608244	0.37152655	0.439808662	1.356424419		0.051138585	0	0	0.189803365	0.439808662	8.535741521		0.840893328	WDR1	10099367-10099416	9948	4860239	4	4p16.1b	-
NCAPD3	NCAPD3	1570551	23310	0.625248097	1.542476059	1.542476059	0.01577805	0.439735736	1.356355856		0.109035896	0	0	0.625248097	0.439735736	8.040349031		1.137220776	NCAPD3	134022676-134022725	23310	1570551	11	11q25d	-
APRT	APRT	6510603	353	0.376142722	1.297867155	1.297867155	0.068653829	0.439732976	1.356353261		0.04926516	0	0	0.376142722	0.439732976	10.66169489		0.956879887	APRT	88876524-88876556:88876831-88876847	353	6510603	16	16q24.3a	-
IL17D	IL17D	6510519	53342	0.569729432	1.484245184	1.484245184	7.97444E-05	0.439664992	1.356289347		0.001490251	0	0	0.569729432	0.439664992	7.085590233	IL17 is heavily secreted from LR5	1.094342581	IL17D	20195083-20195132	53342	6510519	13	13q12.11b	+
COASY	COASY	4280343	80347	0.085567236	1.061104862	1.061104862	0.571401293	0.439481745	1.356117086		0.006284122	0	0	0.085567236	0.439481745	8.759211985		0.782458147	COASY	37971474-37971512:37971513-37971523	80347	4280343	17	17q21.31a	+
CEP110	CEP110	1440630	11064	0.464883708	1.380206094	1.380206094	0.041003735	0.439390146	1.356030987		0.072746929	0	0	0.464883708	0.439390146	7.421820436		1.017827843	CEP110	122977253-122977302	11064	1440630	9	9q33.2a	+
ZNF672	NA	6330646	NA	0.585221155	1.500268952	1.500268952	0.006778073	0.439141586	1.355797378		0.049484251	0	0	0.585221155	0.439141586	9.368004917		1.106558381	ZNF672	247110170-247110219	79894	6330646	1	1q44f	+
PNPLA8	PNPLA8	450458	50640	0.50419814	1.418334816	1.418334816	0.044266815	0.438979076	1.355644666		0.10500296	0	0	0.50419814	0.438979076	7.923088824		1.046243792	PNPLA8	108112683-108112732	50640	450458	7	7q31.1a	-
HS.576633	NA	4250192	NA	0.269373216	1.205284074	1.205284074	0.213302831	0.43889295	1.355563738		0.06037695	0	0	0.269373216	0.43889295	7.475740911		0.889138621	HS.576633	44584320-44584369	NA	4250192	7		+
C16ORF57	C16orf57	2750360	79650	0.294593036	1.226538939	1.226538939	0.054657336	0.438501506	1.355195985		0.009273933	0	0	0.294593036	0.438501506	9.473849559		0.905063882	C16ORF57	56612830-56612879	79650	2750360	16	16q13d	+
HCP5	NA	780600	NA	1.204977176	2.305336221	2.305336221	0.033854916	0.438304487	1.355010928		0.50938656	0	0	1.204977176	0.438304487	9.946030107		1.701341423	HCP5	31541369-31541418	10866	780600	6	6p21.33a	+
FAM90A2P	FAM90A14	6960390	645651	-0.726215925	0.604487359	-1.654294313	0.004934586	0.437990958	1.354716487		0.099621944	0	0	-0.726215925	0.437990958	7.003207827		-1.221136916	FAM90A2P	7105224-7105273	389630	6960390	8	8p23.1f	+
TOB2	TOB2	1400491	10766	-0.175541421	0.885435166	-1.129388167	0.279697713	0.437572196	1.354323319		0.013160931	0	0	-0.175541421	0.437572196	7.492348956		-0.833913255	TOB2	41829720-41829769	10766	1400491	22	22q13.2a	-
CTSC	CTSC	3450138	1075	0.426184963	1.343675682	1.343675682	0.002268506	0.437555263	1.354307423		0.002813868	0	0	0.426184963	0.437555263	10.93320631		0.992149684	CTSC	87666842-87666891	1075	3450138	11	11q14.2b	-
KPNB1	KPNB1	6840577	3837	0.802806406	1.744491304	1.744491304	3.53922E-05	0.437372701	1.354136057		0.011803386	0	0	0.802806406	0.437372701	12.66794155		1.288268853	KPNB1	43115788-43115837	3837	6840577	17	17q21.32b	+
CCDC6	CCDC6	7330435	8030	0.794892252	1.734947795	1.734947795	0.000339829	0.437218496	1.353991325		0.039060873	0	0	0.794892252	0.437218496	10.04655585		1.281358131	CCDC6	61218728-61218777	8030	7330435	10	10q21.2a	-
CCDC88A	CCDC88A	4490537	55704	-0.186345032	0.878829357	-1.137877328	0.268057372	0.436958331	1.353747179		0.016638923	0	0	-0.186345032	0.436958331	7.64925068		-0.840539021	CCDC88A	55368613-55368662	55704	4490537	2	2p16.1d	-
COQ10B	COQ10B	6380021	80219	0.52448872	1.438423724	1.438423724	0.001423993	0.436919246	1.353710504		0.008594482	0	0	0.52448872	0.436919246	10.18603002		1.062578535	COQ10B	198047825-198047874	80219	6380021	2	2q33.1b	+
HPRT1	HPRT1	6400270	3251	0.407243217	1.326149311	1.326149311	0.010227579	0.436582991	1.353395025		0.009543706	0	0	0.407243217	0.436582991	12.39456187		0.979868616	HPRT1	133461952-133462001	3251	6400270	X	Xq26.2b	+
SOX18	SOX18	6100433	54345	1.021804522	2.030457066	2.030457066	1.45973E-06	0.436570619	1.353383419		0.010057246	1	0	1.021804522	0.436570619	7.596005932		1.500282209	SOX18	62679220-62679269	54345	6100433	20	20q13.33e	-
GTF2H4	GTF2H4	1500609	2968	0.631597416	1.549279475	1.549279475	0.004684409	0.436222075	1.353056492		0.056577006	0	0	0.631597416	0.436222075	9.235766148		1.145022018	GTF2H4	30879467-30879516	2968	1500609	6	6p21.33a	+
ATP2B4	ATP2B4	6900630	493	0.392293386	1.312478132	1.312478132	0.009026706	0.435678014	1.352546331		0.006654287	0	0	0.392293386	0.435678014	7.64023152		0.970375729	ATP2B4	201979139-201979188	493	6900630	1	1q32.1e	+
POT1	POT1	4860735	25913	0.302817189	1.23355085	1.23355085	0.029140846	0.435643885	1.352514335		0.004462729	0	0	0.302817189	0.435643885	8.010024323		0.912042718	POT1	124493052-124493101	25913	4860735	7	7q31.33a	-
C20ORF4	C20orf4	5130129	25980	0.269940875	1.205758412	1.205758412	0.173688893	0.435588217	1.352462148		0.043306313	0	0	0.269940875	0.435588217	9.446260205		0.891528398	C20ORF4	34307957-34308006	25980	5130129	20	20q11.23a	+
RAVER2	RAVER2	6370039	55225	0.460467348	1.375987485	1.375987485	0.014090517	0.435429814	1.35231366		0.028043502	0	0	0.460467348	0.435429814	7.664058616		1.017506164	RAVER2	65071254-65071303	55225	6370039	1	1p31.3b	+
DYNC1H1	DYNC1H1	3450600	1778	0.492449488	1.406831446	1.406831446	0.002894477	0.435026667	1.351935822		0.010439416	0	0	0.492449488	0.435026667	9.227158651		1.0406052	DYNC1H1	101586246-101586288:101586525-101586531	1778	3450600	14	14q32.31b	+
NUSAP1	NUSAP1	1500553	51203	0.527882495	1.441811434	1.441811434	0.114291855	0.434970109	1.351882823		0.245036661	0	0	0.527882495	0.434970109	11.00373441		1.06652101	NUSAP1	39460433-39460482	51203	1500553	15	15q15.1c	+
ITGB1BP1	ITGB1BP1	6180019	9270	0.16902888	1.12430143	1.12430143	0.305892684	0.434927816	1.351843193		0.014731553	0	0	0.16902888	0.434927816	10.72970091		0.831680357	ITGB1BP1	9547596-9547645	9270	6180019	2	2p25.1e	-
TRIM37	TRIM37	4640348	4591	0.725919401	1.653954332	1.653954332	7.07117E-06	0.434900059	1.351817184		0.00207866	0	0	0.725919401	0.434900059	6.968456518		1.223504444	TRIM37	54433761-54433810	4591	4640348	17	17q22d	-
NDUFA8	NDUFA8	4560367	4702	0.462264908	1.377702997	1.377702997	0.003657423	0.434704218	1.351633692		0.008531148	0	0	0.462264908	0.434704218	12.4634048		1.019287256	NDUFA8	124906468-124906517	4702	4560367	9	9q33.2b	-
RB1CC1	NA	3890092	NA	0.731100893	1.65990525	1.65990525	4.20566E-05	0.434520265	1.351461361		0.007406122	0	0	0.731100893	0.434520265	9.103765745		1.228229899	RB1CC1	53698199-53698248	9821	3890092	8	8q11.23b	-
HS.547601	NA	1740278	NA	0.327430429	1.254776512	1.254776512	0.041129181	0.434213611	1.35117413		0.012834764	0	0	0.327430429	0.434213611	7.070171143		0.928656407	HS.547601	22411083-22411132	NA	1740278	22		-
TH1L	TH1L	6250017	51497	0.492172294	1.406561168	1.406561168	0.041129181	0.434188206	1.351150337		0.094620482	0	0	0.492172294	0.434188206	10.5159611		1.041010116	TH1L	57002634-57002683	51497	6250017	20	20q13.32b	+
RBBP9	RBBP9	6660259	10741	0.514098729	1.428101707	1.428101707	0.005154774	0.434095832	1.351063827		0.022339089	0	0	0.514098729	0.434095832	8.306587922	RB-binding. Incr act in pancreatic tumors.Reduces SMAD phosphorylation	1.057020163	RBBP9	18467292-18467341	10741	6660259	20	20p11.23d	-
C17ORF53	C17orf53	4570224	78995	0.635976311	1.553989021	1.553989021	0.03409584	0.433825272	1.350810475		0.185657583	0	0	0.635976311	0.433825272	9.911969311		1.150412327	C17ORF53	39595293-39595342	78995	4570224	17	17q21.31c	+
LOC731314	H2AFX	4120538	3014	-0.220687187	0.85815658	-1.165288507	0.230175467	0.433419813	1.350430893		0.029504016	0	0	-0.220687187	0.433419813	9.876711165		-0.862901251	LOC731314		731314	4120538
KIAA1737	KIAA1737	7050204	85457	0.128292815	1.092999556	1.092999556	0.539053856	0.433059559	1.35009372		0.045694223	0	0	0.128292815	0.433059559	8.56782198		0.809573098	KIAA1737	76652899-76652948	85457	7050204	14	14q24.3c	+
TH1L	TH1L	4390288	51497	0.507499917	1.42158456	1.42158456	0.030749408	0.432511208	1.349580663		0.085617121	0	0	0.507499917	0.432511208	10.45007879		1.053352792	TH1L	57003282-57003331	51497	4390288	20	20q13.32b	+
PPFIA1	PPFIA1	1260551	8500	0.816193434	1.76075409	1.76075409	1.06276E-05	0.432313331	1.34939557		0.00699684	0	0	0.816193434	0.432313331	7.594588364		1.304846503	PPFIA1	69901832-69901881	8500	1260551	11	11q13.3c	+
METAP1	METAP1	4070168	23173	0.608412856	1.524581057	1.524581057	0.00171672	0.432272265	1.349357161		0.026167732	0	0	0.608412856	0.432272265	10.32847767		1.129857314	METAP1	100202593-100202642	23173	4070168	4	4q23a	+
GK5	GK5	6180543	256356	0.297208909	1.228764898	1.228764898	0.119003393	0.431638617	1.348764638		0.037618088	0	0	0.297208909	0.431638617	7.53859449		0.911029889	GK5	143367284-143367302:143371857-143371887	256356	6180543	3	3q23c-q23d	-
SLC35F2	SLC35F2	5720445	54733	0.903530452	1.870638068	1.870638068	0.000125406	0.431459837	1.348597508		0.047056746	0	0	0.903530452	0.431459837	9.80497298		1.387098861	SLC35F2	107167398-107167447	54733	5720445	11	11q22.3c	-
CENPE	CENPE	2510639	1062	0.850480155	1.80310093	1.80310093	6.55547E-05	0.431257319	1.348408213		0.025229458	0	0	0.850480155	0.431257319	7.345944332		1.337207021	CENPE	104246812-104246827:104246828-104246861	1062	2510639	4	4q24b	-
PKP2	PKP2	2260646	5318	0.380346696	1.30165462	1.30165462	0.086655311	0.431010438	1.348177486		0.073615429	0	0	0.380346696	0.431010438	7.919039153		0.965492032	PKP2	32835716-32835765	5318	2260646	12	12p11.21a	-
ULK1	ULK1	1740373	8408	0.664404425	1.584913852	1.584913852	0.008480386	0.43099796	1.348165825		0.101913667	0	0	0.664404425	0.43099796	9.089229218		1.175607497	ULK1	130973505-130973554	8408	1740373	12	12q24.33c	+
YPEL5	YPEL5	2680097	51646	0.067594096	1.047967587	1.047967587	0.89108776	0.430828646	1.348007614		0.379452138	0	0	0.067594096	0.430828646	8.332567038		0.777419635	YPEL5	30236635-30236684	51646	2680097	2	2p23.1b	+
ZNF330	ZNF330	5260639	27309	0.098428554	1.070606676	1.070606676	0.656531221	0.430708669	1.347895517		0.05610785	0	0	0.098428554	0.430708669	8.549959852		0.794280167	ZNF330	142375125-142375174	27309	5260639	4	4q31.21a	+
HS.374278	NA	3460020	NA	0.715184174	1.641692782	1.641692782	0.000135929	0.43070681	1.34789378		0.013992628	0	0	0.715184174	0.43070681	7.512245108		1.217968958	HS.374278	79981590-79981639	NA	3460020	16		+
PGLS	PGLS	4640079	25796	0.126242287	1.09144716	1.09144716	0.550509559	0.430626531	1.347818778		0.049484251	0	0	0.126242287	0.430626531	9.07223456		0.809787768	PGLS	17492848-17492890:17492891-17492897	25796	4640079	19	19p13.11d	+
MLL5	MLL5	3120050	55904	0.737892612	1.667737944	1.667737944	0.00576223	0.43057103	1.347766928		0.119909249	0	0	0.737892612	0.43057103	8.389761563		1.237408271	MLL5	104442186-104442218:104465809-104465825	55904	3120050	7	7q22.2a	+
SLC37A3	NA	3420332	NA	0.547725455	1.461779245	1.461779245	0.002667253	0.430556471	1.347753327		0.020360549	0	0	0.547725455	0.430556471	7.053038988		1.084604441	SLC37A3	140034098-140034147	84255	3420332	7	7q34c	-
NAE1	NAE1	3450671	8883	0.36733916	1.289971471	1.289971471	0.043482489	0.430073521	1.347302234		0.028717354	0	0	0.36733916	0.430073521	7.34845623		0.957447734	NAE1	66861925-66861974	8883	3450671	16	16q22.1a	-
RAB23	RAB23	6020719	51715	0.660793686	1.580952132	1.580952132	0.001987045	0.429734235	1.34698542		0.044993064	0	0	0.660793686	0.429734235	8.652665329		1.173696543	RAB23	57161608-57161657	51715	6020719	6	6p12.1a	-
CCDC138	CCDC138	6960189	165055	0.848182099	1.800231073	1.800231073	0.000114397	0.429481521	1.346749492		0.034201688	0	0	0.848182099	0.429481521	8.264246251		1.336723038	CCDC138	108856386-108856435	165055	6960189	2	2q13a	+
ABCF2	NA	7100039	NA	0.228691642	1.171771805	1.171771805	0.112669396	0.429454485	1.346724254		0.007335021	0	0	0.228691642	0.429454485	7.508396328		0.870090371	ABCF2	150909818-150909867	10061	7100039	7	7q36.1d	-
ILF3	ILF3	1450075	3609	0.245119915	1.185191278	1.185191278	0.11334309	0.429369827	1.34664523		0.011686563	0	0	0.245119915	0.429369827	9.222020173		0.880106543	ILF3	10663902-10663951	3609	1450075	19	19p13.2b	+
NDFIP2	NDFIP2	1030364	54602	0.509075776	1.423138208	1.423138208	0.000131928	0.42918785	1.346475379		0.001068801	0	0	0.509075776	0.42918785	9.809554954		1.05693593	NDFIP2	79025825-79025874	54602	1030364	13	13q31.1a	+
TAF15	TAF15	10176	8148	0.227798559	1.171046659	1.171046659	0.434571252	0.42909003	1.346384086		0.168809992	0	0	0.227798559	0.42909003	10.37207418		0.869771614	TAF15	31198110-31198159	8148	10176	17	17q12b	+
ADSS	ADSS	5960097	159	1.277568307	2.424300115	2.424300115	6.00858E-06	0.428392726	1.34573349		0.066353624	1	0	1.277568307	0.428392726	10.60743964		1.801471192	ADSS	244572017-244572066	159	5960097	1	1q44b	-
AZIN1	AZIN1	2480039	51582	0.84894946	1.80118886	1.80118886	3.31505E-05	0.427555653	1.344952902		0.018572872	0	0	0.84894946	0.427555653	11.00941477		1.33922077	AZIN1	103908092-103908141	51582	2480039	8	8q22.3c	-
STRBP	STRBP	5340692	55342	0.049634563	1.035002723	1.035002723	0.802151771	0.42624166	1.343728489		0.029174332	0	0	0.049634563	0.42624166	8.805670667		0.770246915	STRBP	124927285-124927334	55342	5340692	9	9q33.2b	-
CFD	CFD	1240152	1675	0.381323918	1.302536606	1.302536606	0.175305714	0.426181931	1.343672859		0.169199325	0	0	0.381323918	0.426181931	8.383126091		0.969385217	CFD	814271-814320	1675	1240152	19	19p13.3i	+
RIMS3	RIMS3	4040189	9783	0.187505925	1.138793312	1.138793312	0.236532334	0.426165194	1.343657271		0.013595506	0	0	0.187505925	0.426165194	9.530891227		0.847532579	RIMS3	41086475-41086524	9783	4040189	1	1p34.2c	-
NAP1L4	NAP1L4	70181	4676	0.59796679	1.51358195	1.51358195	4.22369E-05	0.426135249	1.343629382		0.001809255	0	0	0.59796679	0.426135249	10.98351197		1.126487684	NAP1L4	2965978-2966027	4676	70181	11	11p15.4d	-
LRRC20	LRRC20	6620379	55222	0.878338004	1.838256395	1.838256395	0.008523889	0.425778754	1.343297407		0.233018046	0	0	0.878338004	0.425778754	8.810058202		1.368465677	LRRC20	72058805-72058854	55222	6620379	10	10q22.1a-q22.1b	-
KIAA0892	KIAA0892	7400243	23383	0.214627787	1.160404493	1.160404493	0.160026033	0.425696994	1.343221282		0.011322371	0	0	0.214627787	0.425696994	8.235836555		0.863896745	KIAA0892	19330217-19330266	23383	7400243	19	19p13.11a	+
ULK1	ULK1	770440	8408	0.634770194	1.552690403	1.552690403	0.00692432	0.425677148	1.343202804		0.080664971	0	0	0.634770194	0.425677148	9.202803392		1.155961258	ULK1	130973506-130973555	8408	770440	12	12q24.33c	+
TBCB	TBCB	650754	1155	0.203563736	1.151539369	1.151539369	0.166154715	0.425527302	1.3430633		0.008890746	0	0	0.203563736	0.425527302	9.972462505		0.857397689	TBCB	36616645-36616684:36616685-36616694	1155	650754	19	19q13.12b	+
TBPL1	TBPL1	2470333	9519	0.658116867	1.578021506	1.578021506	0.000475526	0.425317076	1.342867606		0.019969685	0	0	0.658116867	0.425317076	9.382645349		1.175113242	TBPL1	134308414-134308463	9519	2470333	6	6q23.2d	+
NUDT5	NUDT5	1470242	11164	0.368689341	1.291179287	1.291179287	0.003179855	0.425313497	1.342864275		0.001508919	0	0	0.368689341	0.425313497	12.00246003		0.961511384	NUDT5	12252765-12252775:12252905-12252913:12254770-12254799	11164	1470242	10	10p14a	-
PRDX6	PRDX6	7550343	9588	0.333046236	1.25967035	1.25967035	0.078864894	0.424727313	1.342318764		0.038894703	0	0	0.333046236	0.424727313	12.85772286		0.938428623	PRDX6	171724337-171724386	9588	7550343	1	1q25.1a	+
C1ORF52	NA	990167	NA	0.761563002	1.69532633	1.69532633	4.91457E-05	0.424538204	1.342142824		0.012298225	0	0	0.761563002	0.424538204	8.419780482		1.263148973	C1ORF52	85490315-85490364	148423	990167	1	1p22.3e	-
CBFA2T2	CBFA2T2	2940762	9139	0.279809866	1.214034875	1.214034875	0.093516902	0.424334635	1.341953456		0.019963277	0	0	0.279809866	0.424334635	6.980519963		0.904677334	CBFA2T2	31701098-31701147	9139	2940762	20	20q11.22a	+
ZMYND11	ZMYND11	1190626	10771	0.773547864	1.70946853	1.70946853	1.50254E-05	0.424032871	1.341672794		0.006837609	0	0	0.773547864	0.424032871	9.916939952		1.274132216	ZMYND11	290213-290262	10771	1190626	10	10p15.3d	+
PLCXD1	PLCXD1	3850064	55344	0.312420949	1.241789768	1.241789768	0.261195398	0.423936755	1.341583411		0.16280109	0	0	0.312420949	0.423936755	8.980716612		0.925615029	PLCXD1	149851-149885:149702-149716	55344	3850064	XY	Xp22.33f,Yp11.32c	+
RHBDL1	RHBDL1	510092	9028	0.092400392	1.066142582	1.066142582	0.721236319	0.423899274	1.341548557		0.103899401	0	0	0.092400392	0.423899274	7.080384904		0.794710394	RHBDL1	668114-668163	9028	510092	16	16p13.3f	+
C6ORF190	THEMIS	4040187	387357	1.066325256	2.094092625	2.094092625	0.000237579	0.423844625	1.34149774		0.123434183	1	0	1.066325256	0.423844625	8.526280736		1.561010922	C6ORF190	128071348-128071397	387357	4040187	6	6q22.33b	-
HS.402146	NA	2510445	NA	0.439739808	1.356359684	1.356359684	0.01032559	0.423671115	1.341336412		0.018928352	0	0	0.439739808	0.423671115	7.704327716		1.011200227	HS.402146	151791377-151791426	NA	2510445	1		+
HSBP1	HSBP1	5130139	3281	0.331970475	1.258731413	1.258731413	0.064481316	0.423460632	1.34114073		0.029857464	0	0	0.331970475	0.423460632	10.31331857		0.938552819	HSBP1	82403903-82403952	3281	5130139	16	16q23.3b	+
IFI27L2	IFI27L2	1940274	83982	0.113607099	1.081929954	1.081929954	0.736241567	0.423384926	1.341070356		0.222692482	0	0	0.113607099	0.423384926	9.00130635		0.80676599	IFI27L2	94594185-94594234	83982	1940274	14	14q32.13a	-
EID1	EID1	4220086	23741	0.12827503	1.092986082	1.092986082	0.318635983	0.423330293	1.341019572		0.003126928	0	0	0.12827503	0.423330293	7.269475774		0.815041111	EID1	46959460-46959509	23741	4220086	15	15q21.1d	+
NLRX1	NLRX1	430333	79671	0.088172329	1.063022644	1.063022644	0.682355708	0.423271315	1.340964752		0.052598959	0	0	0.088172329	0.423271315	7.330202154		0.792729744	NLRX1	118559805-118559854	79671	430333	11	11q23.3e	+
S100A4	S100A4	3990458	6275	0.53946924	1.453437707	1.453437707	0.149465045	0.4229322	1.340649586		0.31902499	0	0	0.53946924	0.4229322	13.34669487		1.084129456	S100A4	153518231-153518280	6275	3990458	1	1q21.3c	-
NDUFC1	NDUFC1	1110575	4717	0.315611196	1.244538789	1.244538789	0.034458347	0.422765377	1.340494571		0.0093914	0	0	0.315611196	0.422765377	10.60866539		0.928417627	NDUFC1	140435704-140435750:140436336-140436338	4717	1110575	4	4q31.1c	-
CNN2	CNN2	2230242	1265	0.241329169	1.182081223	1.182081223	0.318635983	0.422572327	1.340315209		0.103555802	0	0	0.241329169	0.422572327	7.472966092		0.881942706	CNN2	987161-987210	1265	2230242	19	19p13.3i	+
TRAPPC4	TRAPPC4	1230639	51399	0.539192175	1.453158605	1.453158605	6.68656E-05	0.422476424	1.340226115		0.00111788	0	0	0.539192175	0.422476424	11.63302435		1.084263759	TRAPPC4	118399296-118399319:118399320-118399345	51399	1230639	11	11q23.3e	+
MRPL34	MRPL34	5960114	64981	0.423061721	1.340769951	1.340769951	0.003054904	0.422345393	1.340104396		0.004681712	0	0	0.423061721	0.422345393	10.89789598		1.000496644	MRPL34	17278255-17278304	64981	5960114	19	19p13.11e	+
FBXO28	FBXO28	3990767	23219	0.974778909	1.965339988	1.965339988	0.000608081	0.422334765	1.340094524		0.12833127	0	0	0.974778909	0.422334765	9.560572327		1.466568181	FBXO28	222413305-222413354	23219	3990767	1	1q42.11a-q42.11b	+
TUFT1	TUFT1	5220035	7286	0.516470864	1.430451778	1.430451778	0.039335835	0.422322625	1.340083247		0.118846408	0	0	0.516470864	0.422322625	9.292409292		1.067435013	TUFT1	149822458-149822507	7286	5220035	1	1q21.3a	+
RSBN1	RSBN1	6370215	54665	0.625437683	1.54267877	1.54267877	0.001296888	0.42208132	1.339859123		0.029068848	0	0	0.625437683	0.42208132	8.647847856		1.15137386	RSBN1	114304660-114304709	54665	6370215	1	1p13.2b	-
FAM89A	FAM89A	7400747	375061	0.539767346	1.453738064	1.453738064	0.020858529	0.422010212	1.339793086		0.089342631	0	0	0.539767346	0.422010212	9.412795281		1.085046698	FAM89A	229221889-229221938	375061	7400747	1	1q42.2a	-
PHTF1	PHTF1	6900521	10745	0.469141887	1.384285852	1.384285852	0.013674355	0.421728719	1.339531696		0.035683563	0	0	0.469141887	0.421728719	7.460791026		1.0334103	PHTF1	114041664-114041713	10745	6900521	1	1p13.2b	-
RASA1	RASA1	5130164	5921	1.043536196	2.061273863	2.061273863	0.000173491	0.42129292	1.339127121		0.105631629	1	0	1.043536196	0.42129292	9.382918483		1.539266758	RASA1	86680799-86680848	5921	5130164	5	5q14.3d	+
UBQLN1	UBQLN1	4230484	29979	0.435236758	1.352132711	1.352132711	0.019813853	0.421224744	1.339063841		0.034130064	0	0	0.435236758	0.421224744	8.430866807		1.009759706	UBQLN1	85468734-85468778:85469765-85469769	29979	4230484	9	9q21.32c	-
LONP2	LONP2	670639	83752	0.602153216	1.517980455	1.517980455	0.000387104	0.420964323	1.338822148		0.010633898	0	0	0.602153216	0.420964323	8.771871847		1.133817854	LONP2	46944331-46944380	83752	670639	16	16q12.1a-q12.1b	+
SNX13	SNX13	1500307	23161	0.320841027	1.249058482	1.249058482	0.019245604	0.420923187	1.338783975		0.004956713	0	0	0.320841027	0.420923187	7.204615459		0.932979858	SNX13	17799924-17799973	23161	1500307	7	7p21.1b	-
IGSF10	IGSF10	5960647	285313	0.066942122	1.047494103	1.047494103	0.772504091	0.42056162	1.338448492		0.066298567	0	0	0.066942122	0.42056162	8.135067816		0.782618165	IGSF10	152637696-152637745	285313	5960647	3	3q25.1c	-
TP53	NA	4180500	NA	-0.137403703	0.909153811	-1.099923893	0.468152865	0.420527781	1.338417098		0.034782437	0	0	-0.137403703	0.420527781	7.311880686		-0.821809505	TP53	7513215-7513264	7157	4180500	17	17p13.1d	-
WDSUB1	WDSUB1	2650538	151525	0.63585639	1.553859854	1.553859854	0.003898498	0.4204407	1.338336314		0.061262537	0	0	0.63585639	0.4204407	7.806595766		1.161038401	WDSUB1	159800844-159800893	151525	2650538	2	2q24.2a	-
ITGB5	ITGB5	2490411	3693	0.350652819	1.275137496	1.275137496	0.05596156	0.420383357	1.33828312		0.03452935	0	0	0.350652819	0.420383357	10.81118578		0.952815945	ITGB5	125964752-125964801	3693	2490411	3	3q21.2a	-
ALDH3A2	ALDH3A2	1690608	224	0.525368107	1.439300775	1.439300775	0.000272954	0.420366537	1.338267517		0.003148953	0	0	0.525368107	0.420366537	8.826407295		1.075495561	ALDH3A2	19520958-19521007	224	1690608	17	17p11.2d	+
THOC5	THOC5	3060561	8563	0.246761985	1.186541027	1.186541027	0.133495454	0.420361722	1.338263051		0.019487557	0	0	0.246761985	0.420361722	9.467915724		0.886627652	THOC5	29904369-29904418	8563	3060561	22	22q12.2a	-
ARHGEF18	NA	6130725	NA	0.542301301	1.456293658	1.456293658	0.007054988	0.420210189	1.338122494		0.044003242	0	0	0.542301301	0.420210189	9.795779144		1.08831117	ARHGEF18	7443210-7443259	23370	6130725	19	19p13.2e	+
MRPS23	MRPS23	2680754	51649	0.34014341	1.265882422	1.265882422	0.01898783	0.419573565	1.337532146		0.007586069	0	0	0.34014341	0.419573565	10.13786471		0.9464314	MRPS23	55917159-55917208	51649	2680754	17	17q22d	-
TRAPPC5	TRAPPC5	7610593	126003	0.329068122	1.256201696	1.256201696	0.012672451	0.419396934	1.3373684		0.003573325	0	0	0.329068122	0.419396934	10.29610784		0.939308642	TRAPPC5	7653447-7653496	126003	7610593	19	19p13.2e	+
ZNF23	ZNF23	2470446	7571	0.198713451	1.14767444	1.14767444	0.289458749	0.419325748	1.337302413		0.037433709	0	0	0.198713451	0.419325748	7.819889855		0.858201128	ZNF23	71482014-71482063	7571	2470446	16	16q22.3a	-
ARV1	ARV1	1500246	64801	0.222702721	1.166917624	1.166917624	0.31132169	0.419174778	1.337162479		0.075117038	0	0	0.222702721	0.419174778	10.29351862		0.872681998	ARV1	229202656-229202705	64801	1500246	1	1q42.2a	+
KIAA0196	KIAA0196	1430601	9897	0.378035742	1.299571259	1.299571259	0.027296548	0.419020895	1.33701986		0.022547647	0	0	0.378035742	0.419020895	9.603202646		0.971990991	KIAA0196	126110059-126110108	9897	1430601	8	8q24.13d	-
C14ORF80	NA	7100008	NA	0.875694219	1.834890816	1.834890816	0.001440418	0.419007748	1.337007676		0.127332803	0	0	0.875694219	0.419007748	9.331942123		1.372386149	C14ORF80	105036505-105036554	283643	7100008	14	14q32.33d	+
UBQLN2	UBQLN2	5560482	29978	0.241132127	1.181919786	1.181919786	0.171736158	0.418698029	1.336720677		0.029394011	0	0	0.241132127	0.418698029	10.40859955		0.884193539	UBQLN2	56593109-56593158	29978	5560482	X	Xp11.1b	+
EXOSC9	EXOSC9	6220142	5393	0.538278235	1.452238329	1.452238329	0.00438563	0.41838587	1.336431479		0.031257445	0	0	0.538278235	0.41838587	10.16722909		1.086653788	EXOSC9	122735042-122735091	5393	6220142	4	4q27c	+
LOC221710	NA	4670703	NA	0.497432703	1.411699187	1.411699187	0.007668688	0.417759643	1.335851503		0.031724987	0	0	0.497432703	0.417759643	9.287998226		1.056778529	LOC221710	11243795-11243844	221710	4670703	6	6p24.1c	+
ARL6IP6	ARL6IP6	670382	151188	0.791153607	1.730457617	1.730457617	0.00107929	0.416964728	1.335115661		0.08056625	0	0	0.791153607	0.416964728	10.17065197		1.296110642	ARL6IP6	153324567-153324600:153324601-153324616	151188	670382	2	2q23.3d	+
NFKB2	NFKB2	3310615	4791	0.301058588	1.232048106	1.232048106	0.047854138	0.416828889	1.334989957		0.012141562	0	0	0.301058588	0.416828889	7.109434794	member of noncanonical NFkB pathway	0.922889419	NFKB2	104151878-104151906:104152002-104152022	4791	3310615	10	10q24.32b	+
N4BP1	NA	2680561	NA	0.444367356	1.36071729	1.36071729	0.004433127	0.416712279	1.334882057		0.010311133	0	0	0.444367356	0.416712279	7.739155038		1.019353944	N4BP1	48572789-48572838	9683	2680561	16	16q12.1b	-
HS.444290	NA	4480176	NA	0.311821862	1.241274215	1.241274215	0.441343432	0.41634974	1.334546653		0.353250772	0	0	0.311821862	0.41634974	7.282116288		0.930109271	HS.444290	44138452-44138501	NA	4480176	3		+
C19ORF62	C19orf62	2760259	29086	0.250038386	1.189238757	1.189238757	0.277328368	0.416078368	1.334295647		0.093076872	0	0	0.250038386	0.416078368	9.598439427		0.891285795	C19ORF62	17248310-17248359	29086	2760259	19	19p13.11e	+
TYW3	TYW3	4010343	127253	0.280482136	1.214600726	1.214600726	0.125924181	0.415965691	1.33419144		0.037037675	0	0	0.280482136	0.415965691	8.243164026		0.910364652	TYW3	75003783-75003832	127253	4010343	1	1p31.1h	+
STARD7	NA	5810521	NA	0.51738889	1.431362304	1.431362304	0.009576867	0.415868595	1.33410165		0.045882423	0	0	0.51738889	0.415868595	8.086220677		1.07290348	STARD7	96874364-96874413	56910	5810521	2	2q11.2a	-
BRCA1	BRCA1	540411	672	0.658018486	1.5779139	1.5779139	0.053366944	0.415773562	1.334013773		0.275507973	0	0	0.658018486	0.415773562	8.3385797		1.182831791	BRCA1	38449934-38449983	672	540411	17	17q21.31a	-
SUPT4H1	SUPT4H1	1770070	6827	0.019113735	1.013336784	1.013336784	0.917088951	0.41570605	1.333951348		0.015860653	0	0	0.019113735	0.41570605	9.439423412		0.759650481	SUPT4H1	56422817-56422866	6827	1770070	17	17q22d	-
TGFBRAP1	NA	6660133	NA	0.226108885	1.16967594	1.16967594	0.191403884	0.415691341	1.333937748		0.027229458	0	0	0.226108885	0.415691341	8.632227914		0.876859465	TGFBRAP1	105250155-105250204	9392	6660133	2	2q12.1d-q12.2a	-
MAP2K4	MAP2K4	2680047	6416	0.498319326	1.412567027	1.412567027	0.002949542	0.415501389	1.333762128		0.01533737	0	0	0.498319326	0.415501389	7.300582495		1.059084673	MAP2K4	11986853-11986902	6416	2680047	17	17p12d	+
HS.158923	NA	1580538	NA	0.26383274	1.200664219	1.200664219	0.078557137	0.415255565	1.333534884		0.011604462	0	0	0.26383274	0.415255565	6.99645742		0.900362063	HS.158923	135354504-135354553	NA	1580538	3		-
PRKRIR	PRKRIR	1820253	5612	0.348748363	1.273455338	1.273455338	0.014205418	0.415214274	1.333496718		0.006837609	0	0	0.348748363	0.415214274	12.24761334		0.954974482	PRKRIR	76061293-76061342	5612	1820253	11	11q13.5b	-
CTSC	CTSC	5270367	1075	0.498735966	1.412975025	1.412975025	0.000481564	0.41493074	1.333234671		0.003672766	0	0	0.498735966	0.41493074	10.65750529		1.059809691	CTSC	87666917-87666966	1075	5270367	11	11q14.2b	-
ERN1	ERN1	4900541	2081	0.025979646	1.018170835	1.018170835	0.923864842	0.414820987	1.333133248		0.098525453	0	0	0.025979646	0.414820987	6.972345824		0.763742736	ERN1	62207387-62207389:62207390-62207436	2081	4900541	17	17q23.3b	-
UPF3B	UPF3B	780743	65109	0.456467567	1.37217793	1.37217793	0.011926533	0.414688381	1.333010719		0.03003077	0	0	0.456467567	0.414688381	9.063279102		1.029382518	UPF3B	118968413-118968462	65109	780743	X	Xq24c	-
HS.150067	NA	70288	NA	0.422199239	1.339968642	1.339968642	0.013219665	0.41422968	1.332586958		0.02152896	0	0	0.422199239	0.41422968	7.066454395		1.005539364	HS.150067	232933773-232933822	NA	70288	1		+
TRAPPC2L	TRAPPC2L	1450082	51693	0.498390685	1.412636898	1.412636898	0.021758405	0.414031904	1.33240429		0.073107671	0	0	0.498390685	0.414031904	11.30329645		1.060216414	TRAPPC2L	87454907-87454956	51693	1450082	16	16q24.3a	+
FBXO30	FBXO30	2510048	84085	0.492453383	1.406835244	1.406835244	0.012338022	0.413962335	1.33234004		0.045175085	0	0	0.492453383	0.413962335	7.880265127		1.055913057	FBXO30	146161586-146161635	84085	2510048	6	6q24.3a	-
NAE1	NAE1	4010243	8883	0.628892995	1.546377976	1.546377976	0.002342674	0.413933366	1.332313288		0.046582455	0	0	0.628892995	0.413933366	11.9844816		1.160671435	NAE1	66837012-66837021:66839680-66839719	8883	4010243	16	16q22.1a	-
NUDT3	NUDT3	3850167	11165	0.816265354	1.760841868	1.760841868	2.88541E-06	0.41391113	1.332292753		0.004489854	0	0	0.816265354	0.41391113	9.888449574		1.321662873	NUDT3	34364187-34364236	11165	3850167	6	6p21.31e	-
SLC20A2	SLC20A2	6590037	6575	0.694998249	1.618882468	1.618882468	0.000509885	0.413645988	1.332047924		0.032703426	0	0	0.694998249	0.413645988	7.742403425		1.215333502	SLC20A2	42393426-42393475	6575	6590037	8	8p11.21a	-
PPPDE1	PPPDE1	3870255	51029	0.486822396	1.401354924	1.401354924	0.001508709	0.413571126	1.331978805		0.00793947	0	0	0.486822396	0.413571126	9.549438413		1.052085002	PPPDE1	242938451-242938500	51029	3870255	1	1q44b	+
FEZ2	FEZ2	6200053	9637	0.414341189	1.332689962	1.332689962	0.089043985	0.413543936	1.331953702		0.119591964	0	0	0.414341189	0.413543936	9.206244696		1.000552767	FEZ2	36779555-36779604	9637	6200053	2	2p22.2b	-
LCMT2	LCMT2	5310332	9836	0.856604276	1.810771212	1.810771212	0.00060754	0.41349854	1.331911792		0.088258721	0	0	0.856604276	0.41349854	8.116181447		1.359527878	LCMT2	43620385-43620434	9836	5310332	15	15q15.3a	-
PTS	PTS	4050437	5805	0.516930619	1.430907704	1.430907704	0.018545237	0.413360003	1.331783899		0.075812402	0	0	0.516930619	0.413360003	11.24112286		1.074429347	PTS	111609563-111609612	5805	4050437	11	11q23.1c	+
MPHOSPH6	MPHOSPH6	2260703	10200	0.572037188	1.486621305	1.486621305	0.001213237	0.413324503	1.331751128		0.018933377	0	0	0.572037188	0.413324503	8.808833877		1.116290629	MPHOSPH6	80739911-80739960	10200	2260703	16	16q23.3a	-
ZNHIT3	ZNHIT3	3450253	9326	0.731318672	1.660155837	1.660155837	5.04439E-05	0.412992241	1.331444453		0.011477233	0	0	0.731318672	0.412992241	11.96636582		1.246883288	ZNHIT3	31925496-31925545	9326	3450253	17	17q12b	+
TSPO	TSPO	4220091	706	0.19458159	1.144392216	1.144392216	0.254467389	0.41294408	1.331400006		0.025337146	0	0	0.19458159	0.41294408	9.885731071		0.859540492	TSPO	41888861-41888910	706	4220091	22	22q13.2c	+
FBLN7	FBLN7	5670154	129804	0.253386146	1.192001578	1.192001578	0.085549331	0.412667497	1.331144784		0.010886493	0	0	0.253386146	0.412667497	6.911955478		0.89547102	FBLN7	112661879-112661928	129804	5670154	2	2q13d	+
DHX40	DHX40P	990731	653645	0.339069029	1.264940065	1.264940065	0.010560967	0.412620123	1.331101074		0.004036593	0	0	0.339069029	0.412620123	7.739046806		0.950296029	DHX40	55020080-55020129	79665	990731	17	17q23.1a	+
CTSA	CTSA	6840246	5476	0.133853114	1.09722022	1.09722022	0.47490195	0.412603596	1.331085825		0.036053788	0	0	0.133853114	0.412603596	8.9566114		0.824304639	CTSA	43960481-43960496:43960497-43960530	5476	6840246	20	20q13.12b	+
IGF2BP2	IGF2BP2	7040709	10644	0.204829977	1.15255051	1.15255051	0.462269612	0.412430327	1.33092597		0.164465504	0	0	0.204829977	0.412430327	9.33269701		0.865976422	IGF2BP2	186844539-186844588	10644	7040709	3	3q27.2b	-
RAB8B	RAB8B	1740497	51762	0.451768866	1.367716165	1.367716165	0.012332708	0.412176455	1.330691787		0.030240775	0	0	0.451768866	0.412176455	7.546253699		1.027823406	RAB8B	61346835-61346884	51762	1740497	15	15q22.2b	+
THADA	THADA	1580719	63892	-0.101046252	0.932356595	-1.072551002	0.532482214	0.412135749	1.330654242		0.015125638	0	0	-0.101046252	0.412135749	7.402523964		-0.806032828	THADA	43655231-43655280	63892	1580719	2	2p21e-p21d	-
HTATIP2	NA	4670575	NA	0.397215014	1.316963183	1.316963183	0.036897454	0.411961464	1.330493502		0.04386557	0	0	0.397215014	0.411961464	10.06182025		0.989830601	HTATIP2	20361434-20361483	10553	4670575	11	11p15.1b	+
TTLL3	TTLL3	870500	26140	-0.076665402	0.948246862	-1.054577705	0.832942937	0.411909545	1.330445622		0.259499441	0	0	-0.076665402	0.411909545	7.344416255		-0.792649987	TTLL3	9851819-9851868	26140	870500	3	3p25.3c	+
TMUB2	TMUB2	3710653	79089	0.292964427	1.225155122	1.225155122	0.048963819	0.411522743	1.330088963		0.01146612	0	0	0.292964427	0.411522743	8.017928503		0.921107653	TMUB2	39624150-39624199	79089	3710653	17	17q21.31c	+
MYPOP	MYPOP	3140202	339344	0.590466081	1.505733115	1.505733115	0.001127134	0.4113344	1.329915331		0.022143348	0	0	0.590466081	0.4113344	8.371661025		1.132202238	MYPOP	51085200-51085249	339344	3140202	19	19q13.32a	-
NAAA	NAAA	5690390	27163	0.018157789	1.012665558	1.012665558	0.958951246	0.411110238	1.329708709		0.215523621	0	0	0.018157789	0.411110238	7.536254627		0.761569471	NAAA	77055113-77055162	27163	5690390	4	4q21.1a	-
ACD	ACD	1300154	65057	0.259023206	1.196668212	1.196668212	0.322988994	0.4106434	1.329278502		0.147189134	0	0	0.259023206	0.4106434	9.235575771		0.900238897	ACD	67691682-67691731	65057	1300154	16	16q22.1b	-
NETO1	NETO1	5690689	81832	0.464666543	1.379998351	1.379998351	0.015648502	0.410469872	1.329118625		0.043294073	0	0	0.464666543	0.410469872	7.62054528		1.038280801	NETO1	70526292-70526309:70532043-70532074	81832	5690689	18	18q22.3b	-
ELF2	ELF2	3130059	1998	1.488630529	2.806224692	2.806224692	8.21098E-07	0.410358951	1.32901644		0.078704512	1	0	1.488630529	0.410358951	8.925341308		2.111504874	ELF2	140198715-140198764	1998	3130059	4	4q31.1b-q31.1c	-
PEX1	PEX1	130647	5189	0.389525618	1.309962596	1.309962596	0.041970326	0.410353084	1.329011035		0.046429887	0	0	0.389525618	0.410353084	7.599833329		0.985667208	PEX1	91957031-91957080	5189	130647	7	7q21.2b	-
EPB41L2	EPB41L2	7200167	2037	0.099048593	1.071066898	1.071066898	0.614360105	0.410335193	1.328994554		0.042875888	0	0	0.099048593	0.410335193	7.072573869		0.805922714	EPB41L2	131202611-131202660	2037	7200167	6	6q23.1e-q23.2a	-
LOC727820	NA	460142	NA	0.037549279	1.026368842	1.026368842	0.885343504	0.410236544	1.328903683		0.095778399	0	0	0.037549279	0.410236544	8.006058422		0.772342537	LOC727820	142535621-142535670	727820	460142	1	1q21.1a	-
C1ORF216	NA	4670608	NA	0.091931309	1.065795989	1.065795989	0.587864449	0.410027351	1.328711004		0.020364352	0	0	0.091931309	0.410027351	7.548840769		0.802127766	C1ORF216	36179651-36179700	127703	4670608	1	1p34.3e	-
PAGE5	PAGE5	5900608	90737	0.15974185	1.117087233	1.117087233	0.638354271	0.4099676	1.328655975		0.254921428	0	0	0.15974185	0.4099676	7.333133771		0.840764844	PAGE5	55246793-55246842	90737	5900608	X	Xp11.21a	+
ATP6V1C1	ATP6V1C1	2480241	528	0.328898283	1.25605382	1.25605382	0.015771934	0.409570303	1.328290133		0.005625256	0	0	0.328898283	0.409570303	7.661716719		0.945617067	ATP6V1C1	104085004-104085053	528	2480241	8	8q22.3c	+
LOC642197	FAM82B	2000138	51115	0.417692128	1.33578899	1.33578899	0.038195743	0.409519615	1.328243465		0.058220399	0	0	0.417692128	0.409519615	10.20247351		1.00568083	LOC642197		642197	2000138
BCL2L1	BCL2L1	670673	598	0.562041534	1.476356908	1.476356908	0.034757435	0.409484048	1.32821072		0.156795259	0	0	0.562041534	0.409484048	10.30732545		1.111538166	BCL2L1	30252462-30252511	598	670673	20	20q11.21b	-
NUDT6	NUDT6	7150039	11162	0.332984868	1.259616768	1.259616768	0.056940087	0.40945219	1.32818139		0.030986401	0	0	0.332984868	0.40945219	7.694175893		0.948377065	NUDT6	124058210-124058259	11162	7150039	4	4q28.1a	-
PTBP1	PTBP1	6060332	5725	0.529919299	1.443848428	1.443848428	0.011362282	0.409216591	1.32796451		0.061739823	0	0	0.529919299	0.409216591	13.26241145		1.087264318	PTBP1	763151-763200	5725	6060332	19	19p13.3i	+
GIPC1	GIPC1	6380427	10755	-0.027664948	0.981006807	-1.019360918	0.881034314	0.4091497	1.327902939		0.020339074	0	0	-0.027664948	0.4091497	8.87972578		-0.767647159	GIPC1	14588712-14588761	10755	6380427	19	19p13.12c	-
CBX3	NA	1400017	NA	0.414626886	1.3329539	1.3329539	0.108560409	0.408979593	1.327746377		0.149589379	0	0	0.414626886	0.408979593	10.51230302		1.003922077	CBX3	26207885-26207934	11335	1400017	7	7p15.2b	+
SH3BP5L	SH3BP5L	240487	80851	0.569677348	1.484191601	1.484191601	0.005503702	0.40847557	1.327282594		0.053044924	0	0	0.569677348	0.40847557	7.430323493		1.118218236	SH3BP5L	249104894-249104943	80851	240487	1	1q44f	-
PRPS1	PRPS1	4780521	5631	0.477065437	1.391909524	1.391909524	0.057017035	0.408276146	1.327099136		0.135184656	0	0	0.477065437	0.408276146	11.31313319		1.048836132	PRPS1	106780490-106780539	5631	4780521	X	Xq22.3b	+
REEP6	REEP6	5820600	92840	0.191032421	1.141580361	1.141580361	0.325948485	0.408245107	1.327070584		0.049323984	0	0	0.191032421	0.408245107	7.775772755		0.860225805	REEP6	1448755-1448804	92840	5820600	19	19p13.3h	+
ADSS	ADSS	6020333	159	1.145795138	2.212680485	2.212680485	1.36071E-05	0.408031898	1.326874478		0.069343325	1	0	1.145795138	0.408031898	9.669418561		1.667588398	ADSS	244580969-244581018	159	6020333	1	1q44b	-
FBXO3	FBXO3	5490707	26273	0.439566983	1.356197211	1.356197211	0.001607771	0.408020991	1.326864446		0.004440416	0	0	0.439566983	0.408020991	8.482416238		1.022106828	FBXO3	33768674-33768723	26273	5490707	11	11p13c	-
SLK	SLK	670470	9748	0.752925752	1.685206928	1.685206928	7.82829E-06	0.40797052	1.326818029		0.004946887	0	0	0.752925752	0.40797052	7.666735005		1.270111569	SLK	105765349-105765398	9748	670470	10	10q25.1a	+
ETFB	ETFB	6220242	2109	0.356180803	1.280032821	1.280032821	0.172191189	0.407931307	1.326781965		0.154956449	0	0	0.356180803	0.407931307	11.08428721		0.964765014	ETFB	56561345-56561392:56561393-56561394	2109	6220242	19	19q13.33d	-
LOC643201	NA	5340092	NA	0.052285366	1.036906181	1.036906181	0.838614122	0.407593277	1.32647113		0.103555802	0	0	0.052285366	0.407593277	7.998214932		0.781702788	LOC643201	175536390-175536432:175542294-175542300	643201	5340092	5	5q35.2d	-
LOC646630	CHCHD2	2120066	51142	0.43128568	1.34843472	1.34843472	0.009804542	0.407503638	1.326388715		0.020323338	0	0	0.43128568	0.407503638	14.40946571		1.016621074	LOC646630	27579923-27579972	646630	2120066	13	13q12.2b	+
UBFD1	UBFD1	1090347	56061	0.087724795	1.062692939	1.062692939	0.764986568	0.406979745	1.325907145		0.167821945	0	0	0.087724795	0.406979745	8.302709323		0.801483681	UBFD1	23489428-23489477	56061	1090347	16	16p12.1c	+
PLEKHB2	PLEKHB2	3800537	55041	0.268810778	1.204814283	1.204814283	0.17783198	0.406889878	1.325824555		0.059933184	0	0	0.268810778	0.406889878	10.07400908		0.908728291	PLEKHB2	131606970-131607019	55041	3800537	2	2q21.1d	+
NAF1	NA	2490615	NA	0.694651657	1.618493595	1.618493595	0.000221749	0.406886381	1.325821342		0.022244855	0	0	0.694651657	0.406886381	7.913469252		1.220747882	NAF1	164269514-164269563	92345	2490615	4	4q32.2b	-
SLC35A3	SLC35A3	6660767	23443	0.433723534	1.35071522	1.35071522	0.010206816	0.406368711	1.325345694		0.022011237	0	0	0.433723534	0.406368711	8.581023782		1.019141818	SLC35A3	100261283-100261332	23443	6660767	1	1p21.2a	+
EFR3A	EFR3A	110161	23167	0.763699497	1.697838808	1.697838808	0.000441045	0.406193384	1.325184637		0.051536881	0	0	0.763699497	0.406193384	9.11917162		1.281209244	EFR3A	133025013-133025062	23167	110161	8	8q24.22b	+
RFWD3	RFWD3	5340167	55159	1.131010165	2.190120373	2.190120373	0.00010267	0.405662943	1.324697492		0.131144438	1	0	1.131010165	0.405662943	10.70576099	facilitates RPA-mediated DNA damage signaling and repair.	1.653298497	RFWD3	74655475-74655524	55159	5340167	16	16q22.3c	-
CDKN2B	CDKN2B	620487	1030	-0.061703291	0.95813225	-1.043697256	0.8090281	0.40532352	1.324385866		0.107231129	0	0	-0.061703291	0.40532352	7.732728714		-0.788061306	CDKN2B	22003136-22003185	1030	620487	9	9p21.3c	-
LOC642031	NA	6770091	NA	0.096471237	1.06915516	1.06915516	0.697569067	0.405290989	1.324356003		0.107597735	0	0	0.096471237	0.405290989	8.195814607		0.807301932	LOC642031		642031	6770091
ACTR3	ACTR3	6940176	10096	0.419988456	1.337916849	1.337916849	0.011357453	0.405086868	1.324168639		0.020637677	0	0	0.419988456	0.405086868	9.796448673		1.010382522	ACTR3	114432163-114432212	10096	6940176	2	2q14.1a	+
C10ORF2	C10orf2	2190538	56652	0.308723004	1.238610863	1.238610863	0.072787276	0.405052278	1.324136891		0.030324237	0	0	0.308723004	0.405052278	8.53498897		0.93540998	C10ORF2	102743874-102743923	56652	2190538	10	10q24.31a	+
H3F3A	NA	2850026	NA	0.217377329	1.162618144	1.162618144	0.157651825	0.404881776	1.32398041		0.016270445	0	0	0.217377329	0.404881776	13.80512598		0.878123373	H3F3A	224318682-224318731	3020	2850026	1	1q42.12c	+
LOC728229	NA	5810289	NA	0.254000897	1.192509614	1.192509614	0.104925893	0.404461528	1.323594799		0.018318891	0	0	0.254000897	0.404461528	7.266011907		0.900962753	LOC728229	18759537-18759586	728229	5810289	22	22q11.21d	+
DHRS11	DHRS11	6980300	79154	0.163992068	1.120383054	1.120383054	0.562520614	0.404235385	1.323387341		0.175522734	0	0	0.163992068	0.404235385	9.73830374		0.846602517	DHRS11	32031237-32031286	79154	6980300	17	17q12b	+
PRPSAP1	PRPSAP1	6130747	5635	0.418973206	1.336975665	1.336975665	0.008335029	0.403730598	1.322924381		0.015501524	0	0	0.418973206	0.403730598	10.08096098		1.010621381	PRPSAP1	71818789-71818838	5635	6130747	17	17q25.1d	-
EIF2C2	EIF2C2	290468	27161	0.554504697	1.468664328	1.468664328	0.014503499	0.40343158	1.322650215		0.091766824	0	0	0.554504697	0.40343158	9.48451157		1.110395108	EIF2C2	141610650-141610699	27161	290468	8	8q24.3c	-
LOC653071	NA	6760343	NA	0.564790133	1.47917232	1.47917232	0.013629556	0.403279295	1.322510608		0.094632202	0	0	0.564790133	0.403279295	10.74372471		1.118457811	LOC653071	62723-62738:62739-62772	653071	6760343	4		-
GATAD2A	GATAD2A	1570373	54815	0.909927427	1.878950978	1.878950978	0.000457923	0.402973513	1.32223033		0.107840757	0	0	0.909927427	0.402973513	10.27265336		1.421046648	GATAD2A	19478666-19478715	54815	1570373	19	19p13.11a	+
C20ORF55	FAM110A	4070201	83541	0.363376614	1.286433262	1.286433262	0.061136132	0.402973313	1.322230146		0.054722871	0	0	0.363376614	0.402973313	7.593277321		0.972926888	C20ORF55	774757-774806	83541	4070201	20	20p13f	+
API5	API5	7050523	8539	-0.03894825	0.973364289	-1.027364587	0.766727226	0.402598636	1.3218868		0.002952671	0	0	-0.03894825	0.402598636	9.991799469		-0.777195587	API5	43322265-43322314	8539	7050523	11	11p12a	+
DYNC1I2	DYNC1I2	6420133	1781	0.406896353	1.325830506	1.325830506	0.038411067	0.40243499	1.321736865		0.056389073	0	0	0.406896353	0.40243499	9.670477424		1.003097168	DYNC1I2	172310679-172310683:172312532-172312576	1781	6420133	2	2q31.1d	+
MON1B	MON1B	5310674	22879	0.362168636	1.285356574	1.285356574	0.009844879	0.402389388	1.321695088		0.00727006	0	0	0.362168636	0.402389388	7.733165793		0.972506129	MON1B	75790671-75790720	22879	5310674	16	16q23.1c	+
TXNRD1	TXNRD1	730286	7296	0.587385834	1.502521708	1.502521708	0.001489755	0.402231518	1.321550466		0.029224563	0	0	0.587385834	0.402231518	10.02548678		1.136938578	TXNRD1	103267749-103267798	7296	730286	12	12q23.3a	+
TUBGCP5	NA	430315	NA	0.757691707	1.690783229	1.690783229	0.000332912	0.401703908	1.321067249		0.045891303	0	0	0.757691707	0.401703908	7.797099413		1.27986159	TUBGCP5		114791	430315		15q11.2c
LOC440926	NA	840296	NA	0.163788368	1.120224874	1.120224874	0.393158298	0.40155574	1.320931579		0.048238279	0	0	0.163788368	0.40155574	14.27990915		0.848056699	LOC440926	175293009-175293058	440926	840296	2	2q31.1g	+
LOC642946	NA	5080201	NA	0.799763067	1.740815209	1.740815209	0.000147376	0.401404608	1.320793209		0.040559217	0	0	0.799763067	0.401404608	8.354546738		1.318007389	LOC642946	211096907-211096956	642946	5080201	1	1q32.3c	-
KPNA4	KPNA4	2850128	3840	0.602876894	1.518742089	1.518742089	0.000355328	0.401220926	1.320625059		0.013783874	0	0	0.602876894	0.401220926	10.76795443		1.150017622	KPNA4	161700944-161700993	3840	2850128	3	3q26.1a	-
BANP	BANP	380373	54971	0.946081429	1.926632529	1.926632529	3.03699E-06	0.401132588	1.320544198		0.015501524	0	0	0.946081429	0.401132588	10.60110657		1.458968607	BANP	86668146-86668195	54971	380373	16	16q24.2b	+
SMS	SMS	4490341	6611	0.408850894	1.327627937	1.327627937	0.144018637	0.400737084	1.32018223		0.196942219	0	0	0.408850894	0.400737084	10.78998233		1.005639909	SMS	21920651-21920700	6611	4490341	X	Xp22.11b	+
DGKE	DGKE	3180543	8526	0.364080773	1.287061304	1.287061304	0.021839271	0.400262702	1.319748203		0.018583411	0	0	0.364080773	0.400262702	7.115002333		0.975232474	DGKE	52295581-52295630	8526	3180543	17	17q22c	+
HNRPM	HNRNPM	6450646	4670	0.499284942	1.413512794	1.413512794	0.027807981	0.40011367	1.319611879		0.09950094	0	0	0.499284942	0.40011367	12.51401737		1.071157979	HNRPM	8459665-8459714	4670	6450646	19	19p13.2d	+
COMMD9	COMMD9	3610114	29099	0.322847845	1.250797157	1.250797157	0.030404913	0.399788702	1.319314669		0.013229932	0	0	0.322847845	0.399788702	8.962153993		0.94806583	COMMD9		29099	3610114		11p13a
SFRS14	SFRS14	70019	10147	0.432927823	1.349970446	1.349970446	0.067576037	0.399641081	1.31917968		0.120724272	0	0	0.432927823	0.399641081	10.1902697		1.023340843	SFRS14	18962888-18962937	10147	70019	19	19p13.11b	-
SOCS2	SOCS2	6770673	8835	0.196864671	1.146204663	1.146204663	0.547981483	0.399275137	1.318845108		0.255950104	0	0	0.196864671	0.399275137	8.548245029		0.869097255	SOCS2	92493848-92493897	8835	6770673	12	12q22b	+
HNRPUL1	HNRNPUL1	5890156	11100	0.35577585	1.279673577	1.279673577	0.027578599	0.399206196	1.318782087		0.021393271	0	0	0.35577585	0.399206196	10.89382507		0.97034498	HNRPUL1	46505217-46505266	11100	5890156	19	19q13.2c	+
CLCN2	CLCN2	2760241	1181	0.394606167	1.314583851	1.314583851	0.010804359	0.398979121	1.318574532		0.014729528	0	0	0.394606167	0.398979121	7.12003382		0.996973489	CLCN2	185552570-185552599:185552775-185552794	1181	2760241	3	3q27.1b	-
BECN1	BECN1	1690379	8678	0.137208124	1.099774792	1.099774792	0.360982931	0.398766801	1.318380493		0.013515819	0	0	0.137208124	0.398766801	9.426252847		0.834186183	BECN1	38216419-38216468	8678	1690379	17	17q21.31a	-
TTL	TTL	7320386	150465	0.681969661	1.604328594	1.604328594	0.000121204	0.398623605	1.318249642		0.01570002	0	0	0.681969661	0.398623605	8.854848309		1.217014246	TTL	113006190-113006239	150465	7320386	2	2q13d	+
TACC3	TACC3	4390484	10460	0.283563011	1.217197276	1.217197276	0.288752519	0.398224411	1.317884932		0.171090224	0	0	0.283563011	0.398224411	8.283901902		0.923599054	TACC3	1716348-1716357:1716473-1716512	10460	4390484	4	4p16.3b	+
C14ORF79	C14orf79	3180445	122616	-0.078781995	0.946856699	-1.056126023	0.739142609	0.398035707	1.317712565		0.093482711	0	0	-0.078781995	0.398035707	7.435987959		-0.801484368	C14ORF79	104532773-104532822	122616	3180445	14	14q32.33c	+
CISD1	CISD1	20392	55847	0.32533148	1.25295229	1.25295229	0.025678228	0.397975515	1.317657589		0.01150231	0	0	0.32533148	0.397975515	11.98864443		0.950893692	CISD1	59707034-59707083	55847	20392	10	10q21.1e	+
NFKB2	NFKB2	1710504	4791	0.295297203	1.227137748	1.227137748	0.070356223	0.397699764	1.317405761		0.02503957	0	0	0.295297203	0.397699764	7.148146292		0.931480478	NFKB2	104151900-104151906:104152002-104152044	4791	1710504	10	10q24.32b	+
EPM2AIP1	NA	6770403	NA	0.723164136	1.650798619	1.650798619	0.000127363	0.397580212	1.317296596		0.023205977	0	0	0.723164136	0.397580212	9.176391579		1.253171552	EPM2AIP1	37004507-37004556	9852	6770403	3	3p22.2b	-
MTMR6	MTMR6	160026	9107	0.425484969	1.343023891	1.343023891	0.000807447	0.39737775	1.317111745		0.0022548	0	0	0.425484969	0.39737775	9.101250398		1.019673461	MTMR6	25821537-25821586	9107	160026	13	13q12.13a	-
LRTOMT	LRTOMT	4230482	220074	0.129151386	1.093650211	1.093650211	0.485375796	0.397294809	1.317036025		0.040458585	0	0	0.129151386	0.397294809	7.36620779		0.830387469	LRTOMT	71485446-71485495	220074	4230482	11	11q13.4a	+
KIDINS220	KIDINS220	1400377	57498	0.13305708	1.096614975	1.096614975	0.377954087	0.396760768	1.31654859		0.014168662	0	0	0.13305708	0.396760768	8.226360428		0.83294683	KIDINS220	8786942-8786991	57498	1400377	2	2p25.1e	-
METTL14	METTL14	5910706	57721	0.703332201	1.628261257	1.628261257	0.000200804	0.396595153	1.316397465		0.026019737	0	0	0.703332201	0.396595153	7.148686466		1.236907014	METTL14	119631396-119631445	57721	5910706	4	4q26f	+
HS.242159	NA	630615	NA	-0.032552797	0.977688781	-1.02282037	0.857254045	0.396448517	1.316263673		0.022963186	0	0	-0.032552797	0.396448517	7.244592139		-0.777063434	HS.242159	60387763-60387812	NA	630615	15		+
AYP1P1	NA	5310673	NA	0.287971395	1.220922305	1.220922305	0.305318922	0.396070223	1.315918575		0.196984288	0	0	0.287971395	0.396070223	9.333307309		0.927809917	AYP1P1		386608	5310673		Yp11.31b
NETO1	NETO1	3390341	81832	0.221865212	1.166240406	1.166240406	0.175804581	0.395997814	1.315852531		0.026591081	0	0	0.221865212	0.395997814	7.568483174		0.886300233	NETO1	70532058-70532107	81832	3390341	18	18q22.3b	-
ANAPC1	ANAPC1	730647	64682	0.453092598	1.368971677	1.368971677	0.047051693	0.395960239	1.31581826		0.108804567	0	0	0.453092598	0.395960239	9.816365896		1.040395713	ANAPC1	112526884-112526933	64682	730647	2	2q13c	-
ATP6V1F	ATP6V1F	3870630	9296	0.457346695	1.373014341	1.373014341	0.008523889	0.395819732	1.315690117		0.029327226	0	0	0.457346695	0.395819732	12.29138555		1.043569701	ATP6V1F	128292973-128293022	9296	3870630	7	7q32.1a	+
KLHL9	KLHL9	6550170	55958	1.431078498	2.696482176	2.696482176	4.90098E-05	0.39565298	1.315538052		0.220344629	1	0	1.431078498	0.39565298	8.397588833		2.049718114	KLHL9	21331364-21331413	55958	6550170	9	9p21.3c	-
NBPF20	NA	5310044	NA	0.8108839	1.754285917	1.754285917	0.00616804	0.395504787	1.315402928		0.206320611	0	0	0.8108839	0.395504787	10.37044172		1.333649089	NBPF20	146620225-146620274	400818	5310044	1	1q21.1d	-
CD82	CD82	2340768	3732	0.109809423	1.079085682	1.079085682	0.719180545	0.39537511	1.315284698		0.208361045	0	0	0.109809423	0.39537511	7.177405592		0.820419856	CD82	44597377-44597426	3732	2340768	11	11p11.2d	+
MAK16	NA	3060397	NA	0.351974766	1.276306445	1.276306445	0.075892357	0.395195635	1.315121084		0.065553349	0	0	0.351974766	0.395195635	9.374058755		0.970485882	MAK16	33478087-33478136	84549	3060397	8	8p12c	+
VBP1	VBP1	4860358	7411	0.32943327	1.256519682	1.256519682	0.013586446	0.395102947	1.315036595		0.006124652	0	0	0.32943327	0.395102947	11.57766213		0.955501685	VBP1	154121137-154121186	7411	4860358	X	Xq28h	+
ZGPAT	ZGPAT	3440041	84619	0.275850046	1.210707236	1.210707236	0.058976548	0.395047037	1.314985632		0.01339393	0	0	0.275850046	0.395047037	6.963406614		0.920699973	ZGPAT	61837024-61837073	84619	3440041	20	20q13.33e	+
BLVRA	BLVRA	2940022	644	0.451191636	1.367169043	1.367169043	0.0159956	0.395013621	1.314955175		0.045885644	0	0	0.451191636	0.395013621	11.19566352		1.039707717	BLVRA	43813173-43813222	644	2940022	7	7p13e	+
PIM2	NA	6200168	NA	0.812323236	1.756036991	1.756036991	0.002071753	0.394943203	1.314890993		0.13914527	0	0	0.812323236	0.394943203	12.24821414	Kinase oppreg collectively by TNFa BAFF and April, but not IGF1. Anti-apoptotic	1.335500053	PIM2	48655729-48655778	11040	6200168	X	Xp11.23c	-
HS.211743	NA	6040497	NA	0.333319099	1.259908619	1.259908619	0.125105291	0.394554884	1.314537123		0.095269314	0	0	0.333319099	0.394554884	7.228386537		0.958442784	HS.211743	65099659-65099708	NA	6040497	11		-
PPP1R16A	PPP1R16A	3140408	84988	0.340722213	1.26639039	1.26639039	0.067727576	0.394065683	1.314091454		0.050867092	0	0	0.340722213	0.394065683	7.996802688		0.963700347	PPP1R16A	145698200-145698249	84988	3140408	8	8q24.3h	+
ACOT9	ACOT9	7160592	23597	0.401174771	1.32058281	1.32058281	0.009665129	0.394002995	1.314034355		0.015804045	0	0	0.401174771	0.394002995	9.652054732		1.004983473	ACOT9	23740020-23740069	23597	7160592	X	Xp22.11a	-
TTPAL	NA	2370504	NA	0.060043543	1.042497225	1.042497225	0.707755674	0.393909797	1.313949471		0.015738954	0	0	0.060043543	0.393909797	8.220619033		0.793407393	TTPAL	42552453-42552502	79183	2370504	20	20q13.12a	+
ZWINT	ZWINT	3800474	11130	0.498763347	1.413001843	1.413001843	0.151050553	0.393745861	1.313800173		0.317342858	0	0	0.498763347	0.393745861	9.707676553		1.075507426	ZWINT	58118155-58118178:58118179-58118204	11130	3800474	10	10q21.1d	-
COX11	COX11	2630411	1353	0.080731675	1.057554252	1.057554252	0.612581704	0.393539528	1.313612288		0.017344166	0	0	0.080731675	0.393539528	7.230627202		0.805073355	COX11	50393495-50393544	1353	2630411	17	17q22b	-
MFSD10	MFSD10	3870577	10227	0.409908353	1.328601412	1.328601412	0.057698356	0.393440082	1.313521743		0.092561638	0	0	0.409908353	0.393440082	11.29221374		1.011480335	MFSD10	2902148-2902197	10227	3870577	4	4p16.3a	-
ZNF281	ZNF281	1240064	23528	0.11138477	1.08026463	1.08026463	0.620976869	0.393415925	1.313499749		0.090524676	0	0	0.11138477	0.393415925	9.546046385		0.822432308	ZNF281	200375564-200375613	23528	1240064	1	1q32.1b	-
WDFY1	WDFY1	3400612	57590	0.031136385	1.021816676	1.021816676	0.927522618	0.393048832	1.313165572		0.225960452	0	0	0.031136385	0.393048832	8.667519208		0.778132398	WDFY1	224740138-224740187	57590	3400612	2	2q36.1d	-
FAM117B	FAM117B	3120292	150864	0.738421047	1.66834892	1.66834892	0.001444387	0.392601457	1.312758427		0.088482418	0	0	0.738421047	0.392601457	8.63594586		1.270872756	FAM117B	203342628-203342677	150864	3120292	2	2q33.1g	+
DHX8	DHX8	870246	1659	0.293387081	1.225514099	1.225514099	0.020901212	0.392373371	1.312550901		0.004808735	0	0	0.293387081	0.392373371	7.472740661		0.933688818	DHX8	38957114-38957163	1659	870246	17	17q21.31b	+
RBM25	RBM25	2230424	58517	0.945360585	1.925670125	1.925670125	0.000279426	0.392308691	1.312492056		0.113193371	0	0	0.945360585	0.392308691	9.812933561		1.467186118	RBM25	72657673-72657722	58517	2230424	14	14q24.2b	+
TXN	TXN	4290543	7295	0.301373623	1.232317172	1.232317172	0.047619098	0.392093364	1.312296177		0.017738305	0	0	0.301373623	0.392093364	13.2665691		0.939054151	TXN	113013737-113013742:113018692-113018715:113018716-113018735	7295	4290543	9	9q31.3a	-
ADAL	ADAL	5910554	161823	0.28131916	1.215305618	1.215305618	0.079018663	0.392018277	1.312227879		0.02458008	0	0	0.28131916	0.392018277	7.336732733		0.926139155	ADAL	41428499-41428548	161823	5910554	15	15q15.3a	+
ZCCHC8	ZCCHC8	2760041	55596	0.486284922	1.400832948	1.400832948	0.022403817	0.39161067	1.311857185		0.084301693	0	0	0.486284922	0.39161067	8.616177906		1.067824276	ZCCHC8	122958204-122958253	55596	2760041	12	12q24.31c	-
AARSD1	AARSD1	60154	80755	0.257127941	1.195097184	1.195097184	0.127378391	0.391299306	1.31157409		0.033274361	0	0	0.257127941	0.391299306	10.54293894		0.911193042	AARSD1	38357369-38357418	80755	60154	17	17q21.31a	-
LOC440389	NA	6560707	NA	0.081391769	1.058038239	1.058038239	0.625831399	0.391293336	1.311568662		0.023507219	0	0	0.081391769	0.391293336	7.11089202		0.806696797	LOC440389	78312747-78312796	440389	6560707	16	16q23.2a	-
SERINC3	SERINC3	7380139	10955	0.192799365	1.142979371	1.142979371	0.382438952	0.391167	1.311453813		0.095198679	0	0	0.192799365	0.391167	10.18262889		0.871536122	SERINC3	43128961-43129010	10955	7380139	20	20q13.12a	-
TWISTNB	TWISTNB	5570343	221830	-0.049448579	0.966305595	-1.034869305	0.79566342	0.390862582	1.311177117		0.037737209	0	0	-0.049448579	0.390862582	8.5492098		-0.789267363	TWISTNB	19735411-19735460	221830	5570343	7	7p15.3e	-
THOC5	THOC5	3440167	8563	0.074186179	1.052767005	1.052767005	0.627035756	0.39053229	1.310876969		0.013940934	0	0	0.074186179	0.39053229	9.243746844		0.803101305	THOC5	29904486-29904509:29907095-29907120	8563	3440167	22	22q12.2a	-
FAM126B	FAM126B	4880110	285172	0.387351977	1.307990423	1.307990423	0.005597059	0.390069446	1.310456482		0.007968309	0	0	0.387351977	0.390069446	7.864729336		0.998118167	FAM126B	201552981-201553030	285172	4880110	2	2q33.1e	-
EIF4G1	EIF4G1	3930189	1981	0.364764331	1.287671267	1.287671267	0.015714235	0.389820405	1.310230289		0.015450551	0	0	0.364764331	0.389820405	11.28784026		0.982782399	EIF4G1	185535478-185535527	1981	3930189	3	3q27.1b	+
OAT	OAT	7610561	4942	0.318690719	1.247198172	1.247198172	0.182535035	0.389579994	1.310011969		0.136153496	0	0	0.318690719	0.389579994	10.34516054		0.952050975	OAT	126076414-126076463	4942	7610561	10	10q26.13d	-
OAZ1	OAZ1	7100239	4946	0.299395955	1.230629051	1.230629051	0.090974521	0.389297717	1.309755679		0.042943903	0	0	0.299395955	0.389297717	14.77545362		0.939586726	OAZ1	2224160-2224209	4946	7100239	19	19p13.3g	+
TIA1	TIA1	5310358	7072	0.683349587	1.605863855	1.605863855	0.000130812	0.389254319	1.30971628		0.019335214	0	0	0.683349587	0.389254319	10.11168583		1.226115823	TIA1	70292829-70292878	7072	5310358	2	2p14a	-
SFRS14	SFRS14	5090253	10147	0.03859358	1.027112052	1.027112052	0.904146764	0.389164665	1.309634892		0.20238875	0	0	0.03859358	0.389164665	7.130981107		0.784273585	SFRS14	18964481-18964530	10147	5090253	19	19p13.11b	-
C17ORF65	C17orf65	20131	339201	0.33832985	1.264292126	1.264292126	0.101706353	0.389027329	1.309510229		0.083463672	0	0	0.33832985	0.389027329	7.595870323		0.965469455	C17ORF65	42253764-42253813	339201	20131	17	17q21.31c	-
ARMC8	ARMC8	2510575	25852	0.578918481	1.493729052	1.493729052	9.6273E-05	0.388843103	1.309343021		0.005370006	0	0	0.578918481	0.388843103	7.991695167		1.140823319	ARMC8	137963960-137964009	25852	2510575	3	3q22.3b-q22.3c	+
HEY1	HEY1	6220201	23462	0.457074605	1.372755417	1.372755417	0.001761055	0.38877771	1.309283674		0.008896029	0	0	0.457074605	0.38877771	7.032969992		1.048478221	HEY1	80840033-80840082	23462	6220201	8	8q21.13a	-
C16ORF48	C16orf48	2760706	84080	0.525805916	1.43973762	1.43973762	0.062266192	0.388769463	1.309276189		0.213571752	0	0	0.525805916	0.388769463	10.09563036		1.099643934	C16ORF48	67696872-67696921	84080	2760706	16	16q22.1b	-
C19ORF12	NA	6380681	NA	0.492030491	1.406422924	1.406422924	0.016718119	0.388725476	1.30923627		0.073978395	0	0	0.492030491	0.388725476	9.00205186		1.074231562	C19ORF12	34883976-34884025	83636	6380681	19	19q12c	-
MGC3020	NA	2690189	NA	0.326976874	1.254382097	1.254382097	0.091292655	0.388421009	1.308959998		0.064256699	0	0	0.326976874	0.388421009	7.111318483		0.958304378	MGC3020	31625980-31626029	79014	2690189	16		+
FAHD1	FAHD1	450161	81889	1.068173528	2.096777137	2.096777137	0.000121053	0.388403517	1.308944128		0.131971697	1	0	1.068173528	0.388403517	9.954283182		1.601884368	FAHD1	1818816-1818865	81889	450161	16	16p13.3e	+
DTNA	DTNA	7320072	1837	-0.184166667	0.880157328	-1.136160512	0.402690765	0.387872241	1.308462194		0.096581562	0	0	-0.184166667	0.387872241	6.988152612		-0.868317416	DTNA	30654796-30654830:30654831-30654845	1837	7320072	18	18q12.1g	+
ZCWPW1	ZCWPW1	2470577	55063	0.086006424	1.061427936	1.061427936	0.700485344	0.387797212	1.308394148		0.086817959	0	0	0.086006424	0.387797212	6.918823563		0.81124479	ZCWPW1	99998553-99998602	55063	2470577	7	7q22.1c	-
SLC27A2	SLC27A2	4670138	11001	0.069837535	1.049598479	1.049598479	0.79687539	0.387728382	1.308331727		0.15063351	0	0	0.069837535	0.387728382	8.018673787		0.802241861	SLC27A2	48315450-48315499	11001	4670138	15	15q21.2a	+
C9ORF156	C9orf156	3440446	51531	0.326401552	1.25388197	1.25388197	0.099075999	0.38759306	1.308209014		0.071230649	0	0	0.326401552	0.38759306	8.267996254		0.958472199	C9ORF156	100667009-100667014:100667015-100667058	51531	3440446	9	9q22.33b	-
ITGB1	ITGB1	610452	3688	0.020257045	1.014140153	1.014140153	0.944426859	0.387369486	1.308006297		0.150760394	0	0	0.020257045	0.387369486	9.892466507		0.775332776	ITGB1	33229489-33229538	3688	610452	10	10p11.22b	-
DPF2	DPF2	3890274	5977	0.317334557	1.246026332	1.246026332	0.013578886	0.387248807	1.307896889		0.005399005	0	0	0.317334557	0.387248807	10.19409012		0.952694622	DPF2	64876749-64876798	5977	3890274	11	11q13.1c	+
SLC39A3	SLC39A3	5670136	29985	0.332935041	1.259573265	1.259573265	0.024646489	0.387152619	1.307809691		0.015132925	0	0	0.332935041	0.387152619	7.032263864		0.963116632	SLC39A3	2734765-2734814	29985	5670136	19	19p13.3g	-
AMACR	AMACR	520544	23600	0.548669387	1.462735977	1.462735977	0.001612247	0.387104944	1.307766474		0.026116072	0	0	0.548669387	0.387104944	7.228788417		1.11849937	AMACR	34040506-34040555	23600	520544	5	5p13.3a	-
DHX40	DHX40	5670349	79665	0.342096853	1.267597617	1.267597617	0.003239486	0.386807813	1.30749716		0.00183674	0	0	0.342096853	0.386807813	7.640002082		0.969484031	DHX40	55039267-55039315:55039316-55039316	79665	5670349	17	17q23.1a	+
H2AFJ	H2AFJ	5310411	55766	0.109776885	1.079061345	1.079061345	0.722669879	0.386412832	1.307139243		0.224932558	0	0	0.109776885	0.386412832	8.721061505		0.825513694	H2AFJ	14818948-14818997	55766	5310411	12	12p12.3e	+
LSM4	LSM4	3840594	25804	0.393776719	1.313828275	1.313828275	0.115853642	0.386198408	1.30694498		0.161806807	0	0	0.393776719	0.386198408	11.91817936		1.005266706	LSM4	18278959-18279008	25804	3840594	19	19p13.11c	-
GGH	GGH	160615	8836	0.000334705	1.000232027	1.000232027	0.99863199	0.385863354	1.306641488		0.038227816	0	0	0.000334705	0.385863354	8.927343341		0.765498444	GGH	64090326-64090375	8836	160615	8	8q12.3b	-
TRIM52	TRIM52	6130044	84851	0.024357443	1.017026621	1.017026621	0.920408077	0.385846353	1.306626091		0.08875949	0	0	0.024357443	0.385846353	7.10840688		0.77836087	TRIM52	180683721-180683770	84851	6130044	5	5q35.3g	-
FUK	FUK	6180204	197258	0.30338085	1.234032893	1.234032893	0.067840594	0.385806853	1.306590317		0.03254125	0	0	0.30338085	0.385806853	8.294283162		0.944468114	FUK	69071564-69071613	197258	6180204	16	16q22.1f	+
NCAPG	NCAPG	1450280	64151	0.622306464	1.539334178	1.539334178	0.085576019	0.385530205	1.306339792		0.350371828	0	0	0.622306464	0.385530205	10.04979798		1.178356648	NCAPG	17453041-17453090	64151	1450280	4	4p15.32b	+
PPP2R4	PPP2R4	6040114	5524	0.286923013	1.220035403	1.220035403	0.083928378	0.385434249	1.306252908		0.032890689	0	0	0.286923013	0.385434249	10.57522177		0.933996315	PPP2R4	130950973-130951022	5524	6040114	9	9q34.11c	+
RBM9	RBM9	1260139	23543	0.069125522	1.049080599	1.049080599	0.833611877	0.385054243	1.305908886		0.24326976	0	0	0.069125522	0.385054243	7.706735203		0.803333686	RBM9	36140281-36140296:36141970-36142003	23543	1260139	22	22q12.3c-q12.3d	-
FBXO9	FBXO9	4050634	26268	0.569834767	1.484353556	1.484353556	0.006813385	0.384738449	1.305623065		0.077945533	0	0	0.569834767	0.384738449	7.578840421		1.136892872	FBXO9	52930463-52930512	26268	4050634	6	6p12.1d	+
CLN5	NA	1740040	NA	0.122086274	1.088307521	1.088307521	0.688357618	0.384313988	1.305238989		0.225332943	0	0	0.122086274	0.384313988	7.586663201		0.833799427	CLN5	76474488-76474537	1203	1740040	13	13q22.3a	+
SLC35B2	SLC35B2	1580402	347734	0.324574712	1.252295224	1.252295224	0.046820673	0.384287298	1.305214842		0.02968648	0	0	0.324574712	0.384287298	10.24491137		0.959455243	SLC35B2	44330087-44330136	347734	1580402	6	6p21.1b	-
ATP6V1E1	ATP6V1E1	6860543	529	0.125327709	1.09075547	1.09075547	0.635061565	0.38423318	1.305165882		0.162572049	0	0	0.125327709	0.38423318	10.26175242		0.835721715	ATP6V1E1	18075124-18075173	529	6860543	22	22q11.21a	-
MGC57346	NA	240152	NA	0.890497234	1.853814942	1.853814942	2.85904E-05	0.384123727	1.305066866		0.039686954	0	0	0.890497234	0.384123727	8.678992543		1.420475065	MGC57346	41070908-41070957	401884	240152	17	17q21.31d	+
TNFAIP3	TNFAIP3	3360681	7128	0.200892022	1.149408818	1.149408818	0.335290856	0.383916616	1.304879527		0.08472883	0	0	0.200892022	0.383916616	7.836322298		0.880854358	TNFAIP3	138204034-138204083	7128	3360681	6	6q23.3d	+
ST3GAL5	ST3GAL5	5260403	8869	0.632085995	1.549804239	1.549804239	0.003796424	0.383803738	1.304777436		0.085280549	0	0	0.632085995	0.383803738	8.095061377		1.18779203	ST3GAL5	86066583-86066632	8869	5260403	2	2p11.2f	-
AP1M1	AP1M1	2190241	8907	0.358902523	1.28244995	1.28244995	0.01202666	0.383745046	1.304724355		0.01148926	0	0	0.358902523	0.383745046	10.83688801		0.982927884	AP1M1	16207075-16207124	8907	2190241	19	19p13.11f	+
TNFRSF25	TNFRSF25	3990224	8718	0.25702914	1.195015342	1.195015342	0.269057075	0.38373169	1.304712277		0.127520969	0	0	0.25702914	0.38373169	9.657829332		0.915922508	TNFRSF25	6444014-6444063	8718	3990224	1	1p36.31a	-
DFFA	NA	50224	NA	0.36805825	1.290614599	1.290614599	0.201624862	0.383482257	1.304486719		0.231480093	0	0	0.36805825	0.383482257	9.249671933		0.98936584	DFFA	10520915-10520964	1676	50224	1	1p36.22c	-
MAP3K7	MAP3K7	1260288	6885	0.488873116	1.403348297	1.403348297	0.003291425	0.383146881	1.304183508		0.024081593	0	0	0.488873116	0.383146881	9.371483664		1.076035917	MAP3K7	91282643-91282692	6885	1260288	6	6q15e	-
RYK	NA	770372	NA	0.497818799	1.412077038	1.412077038	0.003221447	0.382997809	1.304048755		0.026167732	0	0	0.497818799	0.382997809	7.260588335		1.082840678	RYK	135360789-135360838	6259	770372	3	3q22.1e	-
KLHL8	NA	7100349	NA	0.930700039	1.906200718	1.906200718	3.40292E-05	0.38285555	1.303920174		0.053037705	0	0	0.930700039	0.38285555	8.528736378		1.461899859	KLHL8	88301248-88301297	57563	7100349	4	4q22.1a	-
HPRT1	HPRT1	7610286	3251	0.315272724	1.244246841	1.244246841	0.050321288	0.38263268	1.303718757		0.028459039	0	0	0.315272724	0.38263268	10.92312946		0.954382863	HPRT1	133455271-133455286:133460086-133460119	3251	7610286	X	Xq26.2b	+
APP	APP	650110	351	0.062670071	1.044396893	1.044396893	0.864139075	0.382557844	1.303651132		0.293683581	0	0	0.062670071	0.382557844	10.08545719		0.801132195	APP	26185961-26186010	351	650110	21	21q21.3a	-
ZFR	ZFR	6060215	51663	0.333243661	1.25984274	1.25984274	0.006144364	0.382228767	1.303353805		0.003398814	0	0	0.333243661	0.382228767	9.340258784		0.966616076	ZFR	32403320-32403369	51663	6060215	5	5p13.3b	-
MTX2	MTX2	2480044	10651	0.616161032	1.532791039	1.532791039	0.000236275	0.381709231	1.302884532		0.016564917	0	0	0.616161032	0.381709231	8.984245016		1.176459618	MTX2	176903570-176903619	10651	2480044	2	2q31.1i	+
GAK	GAK	7210767	2580	0.398220284	1.317881163	1.317881163	0.002666587	0.38149019	1.302686733		0.005613555	0	0	0.398220284	0.38149019	10.4722118		1.011663917	GAK	833106-833155	2580	7210767	4	4p16.3c	-
RNF34	RNF34	650709	80196	0.493461787	1.407818927	1.407818927	0.002988465	0.38131102	1.302524961		0.024178863	0	0	0.493461787	0.38131102	11.02130363		1.080838348	RNF34	120346322-120346371	80196	650709	12	12q24.31b	+
PPAPDC2	PPAPDC2	6370594	403313	0.68512457	1.607840805	1.607840805	0.002366954	0.380855804	1.302114038		0.093849522	0	0	0.68512457	0.380855804	7.519060864		1.23479262	PPAPDC2	4654855-4654904	403313	6370594	9	9p24.1c	+
YY1AP1	NA	6450626	NA	0.15609921	1.114270274	1.114270274	0.400245228	0.38081718	1.302079178		0.052563435	0	0	0.15609921	0.38081718	6.94315733		0.855762301	YY1AP1	153915631-153915680	55249	6450626	1	1q22b	-
NIPSNAP1	NIPSNAP1	5490131	8508	0.104596415	1.075193569	1.075193569	0.547749951	0.380795128	1.302059276		0.035426403	0	0	0.104596415	0.380795128	9.596922805		0.825763918	NIPSNAP1	28280956-28281005	8508	5490131	22	22q12.2a	-
TSC22D2	TSC22D2	2450082	9819	0.397002443	1.316769152	1.316769152	0.027636351	0.380757536	1.302025348		0.047714504	0	0	0.397002443	0.380757536	8.975591164		1.011323745	TSC22D2	150177447-150177496	9819	2450082	3	3q25.1b	+
SUMF2	NA	6110253	NA	0.353854332	1.27797032	1.27797032	0.034893522	0.380724346	1.301995395		0.034817596	0	0	0.353854332	0.380724346	12.12915286		0.981547497	SUMF2	56115785-56115834	25870	6110253	7	7p11.2b	+
PRKCZ	NA	2750324	NA	0.417038805	1.335184216	1.335184216	0.032236719	0.380500981	1.30179383		0.06790257	0	0	0.417038805	0.380500981	7.342197095		1.025649519	PRKCZ	2087496-2087531:2090817-2090830	5590	2750324	1	1p36.33a	+
SGSM2	SGSM2	1940273	9905	0.41884498	1.33685684	1.33685684	0.09071523	0.379850091	1.301206642		0.163103124	0	0	0.41884498	0.379850091	9.190529545		1.027397799	SGSM2	2230980-2231029	9905	1940273	17	17p13.3c	+
LOC730995	LOC400986	6480274	400986	0.126826269	1.091889052	1.091889052	0.687433115	0.379693949	1.30106582		0.249895884	0	0	0.126826269	0.379693949	7.680838161		0.839226605	LOC730995		730995	6480274
CYB5B	CYB5B	510474	80777	0.481707777	1.396395659	1.396395659	0.005279039	0.379548923	1.300935038		0.033220218	0	0	0.481707777	0.379548923	11.96187297		1.073378469	CYB5B	68055009-68055058	80777	510474	16	16q22.1e	+
SGOL2	SGOL2	3520754	151246	0.438651408	1.355336803	1.355336803	0.026817938	0.379536361	1.30092371		0.072706393	0	0	0.438651408	0.379536361	8.217207509		1.041826506	SGOL2	201146843-201146892	151246	3520754	2	2q33.1e	+
PDCL	PDCL	5550343	5082	0.433062184	1.350096176	1.350096176	0.002411044	0.379482331	1.300874991		0.009428277	0	0	0.433062184	0.379482331	7.734749155		1.037836984	PDCL	125581761-125581810	5082	5550343	9	9q33.2b	-
LAGE3	LAGE3	1240482	8270	0.504682067	1.418810652	1.418810652	0.001808435	0.379460193	1.300855029		0.019902017	0	0	0.504682067	0.379460193	12.30460632		1.090675456	LAGE3	153706351-153706397:153706622-153706624	8270	1240482	X	Xq28g	-
C2ORF43	C2orf43	6860273	60526	0.491849458	1.406246454	1.406246454	0.001019642	0.379335067	1.30074221		0.011008418	0	0	0.491849458	0.379335067	8.094327952		1.081110802	C2ORF43	20885221-20885270	60526	6860273	2	2p24.1c	-
SHMT1	SHMT1	2690528	6470	0.67806332	1.599990479	1.599990479	0.070183453	0.379194374	1.300615367		0.376464824	0	0	0.67806332	0.379194374	9.978045262		1.23017959	SHMT1	18231380-18231429	6470	2690528	17	17p11.2f	-
YEATS2	YEATS2	5260537	55689	0.549600492	1.46368032	1.46368032	0.005296995	0.378843761	1.300299321		0.061448164	0	0	0.549600492	0.378843761	8.75998737		1.125648762	YEATS2	185012751-185012800	55689	5260537	3	3q27.1a	+
NEUROG2	NEUROG2	7610746	63973	0.315197548	1.244182007	1.244182007	0.016874672	0.378718005	1.300185982		0.007840671	0	0	0.315197548	0.378718005	7.078970696		0.956926182	NEUROG2	113654267-113654316	63973	7610746	4	4q25f	-
WAC	WAC	6660673	51322	0.777074694	1.71365263	1.71365263	0.004473113	0.378321781	1.299828946		0.184755983	0	0	0.777074694	0.378321781	10.54827893		1.318367801	WAC	28949297-28949346	51322	6660673	10	10p11.23c	+
UBE2Z	UBE2Z	650372	65264	0.099013417	1.071040784	1.071040784	0.571278353	0.378176408	1.299697976		0.037387217	0	0	0.099013417	0.378176408	7.432466656		0.824068979	UBE2Z		65264	650372		17q21.32c
PSAP	PSAP	6200086	5660	0.154111016	1.112735742	1.112735742	0.47327287	0.37806051	1.29959357		0.093903851	0	0	0.154111016	0.37806051	12.69154196		0.856218258	PSAP	73576127-73576176	5660	6200086	10	10q22.1e	-
ALDH5A1	ALDH5A1	2640274	7915	0.024195312	1.016912333	1.016912333	0.898584025	0.377580501	1.299161244		0.03364389	0	0	0.024195312	0.377580501	6.988788633		0.782745281	ALDH5A1	24537360-24537409	7915	2640274	6	6p22.2b	+
PIR	PIR	2120037	8544	0.149659658	1.109307748	1.109307748	0.580520314	0.377550502	1.299134231		0.186020029	0	0	0.149659658	0.377550502	9.189174944		0.853882317	PIR	15421261-15421310	8544	2120037	X	Xp22.2	-
C11ORF68	C11orf68	4050446	83638	-0.239007469	0.847328048	-1.180180453	0.15264405	0.37749912	1.299087963		0.037841937	0	0	-0.239007469	0.37749912	7.675764452		-0.90846847	C11ORF68	65441094-65441143	83638	4050446	11	11q13.1d	-
LOC642489	NA	5260156	NA	0.264927323	1.201575517	1.201575517	0.22317329	0.377487603	1.299077592		0.108974667	0	0	0.264927323	0.377487603	11.20699953		0.924945149	LOC642489	63980416-63980465	642489	5260156	6	6q12a	+
SLC35F4	SLC35F4	2640296	341880	0.121829247	1.088113648	1.088113648	0.636455992	0.377436609	1.299031675		0.159357323	0	0	0.121829247	0.377436609	7.606299284		0.837634423	SLC35F4		341880	2640296		14q23.1a
HS.567759	NA	1820768	NA	0.508752609	1.422819458	1.422819458	0.000712252	0.376630684	1.298306207		0.011121845	0	0	0.508752609	0.376630684	7.353771275		1.095904379	HS.567759	91703784-91703833	NA	1820768	8		-
RNFT1	RNFT1	780608	51136	0.356538147	1.280349914	1.280349914	0.073550524	0.376619431	1.29829608		0.08121314	0	0	0.356538147	0.376619431	8.082820993		0.98617714	RNFT1	58040308-58040357	51136	780608	17	17q23.1a	-
MIB1	MIB1	4810368	57534	0.73478748	1.664152309	1.664152309	0.001970854	0.376612042	1.29828943		0.115184006	0	0	0.73478748	0.376612042	8.090258581		1.281803787	MIB1	17704303-17704352	57534	4810368	18	18q11.2a	+
FOXO4	FOXO4	4480575	4303	0.372258894	1.294377912	1.294377912	0.030132575	0.376311058	1.298018601		0.040687319	0	0	0.372258894	0.376311058	7.642007992	Ku70 interacts with FOXO4 to coordinate a conserved cell stress response. Regul bla p27	0.997195195	FOXO4	70240007-70240056	4303	4480575	X	Xq13.1c	+
PSPH	PSPH	3800520	5723	0.127510689	1.092407171	1.092407171	0.608451542	0.376219565	1.297936286		0.146710899	0	0	0.127510689	0.376219565	8.311487154		0.841649304	PSPH	56086453-56086502	5723	3800520	7	7p11.2b	-
SH3TC1	SH3TC1	2490309	54436	0.017198959	1.011992753	1.011992753	0.936088441	0.376120153	1.297846852		0.056374137	0	0	0.017198959	0.376120153	6.884639018		0.779747434	SH3TC1	8242502-8242551	54436	2490309	4	4p16.1d	+
MED30	MED30	1230292	90390	0.483440521	1.398073803	1.398073803	0.004311013	0.375981408	1.297722043		0.030708518	0	0	0.483440521	0.375981408	9.319834194		1.077329163	MED30	118612188-118612237	90390	1230292	8	8q24.11b	+
TIMM44	TIMM44	7550402	10469	0.340260169	1.265984875	1.265984875	0.015867561	0.37580328	1.297561824		0.012694388	0	0	0.340260169	0.37580328	8.961388023		0.975664397	TIMM44	7991986-7992035	10469	7550402	19	19p13.2e	-
DLD	DLD	1260195	1738	0.62982596	1.547378313	1.547378313	0.021506197	0.375744825	1.297509251		0.207586418	0	0	0.62982596	0.375744825	10.45329792		1.192575939	DLD	107346975-107347024	1738	1260195	7	7q31.1a	+
SMC4	NA	5910689	NA	0.71948351	1.646592443	1.646592443	0.016409888	0.375623961	1.297400555		0.250861806	0	0	0.71948351	0.375623961	11.59977283		1.269147325	SMC4	160152343-160152392	10051	5910689	3	3q26.1a	+
TRIM37	TRIM37	4730564	4591	0.661608576	1.581845366	1.581845366	0.001932783	0.375445913	1.297240448		0.079364606	0	0	0.661608576	0.375445913	7.721341215		1.219392572	TRIM37	54431130-54431179	4591	4730564	17	17q22d	-
INO80	INO80	3890048	54617	0.525897101	1.43982862	1.43982862	0.001455553	0.375432872	1.297228722		0.022828497	0	0	0.525897101	0.375432872	7.408383807	Mediates end resection in DSB repair	1.109926566	INO80	41271358-41271407	54617	3890048	15	15q15.1b	-
PSMA1	PSMA1	7560025	5682	0.300033786	1.231173246	1.231173246	0.018955547	0.375391729	1.297191728		0.006893534	0	0	0.300033786	0.375391729	12.23670991		0.949106612	PSMA1	14483345-14483370:14485778-14485801	5682	7560025	11	11p15.2b	-
C14ORF179	C14orf179	3170458	112752	0.183501948	1.135637148	1.135637148	0.431622054	0.375271996	1.297084075		0.129760842	0	0	0.183501948	0.375271996	7.94403083		0.87553087	C14ORF179	75619372-75619385:75619554-75619589	112752	3170458	14	14q24.3b	+
ANKMY2	ANKMY2	4890136	57037	0.458853407	1.37444903	1.37444903	0.006431786	0.375195882	1.297015645		0.031665161	0	0	0.458853407	0.375195882	7.724366394		1.059701196	ANKMY2	16640063-16640112	57037	4890136	7	7p21.1c-p21.1b	-
ABCC5	ABCC5	7610050	10057	0.383021677	1.304070329	1.304070329	0.052297524	0.375116904	1.296944644		0.07904351	0	0	0.383021677	0.375116904	8.728591672		1.005494209	ABCC5	185184354-185184403	10057	7610050	3	3q27.1b	-
RAVER1	RAVER1	7560328	125950	-0.28253093	0.822147452	-1.216326825	0.137414822	0.375114351	1.296942349		0.069409596	0	0	-0.28253093	0.375114351	8.451460931		-0.93784186	RAVER1	10288082-10288131	125950	7560328	19	19p13.2c	-
AURKA	AURKA	4730605	6790	1.272558327	2.415895961	2.415895961	3.53922E-05	0.375018796	1.29685645		0.174500735	1	0	1.272558327	0.375018796	10.30979015		1.862886182	AURKA	54944638-54944687	6790	4730605	20	20q13.2d-q13.31a	-
RPA1	NA	1510440	NA	0.193766159	1.143745572	1.143745572	0.464328529	0.375016272	1.296854182		0.185105192	0	0	0.193766159	0.375016272	10.38224868		0.881938454	RPA1	1747890-1747939	6117	1510440	17	17p13.3d	+
SNRPD3	SNRPD3	4290544	6634	0.215852893	1.161390303	1.161390303	0.436205194	0.374847743	1.296702698		0.210176977	0	0	0.215852893	0.374847743	8.679366016		0.895648867	SNRPD3	23298253-23298302	6634	4290544	22	22q11.23b	+
ALG13	ALG13	6660411	79868	0.38431856	1.305243125	1.305243125	0.096356224	0.374753397	1.296617902		0.138437963	0	0	0.38431856	0.374753397	11.12219165		1.006652093	ALG13	110814959-110814987:110817771-110817791	79868	6660411	X	Xq23a	+
BNIP3L	BNIP3L	2640192	665	0.014794607	1.010307601	1.010307601	0.970891108	0.374572435	1.296455273		0.341052024	0	0	0.014794607	0.374572435	9.005419742		0.779284579	BNIP3L	26269939-26269988	665	2640192	8	8p21.2b	+
GNA13	GNA13	3800730	10672	0.318915091	1.247392156	1.247392156	0.099011854	0.37454528	1.296430871		0.074466539	0	0	0.318915091	0.37454528	9.919027386		0.962174061	GNA13	60437806-60437855	10672	3800730	17	17q24.1a	-
CSE1L	CSE1L	7000634	1434	0.311118517	1.240669214	1.240669214	0.210264268	0.374544629	1.296430286		0.169439346	0	0	0.311118517	0.374544629	11.88691306		0.956988762	CSE1L	47144907-47144907:47146293-47146341	1434	7000634	20	20q13.13c	+
HIST1H4C	HIST1H4C	3890349	8364	0.452150131	1.368077662	1.368077662	0.233921676	0.374371693	1.296274892		0.38919301	0	0	0.452150131	0.374371693	13.77441986		1.055391623	HIST1H4C	26104435-26104484	8364	3890349	6	6p22.1d	+
TAGLN	TAGLN	650678	6876	-0.203200647	0.868621371	-1.151249594	0.224339834	0.374069757	1.296003628		0.038527286	0	0	-0.203200647	0.374069757	7.495725756		-0.888307385	TAGLN	116580580-116580629	6876	650678	11	11q23.3b	+
TCFL5	TCFL5	1510154	10732	-0.065400339	0.955680086	-1.046375262	0.651232697	0.373530725	1.295519495		0.012359805	0	0	-0.065400339	0.373530725	7.369245548		-0.807687778	TCFL5	61472809-61472858	10732	1510154	20	20q13.33d	-
PPIG	PPIG	5340341	9360	0.329075456	1.256208081	1.256208081	0.044590203	0.373519888	1.295509763		0.034782437	0	0	0.329075456	0.373519888	9.731593618		0.969663153	PPIG	170201810-170201859	9360	5340341	2	2q31.1a	+
SFRS6	SFRS6	3060110	6431	0.382582994	1.303673858	1.303673858	0.09610071	0.373450951	1.295447861		0.137703545	0	0	0.382582994	0.373450951	12.91173061		1.006349926	SFRS6	41525549-41525598	6431	3060110	20	20q13.11b	+
EIF4A3	EIF4A3	5270110	9775	0.416968695	1.335119333	1.335119333	0.005553989	0.372560532	1.294648568		0.017005088	0	0	0.416968695	0.372560532	12.08819241		1.031260039	EIF4A3	78109236-78109285	9775	5270110	17	17q25.3d	-
LOC653381	NA	5720470	NA	0.513602251	1.427610336	1.427610336	0.0144282	0.372511567	1.294604628		0.092478987	0	0	0.513602251	0.372511567	11.43017884		1.102738477	LOC653381	42905278-42905327	653381	5720470	15	15q21.1a	-
TOP2A	TOP2A	3990619	7153	0.725212445	1.653144053	1.653144053	0.05771451	0.37243894	1.294539458		0.396323785	0	0	0.725212445	0.37243894	10.75279356		1.27701326	TOP2A	38545066-38545115	7153	3990619	17	17q21.2a	-
CISD1	CISD1	6220441	55847	0.302027912	1.232876178	1.232876178	0.019265838	0.372212709	1.294336476		0.007765603	0	0	0.302027912	0.372212709	12.42584039		0.952515981	CISD1	59717475-59717524	55847	6220441	10	10q21.1e	+
FAM110A	FAM110A	6400402	83541	0.262974116	1.199949853	1.199949853	0.142414882	0.372013734	1.294157975		0.055873191	0	0	0.262974116	0.372013734	8.036595364		0.927205084	FAM110A	774496-774545	83541	6400402	20	20p13f	+
YWHAZ	YWHAZ	4180343	7534	0.365330153	1.288176388	1.288176388	0.017346753	0.371383282	1.293592556		0.022930997	0	0	0.365330153	0.371383282	12.69686848	14-3-3 zeta/DELTA	0.99581308	YWHAZ	102000462-102000511	7534	4180343	8	8q22.3a	-
PUS1	PUS1	6100735	80324	0.519321083	1.433280603	1.433280603	0.003881161	0.371059948	1.293302671		0.043338744	0	0	0.519321083	0.371059948	8.509779148		1.108232926	PUS1	130992269-130992318	80324	6100735	12	12q24.33c	+
MARCH7	MARCH7	7560594	64844	0.777226152	1.713832543	1.713832543	0.000970381	0.370966055	1.293218504		0.110081202	0	0	0.777226152	0.370966055	10.80990477		1.325245918	MARCH7	160332978-160333027	64844	7560594	2	2q24.2a	+
RCOR3	RCOR3	3800041	55758	0.429316118	1.346595098	1.346595098	0.033207235	0.370918307	1.293175703		0.086448296	0	0	0.429316118	0.370918307	9.227717956		1.04130869	RCOR3	209555716-209555765	55758	3800041	1	1q32.2c-q32.3a	+
ATIC	ATIC	1770546	471	0.256192654	1.194322663	1.194322663	0.058242736	0.370651213	1.292936313		0.012291742	0	0	0.256192654	0.370651213	11.5163639		0.92372892	ATIC	215922199-215922217:215922504-215922534	471	1770546	2	2q35a	+
ASPM	ASPM	6130441	259266	1.216698105	2.32414182	2.32414182	0.008429885	0.3705832	1.292875361		0.47692075	0	0	1.216698105	0.3705832	10.22760004		1.797653424	ASPM	195320084-195320133	259266	6130441	1	1q31.3c	-
LIMS1	NA	990358	NA	0.506916125	1.421009426	1.421009426	0.139385959	0.370453329	1.292758982		0.344023905	0	0	0.506916125	0.370453329	9.887915464		1.099206771	LIMS1		3987	990358		2q12.3c-q13a
ZBED1	ZBED1	4180468	9189	0.249380747	1.188696777	1.188696777	0.163630999	0.370172358	1.292507237		0.05669679	0	0	0.249380747	0.370172358	10.02878934		0.919682879	ZBED1	2417070-2417119	9189	4180468	Y	Xp22.33c,Yp11.31b	-
MKRN2	MKRN2	360753	23609	0.831113847	1.779058372	1.779058372	2.3387E-05	0.370053924	1.292401137		0.030633561	0	0	0.831113847	0.370053924	9.247455543		1.376552776	MKRN2	12599586-12599635	23609	360753	3	3p25.1d	+
PIR	PIR	1770402	8544	0.205432503	1.153031961	1.153031961	0.496519645	0.370026649	1.292376703		0.256869018	0	0	0.205432503	0.370026649	8.809144805		0.892179469	PIR	15474053-15474102	8544	1770402	X	Xp22.2	-
FRYL	FRYL	6480743	285527	0.536282655	1.450230936	1.450230936	0.001002262	0.369121344	1.291565979		0.021999927	0	0	0.536282655	0.369121344	7.335948293		1.122846963	FRYL	48499667-48499716	285527	6480743	4	4p12a	-
GMCL1	GMCL1	3290717	64395	0.686341024	1.609197079	1.609197079	0.001509008	0.36908373	1.291532305		0.086769519	0	0	0.686341024	0.36908373	8.537435976		1.245959603	GMCL1	69950440-69950489	64395	3290717	2	2p14a	+
NBPF10	NBPF10	1510681	100132406	1.069199622	2.098268967	2.098268967	0.000609124	0.369040811	1.291493884		0.235330487	1	0	1.069199622	0.369040811	10.9095382		1.624683626	NBPF10		440673	1510681
USP6NL	USP6NL	2470053	9712	0.100794705	1.072364009	1.072364009	0.478962968	0.368989661	1.291448095		0.014308715	0	0	0.100794705	0.368989661	7.005894389		0.830357808	USP6NL	11543061-11543110	9712	2470053	10	10p14a	-
PANX1	PANX1	1940343	24145	0.455595657	1.371348887	1.371348887	0.016123477	0.368838144	1.29131247		0.064988666	0	0	0.455595657	0.368838144	7.006356269		1.061980674	PANX1	93554299-93554348	24145	1940343	11	11q21b	+
MYO5C	MYO5C	1980246	55930	0.373106791	1.295138864	1.295138864	0.223007941	0.368239669	1.290776904		0.282172612	0	0	0.373106791	0.368239669	8.376409604		1.003379329	MYO5C	52484758-52484807	55930	1980246	15	15q21.2c	-
COMMD2	NA	6560020	NA	0.565373071	1.479770118	1.479770118	0.000547981	0.368092137	1.290644914		0.02084927	0	0	0.565373071	0.368092137	10.34235633		1.146535428	COMMD2	150941394-150941443	51122	6560020	3	3q25.1a	-
RTN4IP1	RTN4IP1	1240477	84816	0.692990987	1.616631637	1.616631637	0.000117801	0.36805367	1.290610502		0.026934252	0	0	0.692990987	0.36805367	8.069011049		1.252610013	RTN4IP1	107142288-107142337	84816	1240477	6	6q21c	-
PDXP	PDXP	3180273	57026	0.472132974	1.387158818	1.387158818	0.001423524	0.367816999	1.290398797		0.013277881	0	0	0.472132974	0.367816999	11.58432746		1.074984587	PDXP	36392700-36392749	57026	3180273	22	22q13.1a	+
SLC26A11	SLC26A11	7040647	284129	0.285859265	1.219136161	1.219136161	0.091536875	0.367806358	1.29038928		0.045398918	0	0	0.285859265	0.367806358	7.072953843		0.944781688	SLC26A11		284129	7040647		17q25.3d-q25.3e
HMGB3	HMGB3	7570050	3149	0.076850884	1.054713297	1.054713297	0.71292115	0.367533188	1.290144971		0.081057607	0	0	0.076850884	0.367533188	8.258923353		0.817515334	HMGB3	149909484-149909533	3149	7570050	X	Xq28c-q28d	+
PXMP2	NA	5820324	NA	0.312901621	1.242203572	1.242203572	0.118293349	0.367474227	1.290092246		0.091944349	0	0	0.312901621	0.367474227	8.593255772		0.962879651	PXMP2	131774402-131774451	5827	5820324	12	12q24.33d	+
SPINT2	SPINT2	1240730	10653	0.145374076	1.106017395	1.106017395	0.551020199	0.367073138	1.289733633		0.151181027	0	0	0.145374076	0.367073138	11.79943466		0.857554899	SPINT2	43474613-43474662	10653	1240730	19	19q13.2a	+
NIPSNAP3A	NIPSNAP3A	2490100	25934	0.119472039	1.08633724	1.08633724	0.574563304	0.367060131	1.289722005		0.096678621	0	0	0.119472039	0.367060131	8.077787212		0.842303408	NIPSNAP3A	106556744-106556793	25934	2490100	9	9q31.1d	+
PSMA5	PSMA5	5080451	5686	0.255228676	1.193524909	1.193524909	0.043972461	0.366746415	1.289441584		0.008389801	0	0	0.255228676	0.366746415	12.32930287		0.925613788	PSMA5	109944690-109944712:109952550-109952576	5686	5080451	1	1p13.3b	-
LOC199800	NA	5960735	NA	-0.676236921	0.625795452	-1.597966231	0.000614997	0.366395625	1.289128095		0.055523474	0	0	-0.676236921	0.366395625	7.296095774		-1.239571333	LOC199800	54885435-54885484	199800	5960735	19	19q13.33b	+
BRD7	BRD7	430040	29117	0.722007613	1.649475801	1.649475801	8.1727E-06	0.366308147	1.289049931		0.008057466	0	0	0.722007613	0.366308147	9.008327248		1.279605826	BRD7	50354617-50354666	29117	430040	16	16q12.1c	-
LOC541471	NA	5550575	NA	0.178996333	1.132096024	1.132096024	0.699330235	0.365989117	1.288764909		0.469745324	0	0	0.178996333	0.365989117	8.800634276		0.878434862	LOC541471	111969111-111969160	541471	5550575	2	2q13c	-
PITRM1	PITRM1	1510072	10531	0.0457491	1.032219006	1.032219006	0.765418797	0.365702429	1.288508834		0.016930454	0	0	0.0457491	0.365702429	8.638774052		0.801095793	PITRM1	3190421-3190470	10531	1510072	10	10p15.2b	-
CCNI	CCNI	5810605	10983	0.14826499	1.108235886	1.108235886	0.407499872	0.365556058	1.288378114		0.053441631	0	0	0.14826499	0.365556058	12.42802369		0.860179069	CCNI	78188396-78188445	10983	5810605	4	4q21.1b	-
TCEA2	TCEA2	5290577	6919	0.312760378	1.242081963	1.242081963	0.051922008	0.365504393	1.288331976		0.03599785	0	0	0.312760378	0.365504393	6.962154289		0.964100858	TCEA2	62165093-62165109:62165110-62165142	6919	5290577	20	20q13.33e	+
BTBD10	BTBD10	4250544	84280	0.668077028	1.588953635	1.588953635	0.00503197	0.365414482	1.288251687		0.13887062	0	0	0.668077028	0.365414482	8.07181866		1.233418633	BTBD10	13410415-13410464	84280	4250544	11	11p15.2c	-
C6ORF52	NA	6040156	NA	-0.260653824	0.834709547	-1.19802152	0.369962215	0.365253777	1.288108194		0.251809623	0	0	-0.260653824	0.365253777	7.396462055		-0.930062805	C6ORF52		347744	6040156		6p24.2a
RAD21	RAD21	6040487	5885	0.46130058	1.376782419	1.376782419	0.129851298	0.365234125	1.288090648		0.287226368	0	0	0.46130058	0.365234125	9.734692492		1.068855225	RAD21	117932155-117932187:117933368-117933384	5885	6040487	8	8q24.11a	-
PFN1	PFN1	6940066	5216	0.3007638	1.231796386	1.231796386	0.033064903	0.364953767	1.287840359		0.016667512	0	0	0.3007638	0.364953767	14.0644393		0.956482205	PFN1	4849005-4849054	5216	6940066	17	17p13.2b	-
CSTF3	CSTF3	3420253	1479	0.134730626	1.097887802	1.097887802	0.741771695	0.364855372	1.287752528		0.402860714	0	0	0.134730626	0.364855372	9.544953956		0.85256117	CSTF3	33163300-33163308:33163431-33163471	1479	3420253	11	11p13d	-
ATP1B3	ATP1B3	3130092	483	0.180062245	1.132932765	1.132932765	0.424485717	0.364768209	1.287674728		0.127795169	0	0	0.180062245	0.364768209	10.16425351		0.879828376	ATP1B3	141595686-141595735	483	3130092	3	3q23c	+
ALDH5A1	ALDH5A1	7040327	7915	0.093496549	1.066952943	1.066952943	0.572724004	0.364284893	1.287243418		0.034440042	0	0	0.093496549	0.364284893	7.060452082		0.828866497	ALDH5A1	24536840-24536889	7915	7040327	6	6p22.2b	+
CEP135	CEP135	270022	9662	0.693814809	1.617555047	1.617555047	0.000567245	0.364263861	1.287224653		0.061238215	0	0	0.693814809	0.364263861	7.751170534		1.256622178	CEP135	56593856-56593905	9662	270022	4	4q12d	+
PCID2	PCID2	730541	55795	0.65563676	1.575311093	1.575311093	7.07117E-06	0.364242729	1.287205798		0.003824313	0	0	0.65563676	0.364242729	11.49708778		1.223822248	PCID2	112880193-112880242	55795	730541	13	13q34c-q34d	-
B4GALNT1	B4GALNT1	1740086	2583	0.226160548	1.169717827	1.169717827	0.194719589	0.364206623	1.287173583		0.05359638	0	0	0.226160548	0.364206623	7.259053394		0.908749094	B4GALNT1	58019999-58020048	2583	1740086	12	12q14.1a	-
XPO5	XPO5	6590400	57510	0.60460848	1.520566045	1.520566045	0.000974697	0.36401764	1.287004984		0.043338744	0	0	0.60460848	0.36401764	9.095175522		1.181476423	XPO5	43598330-43598379	57510	6590400	6	6p21.1c	-
C11ORF59	C11orf59	290035	55004	0.457398943	1.373064067	1.373064067	0.006158642	0.364016542	1.287004004		0.035137667	0	0	0.457398943	0.364016542	10.37165		1.066868528	C11ORF59	71808472-71808521	55004	290035	11	11q13.4a	-
CSNK1G1	CSNK1G1	940577	53944	0.972526511	1.962274008	1.962274008	5.32552E-05	0.363976927	1.286968665		0.091549173	0	0	0.972526511	0.363976927	7.947353798		1.524725552	CSNK1G1	64458040-64458089	53944	940577	15	15q22.31a	-
ELF2	ELF2	6380458	1998	0.393581645	1.313650637	1.313650637	0.006672984	0.363701823	1.286723279		0.016256876	0	0	0.393581645	0.363701823	7.190216467		1.020927078	ELF2	140224752-140224794:140224795-140224801	1998	6380458	4	4q31.1b-q31.1c	-
TDG	LOC732360	1990253	732360	1.250383385	2.379046359	2.379046359	1.57372E-05	0.363689625	1.2867124		0.147338925	1	0	1.250383385	0.363689625	10.82793392		1.848934043	TDG	102906409-102906458	6996	1990253	12	12q23.3a	+
TOM1	NA	2360706	NA	0.29475976	1.226680692	1.226680692	0.206272318	0.363666727	1.286691977		0.154737015	0	0	0.29475976	0.363666727	8.777623919		0.953360022	TOM1	34073877-34073926	10043	2360706	22	22q12.3c	+
INTS7	INTS7	6220010	25896	0.533898264	1.447836071	1.447836071	0.006575553	0.363615236	1.286646056		0.073541181	0	0	0.533898264	0.363615236	8.203322368		1.12527922	INTS7	212115139-212115165:212115166-212115188	25896	6220010	1	1q32.3b	-
ALDOA	ALDOA	2640088	226	0.391155401	1.31144327	1.31144327	0.168396377	0.363588912	1.286622579		0.254043158	0	0	0.391155401	0.363588912	12.97495211		1.019291353	ALDOA	29984647-29984696	226	2640088	16	16p11.2d	+
CYB5D1	NA	6420040	NA	0.483813483	1.398435276	1.398435276	0.003165838	0.363580267	1.286614869		0.02941461	0	0	0.483813483	0.363580267	8.682714684		1.086910551	CYB5D1	7706000-7706049	124637	6420040	17	17p13.1d	+
ORAOV1	ORAOV1	4880053	220064	0.236862136	1.178426792	1.178426792	0.063939958	0.363176265	1.286254625		0.009741535	0	0	0.236862136	0.363176265	8.902326843		0.916169139	ORAOV1	69480498-69480547	220064	4880053	11	11q13.2c	-
PHF17	PHF17	3170615	79960	0.239830799	1.180854162	1.180854162	0.16753834	0.362897949	1.286006513		0.054315635	0	0	0.239830799	0.362897949	6.845664441		0.918233422	PHF17	129783182-129783231	79960	3170615	4	4q28.2b	+
USP39	USP39	6020487	10713	0.204898764	1.152605464	1.152605464	0.377186345	0.362761477	1.285884869		0.144944425	0	0	0.204898764	0.362761477	9.737566298		0.896351992	USP39	85729590-85729639	10713	6020487	2	2p11.2f	+
UGCG	UGCG	3800647	7357	0.446493313	1.362723922	1.362723922	0.008267472	0.362650387	1.285785857		0.039500491	0	0	0.446493313	0.362650387	7.598151863		1.059837387	UGCG	113735032-113735081	7357	3800647	9	9q31.3b	+
GATC	GATC	3840750	283459	0.218088816	1.163191649	1.163191649	0.201251502	0.362599954	1.28574091		0.049634711	0	0	0.218088816	0.362599954	8.746213831		0.904685881	GATC	119379311-119379360	283459	3840750	12	12q24.31a	+
CDCA1	NUF2	6980202	83540	0.447914286	1.36406679	1.36406679	0.044013499	0.36242013	1.28558066		0.133149561	0	0	0.447914286	0.36242013	8.566914612		1.061051113	CDCA1	161558573-161558622	83540	6980202	1	1q23.3c	+
EWSR1	EWSR1	670072	2130	0.337714003	1.26375255	1.26375255	0.01210148	0.362281081	1.285456759		0.011332673	0	0	0.337714003	0.362281081	11.1394044		0.983115566	EWSR1	28025825-28025841:28026112-28026144	2130	670072	22	22q12.2a	+
C19ORF2	C19orf2	4220364	8725	0.618071638	1.534822307	1.534822307	8.01927E-05	0.362156885	1.285346104		0.011842586	0	0	0.618071638	0.362156885	10.9481396		1.194092628	C19ORF2	30506442-30506491	8725	4220364	19	19q12c	+
NDUFV2	NDUFV2	4050681	4729	0.349280575	1.273925204	1.273925204	0.159351136	0.362028241	1.285231496		0.187337252	0	0	0.349280575	0.362028241	12.61388249		0.991202914	NDUFV2	9116871-9116905:9124184-9124198	4729	4050681	18	18p11.22c	+
ZSWIM3	ZSWIM3	5270400	140831	-0.120209902	0.92005378	-1.086892986	0.455003699	0.362020039	1.285224189		0.032873208	0	0	-0.120209902	0.362020039	6.840436884		-0.845683575	ZSWIM3		140831	5270400		20q13.12b
ABL1	ABL1	4590440	25	0.24045017	1.181361229	1.181361229	0.172294385	0.361755588	1.284988625		0.058273139	0	0	0.24045017	0.361755588	7.166013219		0.919355398	ABL1	132579439-132579488	25	4590440	9	9q34.12a	+
C6ORF136	C6orf136	520201	221545	0.345368283	1.270475261	1.270475261	0.007614061	0.361540345	1.284796925		0.008334354	0	0	0.345368283	0.361540345	9.682956897		0.988852974	C6ORF136	30728693-30728742	221545	520201	6	6p21.33b	+
ZNF573	ZNF573	6400711	126231	0.327344212	1.254701528	1.254701528	0.011926533	0.361506364	1.284766663		0.009250543	0	0	0.327344212	0.361506364	7.488017016		0.976598758	ZNF573	42921167-42921216	126231	6400711	19	19q13.12c	-
ZNF74	ZNF74	2710093	7625	0.332201062	1.258932613	1.258932613	0.00513507	0.361477224	1.284740713		0.004154955	0	0	0.332201062	0.361477224	6.905298146		0.979911822	ZNF74	19091879-19091928	7625	2710093	22	22q11.21d	+
USP10	USP10	1740139	9100	0.974622128	1.965126422	1.965126422	4.1765E-07	0.361391339	1.284664234		0.013489969	0	0	0.974622128	0.361391339	8.651538882		1.529680963	USP10	83370108-83370157	9100	1740139	16	16q24.1a	+
EXOC1	EXOC1	7570603	55763	0.109289424	1.078696811	1.078696811	0.574551447	0.361262416	1.284549438		0.073478393	0	0	0.109289424	0.361262416	7.965799179		0.839747214	EXOC1	56465376-56465418:56465419-56465425	55763	7570603	4	4q12d	+
LONRF1	LONRF1	5050768	91694	0.391220901	1.311502812	1.311502812	0.00391978	0.361112326	1.284415808		0.010217843	0	0	0.391220901	0.361112326	7.001896058		1.021088968	LONRF1	12624299-12624348	91694	5050768	8	8p23.1a	-
NUDT14	NUDT14	110092	256281	0.078804078	1.056142188	1.056142188	0.6908881	0.361051984	1.284362087		0.072455867	0	0	0.078804078	0.361051984	9.588603698		0.822308755	NUDT14	104710454-104710503	256281	110092	14	14q32.33c	-
TRIOBP	TRIOBP	5570110	11078	0.27524177	1.21019688	1.21019688	0.112058816	0.360981618	1.284299445		0.054739278	0	0	0.27524177	0.360981618	8.60500665		0.942301178	TRIOBP	36500261-36500310	11078	5570110	22	22q13.1a	+
CYTSA	CYTSA	6020209	23384	1.402141028	2.642935154	2.642935154	4.30133E-07	0.360900113	1.284226891		0.084301693	1	0	1.402141028	0.360900113	9.389027139		2.057997051	CYTSA	23143104-23143153	23384	6020209	22	22q11.23b	+
LOC124512	C17orf95	6580504	124512	0.372826345	1.294887126	1.294887126	0.020323247	0.360785404	1.284124785		0.034868042	0	0	0.372826345	0.360785404	11.14132972		1.008381071	LOC124512		124512	6580504		17q25.2a
POLDIP2	POLDIP2	7200356	26073	-0.07990981	0.946116791	-1.056951964	0.54613706	0.360761661	1.284103652		0.009759743	0	0	-0.07990981	0.360761661	8.670428418		-0.823104865	POLDIP2	26674034-26674083	26073	7200356	17	17q11.2a	-
TIA1	TIA1	1030047	7072	0.567111285	1.481554076	1.481554076	0.002615494	0.360666983	1.284019385		0.057787364	0	0	0.567111285	0.360666983	9.396804556		1.153840895	TIA1	70293360-70293409	7072	1030047	2	2p14a	-
BANF1	BANF1	150767	8815	0.35366252	1.277800421	1.277800421	0.030685098	0.360556838	1.283921358		0.039691092	0	0	0.35366252	0.360556838	13.1999256		0.995232623	BANF1	65527778-65527819:65527820-65527827	8815	150767	11	11q13.1d	+
RCSD1	RCSD1	5960538	92241	0.581966475	1.496888202	1.496888202	0.00244349	0.360376556	1.283760926		0.062330561	0	0	0.581966475	0.360376556	8.462053878		1.166017886	RCSD1	165941667-165941716	92241	5960538	1	1q24.2a	+
ORC6L	ORC6L	4830343	23594	0.661688043	1.581932501	1.581932501	0.01797368	0.360289241	1.283683233		0.236793151	0	0	0.661688043	0.360289241	9.81124834		1.23233868	ORC6L	45287477-45287498:45288871-45288898	23594	4830343	16	16q11.2i	+
FAHD1	FAHD1	650563	81889	0.611754644	1.528116615	1.528116615	0.011257071	0.360227481	1.283628281		0.15990657	0	0	0.611754644	0.360227481	8.871594184		1.190466615	FAHD1	1817806-1817855	81889	650563	16	16p13.3e	+
NME1-NME2	NME1-NME2	2760358	654364	0.341820976	1.267355246	1.267355246	0.006037135	0.359917929	1.283352889		0.006303147	0	0	0.341820976	0.359917929	13.66805028		0.987534494	NME1-NME2	46599246-46599295	654364	2760358	17	17q21.33b	+
MAEA	MAEA	150528	10296	0.618207098	1.534966423	1.534966423	0.00025208	0.359853579	1.283295647		0.024812588	0	0	0.618207098	0.359853579	9.267282576		1.196112857	MAEA	1309376-1309388:1311415-1311451	10296	150528	4	4p16.3c	+
ZBTB38	ZBTB38	5290367	253461	0.36010068	1.283515466	1.283515466	0.038310639	0.359799995	1.283247985		0.053789359	0	0	0.36010068	0.359799995	8.891110137		1.000208441	ZBTB38		253461	5290367		3q23c
CCDC25	CCDC25	5130202	55246	0.041370494	1.029090951	1.029090951	0.830047129	0.359726444	1.283182564		0.055103599	0	0	0.041370494	0.359726444	9.274926827		0.801983272	CCDC25	27646853-27646902	55246	5130202	8	8p21.1e	-
ATF2	ATF2	2100735	1386	0.3898434	1.310251172	1.310251172	0.01389592	0.359541553	1.283018126		0.031724987	0	0	0.3898434	0.359541553	7.738343116		1.021225769	ATF2	175939336-175939336:175939337-175939385	1386	2100735	2	2q31.1g	-
SMC6	SMC6	3460091	79677	0.69365102	1.617371416	1.617371416	0.004352425	0.358815878	1.282372931		0.154942255	0	0	0.69365102	0.358815878	7.68283913		1.261233279	SMC6	17708749-17708798	79677	3460091	2	2p24.2b	-
ZGPAT	ZGPAT	5490390	84619	0.638381135	1.556581521	1.556581521	0.00017488	0.358733645	1.282299838		0.02458008	0	0	0.638381135	0.358733645	9.718635318		1.213898243	ZGPAT	61837822-61837871	84619	5490390	20	20q13.33e	+
INVS	INVS	1980192	27130	0.214817698	1.160557255	1.160557255	0.08786792	0.358530502	1.282119293		0.009738327	0	0	0.214817698	0.358530502	6.904823856		0.90518664	INVS	102100085-102100113:102102671-102102691	27130	1980192	9	9q31.1a	+
XPNPEP1	XPNPEP1	7050609	7511	0.235299088	1.177150749	1.177150749	0.19300832	0.358411794	1.282013802		0.067251797	0	0	0.235299088	0.358411794	9.98716928		0.918204428	XPNPEP1	111632363-111632390:111633125-111633146	7511	7050609	10	10q25.1e	-
EXOC2	EXOC2	2970390	55770	0.228055238	1.171255026	1.171255026	0.047413313	0.358239172	1.281860415		0.005055821	0	0	0.228055238	0.358239172	7.402764483		0.913714951	EXOC2	521764-521813	55770	2970390	6	6p25.3b	-
HS.259679	NA	1030274	NA	-0.026599435	0.981731604	-1.01860834	0.902746781	0.358158652	1.281788874		0.077223482	0	0	-0.026599435	0.358158652	7.614348573		-0.794677159	HS.259679	29512663-29512712	NA	1030274	16		-
COASY	COASY	360747	80347	0.573522849	1.488152988	1.488152988	0.001603506	0.35807443	1.281714047		0.047905559	0	0	0.573522849	0.35807443	11.07927219		1.16106474	COASY	37971742-37971791	80347	360747	17	17q21.31a	+
RAE1	RAE1	6860768	8480	0.359497012	1.282978516	1.282978516	0.0086919	0.357840112	1.281505892		0.013135965	0	0	0.359497012	0.357840112	10.5421458		1.001149136	RAE1	55386596-55386645	8480	6860768	20	20q13.31a	+
TOP3A	NA	3890553	NA	0.295007202	1.226891102	1.226891102	0.260403206	0.357769874	1.281443503		0.216373263	0	0	0.295007202	0.357769874	9.473787789		0.957428946	TOP3A	18177283-18177332	7156	3890553	17	17p11.2f	-
ANKRD16	ANKRD16	1940121	54522	0.398445785	1.318087171	1.318087171	0.001526109	0.357745417	1.28142178		0.005454688	0	0	0.398445785	0.357745417	6.831983256		1.028613054	ANKRD16	5943823-5943872	54522	1940121	10	10p15.1b	-
ZDHHC13	ZDHHC13	650324	54503	0.31639545	1.245215508	1.245215508	0.045192336	0.357594031	1.281287324		0.036027002	0	0	0.31639545	0.357594031	7.617182411		0.971847208	ZDHHC13	19150847-19150896	54503	650324	11	11p15.1c	+
ENY2	ENY2	2940079	56943	0.342832799	1.268244408	1.268244408	0.013504486	0.357458089	1.281166597		0.015298866	0	0	0.342832799	0.357458089	11.86116491		0.989913732	ENY2	110352761-110352792:110355634-110355651	56943	2940079	8	8q23.1d	+
FAM195B	LOC348262	6480754	348262	0.047573771	1.033525347	1.033525347	0.903031739	0.357187385	1.280926224		0.349936866	0	0	0.047573771	0.357187385	7.620393568		0.806857825	FAM195B	79780517-79780566	348262	6480754	17		-
HS.475334	NA	2630601	NA	0.292729362	1.224955519	1.224955519	0.087986046	0.356877448	1.280651069		0.054928479	0	0	0.292729362	0.356877448	7.774580647		0.956509972	HS.475334	72789651-72789700	NA	2630601	11		-
LOC338799	NA	5390563	NA	-0.267570382	0.830717365	-1.203778856	0.224723736	0.35671182	1.280504053		0.137029301	0	0	-0.267570382	0.35671182	7.16689542		-0.940082035	LOC338799		338799	5390563		12q24.31b
TUBG1	TUBG1	5860411	7283	0.437913425	1.354643684	1.354643684	0.008898912	0.356690358	1.280485004		0.04102664	0	0	0.437913425	0.356690358	10.60118639		1.057914524	TUBG1	38020497-38020546	7283	5860411	17	17q21.31a	+
RPL13	RPL13	840242	6137	0.223758432	1.167771844	1.167771844	0.30780666	0.356543638	1.280354788		0.131691271	0	0	0.223758432	0.356543638	8.791307323		0.912068948	RPL13	88154652-88154701	6137	840242	16	16q24.3b	+
HLA-A	HLA-A	3400438	3105	0.213756003	1.159703502	1.159703502	0.338620289	0.356452375	1.280273797		0.137933237	0	0	0.213756003	0.356452375	13.99316675		0.905824602	HLA-A	29913300-29913349	3105	3400438	6	6p21.33b	+
HS.572219	NA	4200753	NA	0.476987318	1.391834157	1.391834157	0.019549495	0.356377399	1.280207264		0.100956378	0	0	0.476987318	0.356377399	8.55240535		1.087194392	HS.572219		NA	4200753
SERPINB8	SERPINB8	1770376	5271	0.196392246	1.145829389	1.145829389	0.542207718	0.355936237	1.279815848		0.306930382	0	0	0.196392246	0.355936237	7.241108682		0.895308017	SERPINB8	59803407-59803456	5271	1770376	18	18q21.33b-q22.1a	+
MRPL13	MRPL13	4210239	28998	0.495369577	1.409681829	1.409681829	0.000504222	0.355637001	1.279550423		0.0106953	0	0	0.495369577	0.355637001	11.20895863		1.101700881	MRPL13	121477386-121477435	28998	4210239	8	8q24.12c	-
UTP18	UTP18	4860142	51096	0.604190621	1.520125694	1.520125694	0.033239073	0.355116896	1.279089217		0.258618261	0	0	0.604190621	0.355116896	9.396159021		1.188443835	UTP18	46712829-46712839:46717605-46717643	51096	4860142	17	17q21.33c	+
LPIN1	LPIN1	6200670	23175	0.747363909	1.678722666	1.678722666	1.25419E-05	0.355030449	1.279012575		0.015673389	0	0	0.747363909	0.355030449	11.82538911		1.31251459	LPIN1	11884610-11884659	23175	6200670	2	2p25.1b	+
FIG4	FIG4	1990494	9896	-0.194260041	0.874021067	-1.144137181	0.200206946	0.354800039	1.278808323		0.031348353	0	0	-0.194260041	0.354800039	7.106519585		-0.894690127	FIG4	110253059-110253108	9896	1990494	6	6q21f	+
PGAM4	NA	6110168	NA	0.115554032	1.083391016	1.083391016	0.520347952	0.354696276	1.278716351		0.058054836	0	0	0.115554032	0.354696276	11.47877742		0.847248895	PGAM4	77224119-77224168	441531	6110168	X	Xq21.1a	-
APP	APP	3370577	351	-0.103478163	0.930786271	-1.074360496	0.760047264	0.354553165	1.278589512		0.312099258	0	0	-0.103478163	0.354553165	9.516260389		-0.840270068	APP	26175811-26175851:26175852-26175860	351	3370577	21	21q21.3a	-
TNFRSF10B	TNFRSF10B	2600463	8795	0.392995011	1.313116585	1.313116585	0.08765122	0.35434905	1.278408628		0.161567034	0	0	0.392995011	0.35434905	8.109895449		1.027149345	TNFRSF10B	22933755-22933804	8795	2600463	8	8p21.3a	-
ZBED4	ZBED4	5490014	9889	0.537464701	1.451419644	1.451419644	0.001389693	0.35419204	1.278269505		0.034198507	0	0	0.537464701	0.35419204	8.51421354		1.135456677	ZBED4	48667634-48667683	9889	5490014	22	22q13.33a	+
H2AFZ	H2AFZ	2710292	3015	0.170954608	1.125803164	1.125803164	0.277381905	0.354072182	1.278163312		0.036710014	0	0	0.170954608	0.354072182	13.85720851		0.88079759	H2AFZ	101088553-101088602	3015	2710292	4	4q23b	-
SMARCA5	SMARCA5	3780465	8467	0.467644818	1.382850139	1.382850139	0.005597059	0.353899956	1.278010736		0.042098945	0	0	0.467644818	0.353899956	8.309103626		1.082033272	SMARCA5	144468562-144468611	8467	3780465	4	4q31.21c	+
HS.481464	NA	2760068	NA	1.024835982	2.034728045	2.034728045	1.21511E-06	0.35367711	1.277813344		0.032680164	1	0	1.024835982	0.35367711	8.077271428		1.59235154	HS.481464	523647-523696	NA	2760068	5		-
FKBP1A	FKBP1A	1940504	2280	0.262877318	1.199869345	1.199869345	0.278228869	0.353631786	1.2777732		0.182460794	0	0	0.262877318	0.353631786	10.28593408		0.939031547	FKBP1A	1300726-1300755:1300756-1300775	2280	1940504	20	20p13e	-
ARFGEF1	ARFGEF1	6100524	10565	0.542499511	1.45649375	1.45649375	0.009654081	0.353613059	1.277756614		0.107231129	0	0	0.542499511	0.353613059	7.616442856		1.139883554	ARFGEF1	68272948-68272997	10565	6100524	8	8q13.2a	-
TFIP11	TFIP11	2100332	24144	0.295446316	1.227264588	1.227264588	0.106179636	0.353406267	1.277573477		0.07565174	0	0	0.295446316	0.353406267	8.708536848		0.96062153	TFIP11	26888162-26888211	24144	2100332	22	22q12.1a	-
RBM4B	RBM4B	1710639	83759	0.353940272	1.278046451	1.278046451	0.014918015	0.353304008	1.277482925		0.021952712	0	0	0.353940272	0.353304008	9.963155986		1.000441122	RBM4B	66432705-66432754	83759	1710639	11	11q13.1e	-
U2AF2	U2AF2	1690114	11338	0.359808979	1.283255976	1.283255976	0.067845689	0.353296686	1.277476442		0.098479943	0	0	0.359808979	0.353296686	11.63954462		1.00452418	U2AF2	56185990-56186039	11338	1690114	19	19q13.42c	+
KHSRP	KHSRP	7000470	8570	0.321445411	1.249581856	1.249581856	0.259798639	0.353184657	1.277377246		0.26635697	0	0	0.321445411	0.353184657	10.91573085		0.978240265	KHSRP	6413689-6413738	8570	7000470	19	19p13.3a	-
AHCYL1	AHCYL1	1170440	10768	-0.22905609	0.853192926	-1.172067852	0.078993441	0.353174112	1.27736791		0.013418491	0	0	-0.22905609	0.353174112	10.16814037		-0.917564817	AHCYL1	110366263-110366312	10768	1170440	1	1p13.3b	+
METAP2	METAP2	4260520	10988	0.193543693	1.143569219	1.143569219	0.223601488	0.353007985	1.277220829		0.039996698	0	0	0.193543693	0.353007985	11.87293482		0.895357477	METAP2	94432146-94432195	10988	4260520	12	12q22d	+
HS.445843	NA	5130397	NA	0.237669273	1.179086265	1.179086265	0.102142257	0.352978847	1.277195032		0.025949788	0	0	0.237669273	0.352978847	6.896552059		0.923184192	HS.445843	218789480-218789529	NA	5130397	2		-
FKBP1A	FKBP1A	5050427	2280	0.337925889	1.263938169	1.263938169	0.084814127	0.352906136	1.277130665		0.097707565	0	0	0.337925889	0.352906136	11.3834752		0.989670206	FKBP1A	1298031-1298080	2280	5050427	20	20p13e	-
PPP2R5E	PPP2R5E	7160626	5529	0.488367091	1.40285616	1.40285616	0.00798504	0.352580975	1.276842851		0.065218685	0	0	0.488367091	0.352580975	10.40644529		1.098691322	PPP2R5E	63841610-63841659	5529	7160626	14	14q23.2b	-
C6ORF106	C6orf106	7320110	64771	0.39259227	1.312750067	1.312750067	0.002893138	0.352120565	1.276435435		0.00943258	0	0	0.39259227	0.352120565	7.10020557		1.028450034	C6ORF106	34663669-34663718	64771	7320110	6	6p21.31e-p21.31d	-
KCNH4	KCNH4	4860025	23415	0.044788802	1.031532161	1.031532161	0.824113243	0.352006563	1.276334575		0.074484863	0	0	0.044788802	0.352006563	6.929644659		0.808198869	KCNH4	37562459-37562508	23415	4860025	17	17q21.2b	-
HS.294103	NA	2030048	NA	0.062633794	1.044370632	1.044370632	0.709378347	0.351976295	1.276307797		0.038227816	0	0	0.062633794	0.351976295	8.005028011		0.818274897	HS.294103	36134665-36134714	NA	2030048	5		-
WASPIP	WIPF1	5700670	7456	0.55362424	1.467768296	1.467768296	0.01450185	0.351943543	1.276278824		0.144210977	0	0	0.55362424	0.351943543	9.123146246		1.150037334	WASPIP	175133267-175133316	7456	5700670	2	2q31.1g	-
LOC647346	NA	4860066	NA	0.201186572	1.149643512	1.149643512	0.397939919	0.351861689	1.276206413		0.169292408	0	0	0.201186572	0.351861689	8.415452723		0.900828816	LOC647346		647346	4860066
PGK1	NA	6110400	NA	0.375170036	1.296992409	1.296992409	0.243109904	0.351859464	1.276204445		0.333390522	0	0	0.375170036	0.351859464	13.25942161		1.016288898	PGK1	77267068-77267117	5230	6110400	X	Xq21.1a	+
CKLF	CKLF	1660528	51192	0.405430609	1.324484177	1.324484177	0.018463854	0.351604782	1.275979173		0.053567291	0	0	0.405430609	0.351604782	12.6837635		1.038013946	CKLF	65144146-65144195	51192	1660528	16	16q21e	+
UGDH	UGDH	4780050	7358	0.393633102	1.313697492	1.313697492	0.165778604	0.351539489	1.275921427		0.271017018	0	0	0.393633102	0.351539489	8.637141433		1.02960689	UGDH	39500448-39500497	7358	4780050	4	4p14b	-
GOT2	GOT2	6980048	2806	0.268443541	1.204507637	1.204507637	0.272083333	0.351507206	1.275892876		0.189299498	0	0	0.268443541	0.351507206	11.99809048		0.944050758	GOT2	58741240-58741289	2806	6980048	16	16q21a	-
ZBTB33	ZBTB33	4290615	10009	0.779918394	1.717033746	1.717033746	2.75231E-05	0.351438253	1.275831897		0.031265041	0	0	0.779918394	0.351438253	10.77412935		1.345815033	ZBTB33	119276106-119276155	10009	4290615	X	Xq24d	+
CDV3	CDV3	5720746	55573	0.344503697	1.269714112	1.269714112	0.013968337	0.351430199	1.275824775		0.018045664	0	0	0.344503697	0.351430199	11.51454567		0.995210421	CDV3	134791187-134791236	55573	5720746	3	3q22.1d	+
RFX5	RFX5	2650370	5993	0.409986311	1.328673207	1.328673207	0.007889405	0.351142343	1.275570239		0.029174332	0	0	0.409986311	0.351142343	10.52711539		1.041630767	RFX5	151313406-151313455	5993	2650370	1	1q21.2d	-
PEX7	PEX7	4040017	5191	0.249183758	1.18853448	1.18853448	0.055510584	0.351029854	1.275470785		0.013522184	0	0	0.249183758	0.351029854	7.42485717		0.931839831	PEX7	137261046-137261072:137276289-137276311	5191	4040017	6	6q23.3c	+
GAR1	NA	1340647	NA	0.339898938	1.26566793	1.26566793	0.00462597	0.350797452	1.275265338		0.005591869	0	0	0.339898938	0.350797452	11.43831405		0.992474187	GAR1	110745791-110745840	54433	1340647	4	4q25c	+
RPPH1	NA	2260309	NA	-0.582211981	0.667938889	-1.497142951	0.067576037	0.350529449	1.275028459		0.332389135	0	0	-0.582211981	0.350529449	7.638740448		-1.174203556	RPPH1	20811231-20811280	85495	2260309	14	14q11.2b	-
BIVM	BIVM	4220270	54841	0.656919004	1.576711825	1.576711825	0.002247225	0.350458997	1.274966197		0.106149739	0	0	0.656919004	0.350458997	7.651637935		1.236669513	BIVM	102291469-102291518	54841	4220270	13	13q33.1b	+
CUL4A	CUL4A	7200021	8451	0.375652325	1.297426063	1.297426063	0.006429689	0.350320853	1.274844119		0.0148196	0	0	0.375652325	0.350320853	9.530495887		1.017713494	CUL4A	112967113-112967162	8451	7200021	13	13q34d	+
RAP1GDS1	RAP1GDS1	5560139	5910	-0.140294269	0.907334066	-1.102129896	0.412578572	0.349831082	1.274411404		0.053190803	0	0	-0.140294269	0.349831082	7.708838374		-0.864814842	RAP1GDS1	99582391-99582440	5910	5560139	4	4q23a	+
BMP7	BMP7	3170100	655	0.13702604	1.099635997	1.099635997	0.658957716	0.349723818	1.274316656		0.2869858	0	0	0.13702604	0.349723818	10.28651544		0.862922094	BMP7	55179001-55179050	655	3170100	20	20q13.31a	-
RPL7L1	RPL7L1	1770609	285855	0.456039484	1.371770831	1.371770831	0.016349282	0.349225625	1.273876683		0.082392062	0	0	0.456039484	0.349225625	10.78454905		1.076847429	RPL7L1	42854217-42854266	285855	1770609	6	6p21.1d	+
HMGB2	NA	7610537	NA	0.416833715	1.334994423	1.334994423	0.23613795	0.348859257	1.273553227		0.385935272	0	0	0.416833715	0.348859257	10.68756806		1.048243917	HMGB2	174489889-174489938	3148	7610537	4	4q34.1c	-
SNHG11	SNHG11	4560332	128439	0.134721376	1.097880762	1.097880762	0.390777086	0.348777319	1.273480898		0.036552828	0	0	0.134721376	0.348777319	7.912889177		0.862110114	SNHG11	36512858-36512907	128439	4560332	20	20q11.23c	+
MATN2	MATN2	5810746	4147	0.00599438	1.004163631	1.004163631	0.992096012	0.348659917	1.27337727		0.571845702	0	0	0.00599438	0.348659917	8.174031855		0.788582971	MATN2	99039771-99039820	4147	5810746	8	8q22.1e-q22.2a	+
PEBP1	PEBP1	3850273	5037	0.294944252	1.22683757	1.22683757	0.126144136	0.348619737	1.273341806		0.096678621	0	0	0.294944252	0.348619737	11.49013214		0.963478592	PEBP1	117067523-117067572	5037	3850273	12	12q24.23a	+
BICD2	BICD2	6840064	23299	0.84511149	1.796403564	1.796403564	5.64399E-05	0.34840562	1.273152837		0.063910761	0	0	0.84511149	0.34840562	9.563807447		1.410988148	BICD2	95474162-95474211	23299	6840064	9	9q22.31b	-
CAT	CAT	4040364	847	0.35805448	1.281696324	1.281696324	0.052095333	0.34793271	1.272735571		0.081198358	0	0	0.35805448	0.34793271	9.356375284		1.007040545	CAT	34449164-34449164:34449491-34449539	847	4040364	11	11p13c	+
NFKBIE	NA	540139	NA	1.110192204	2.158744054	2.158744054	2.80141E-05	0.347914709	1.272719691		0.137029301	1	0	1.110192204	0.347914709	7.933706671	NFKB inhibitor epsilon	1.696166146	NFKBIE	44333944-44333993	4794	540139	6	6p21.1b	-
RNF34	RNF34	4810722	80196	0.298596377	1.229947194	1.229947194	0.014495782	0.347730172	1.272556906		0.008056949	0	0	0.298596377	0.347730172	7.418777774		0.966516458	RNF34	120345755-120345762:120345763-120345804	80196	4810722	12	12q24.31b	+
TRRAP	TRRAP	380369	8295	0.730820785	1.659583001	1.659583001	0.007392509	0.347352948	1.272224211		0.231907891	0	0	0.730820785	0.347352948	9.790174025		1.304473682	TRRAP	98448546-98448595	8295	380369	7	7q22.1a	+
CXCL10	CXCL10	6270553	3627	0.478676392	1.393464638	1.393464638	0.387240786	0.347176051	1.272068226		0.598010337	0	0	0.478676392	0.347176051	9.16233574		1.095432312	CXCL10	77161627-77161676	3627	6270553	4	4q21.1a	-
MGC72104	NA	2810044	NA	0.253073932	1.191743645	1.191743645	0.160932317	0.347048691	1.271955935		0.076929673	0	0	0.253073932	0.347048691	9.681092419		0.936937839	MGC72104	28225646-28225695	284802	2810044	20	20q11.1c	+
EIF4G2	EIF4G2	6220044	1982	0.173457873	1.127758276	1.127758276	0.177645912	0.346919392	1.271841943		0.013940934	0	0	0.173457873	0.346919392	12.14906356		0.8867126	EIF4G2	10819048-10819097	1982	6220044	11	11p15.3e	-
TAF4B	TAF4B	4850735	6875	0.526930369	1.440860205	1.440860205	0.009748195	0.346898034	1.271823115		0.104101849	0	0	0.526930369	0.346898034	7.327316835		1.132909277	TAF4B	22225114-22225163	6875	4850735	18	18q11.2d-q11.2e	+
RAB27A	RAB27A	2680044	5873	0.372048174	1.294188869	1.294188869	0.023648643	0.346716571	1.271663154		0.047466469	0	0	0.372048174	0.346716571	8.267755919		1.017713587	RAB27A	55496977-55497026	5873	2680044	15	15q21.3b	-
UCHL5	UCHL5	2750746	51377	0.316114555	1.244973086	1.244973086	0.063885311	0.346506957	1.271478403		0.060206269	0	0	0.316114555	0.346506957	11.40993656		0.979153939	UCHL5	192985354-192985403	51377	2750746	1	1q31.2b	-
TLN2	TLN2	1770026	83660	0.125254581	1.090700183	1.090700183	0.587864449	0.346299931	1.27129596		0.152370121	0	0	0.125254581	0.346299931	7.108822573		0.857943561	TLN2	60920414-60920463	83660	1770026	15	15q22.2b	+
PJA1	PJA1	3610274	64219	0.346765231	1.271706046	1.271706046	0.054134555	0.346049974	1.271075717		0.075666381	0	0	0.346765231	0.346049974	7.208907248		1.000495901	PJA1	68381308-68381357	64219	3610274	X	Xq13.1a	-
C1ORF131	C1orf131	4760692	128061	0.60050614	1.516248418	1.516248418	0.005042382	0.34598899	1.27102199		0.117804407	0	0	0.60050614	0.34598899	10.52304998		1.192936417	C1ORF131	231359829-231359878	128061	4760692	1	1q42.2a	-
RIN2	RIN2	6590445	54453	0.440325678	1.356910605	1.356910605	0.013635267	0.345987355	1.271020549		0.065218685	0	0	0.440325678	0.345987355	7.729418019		1.067575663	RIN2	19930636-19930685	54453	6590445	20	20p11.23b	+
VDAC3	VDAC3	730228	7419	0.536697619	1.450648128	1.450648128	0.002374176	0.345848956	1.270898625		0.051751515	0	0	0.536697619	0.345848956	12.56428437		1.141434966	VDAC3	42382389-42382438	7419	730228	8	8p11.21a	+
DHX38	DHX38	2060546	9785	0.133722974	1.097121248	1.097121248	0.350627087	0.345288044	1.270404602		0.024386613	0	0	0.133722974	0.345288044	8.446303502		0.863599869	DHX38	70703978-70704027	9785	2060546	16	16q22.3a	+
THOC4	THOC4	1660309	10189	0.320917736	1.249124898	1.249124898	0.180775225	0.345176899	1.270306734		0.193479157	0	0	0.320917736	0.345176899	9.920286723		0.983325416	THOC4	77442668-77442717	10189	1660309	17	17q25.3g	-
OSBPL9	OSBPL9	3360685	114883	0.368190983	1.290733346	1.290733346	0.019130725	0.345008977	1.270158886		0.038703679	0	0	0.368190983	0.345008977	9.424794486		1.016198335	OSBPL9	52022561-52022587:52022702-52022724	114883	3360685	1	1p32.3e	+
AMZ2	NA	510328	NA	0.172062873	1.126668328	1.126668328	0.363043165	0.34477383	1.269951878		0.086881781	0	0	0.172062873	0.34477383	11.35202685		0.887174032	AMZ2	63763532-63763581	51321	510328	17	17q24.2c	+
C7ORF11	C7orf11	1470390	136647	0.323147412	1.251056904	1.251056904	0.107596914	0.344392271	1.26961605		0.116161136	0	0	0.323147412	0.344392271	9.203499341		0.98538208	C7ORF11	40140381-40140430	136647	1470390	7	7p14.1c	-
CCNB2	CCNB2	5360070	9133	0.714850222	1.641312811	1.641312811	0.023665937	0.344338272	1.26956853		0.328027795	0	0	0.714850222	0.344338272	11.90691074		1.292811512	CCNB2	57204299-57204348	9133	5360070	15	15q22.2a	+
BRF2	BRF2	20500	55290	0.554275237	1.468430756	1.468430756	0.001400335	0.344202005	1.269448621		0.045633761	0	0	0.554275237	0.344202005	7.734335822		1.156746899	BRF2	37820833-37820882	55290	20500	8	8p12a	-
SMAP1	NA	160114	NA	-0.013018107	0.991017125	-1.009064298	0.95197115	0.344137598	1.26939195		0.08121314	0	0	-0.013018107	0.344137598	8.273607603		-0.794919409	SMAP1	71628034-71628083	60682	160114	6	6q13a	+
MAPK6	MAPK6	7160348	5597	0.90275995	1.86963928	1.86963928	0.000505448	0.34409033	1.26935036		0.176446247	0	0	0.90275995	0.34409033	11.22336345		1.472910348	MAPK6	50145259-50145308	5597	7160348	15	15q21.2c	+
C1ORF198	C1orf198	1260576	84886	0.115656763	1.083468164	1.083468164	0.610337746	0.343911472	1.269193002		0.14590664	0	0	0.115656763	0.343911472	7.214417499		0.853666986	C1ORF198	229039792-229039841	84886	1260576	1	1q42.2a	-
RBM12B	NA	450132	NA	0.322892832	1.250836161	1.250836161	0.034180684	0.34387788	1.26916345		0.03590275	0	0	0.322892832	0.34387788	7.751288991		0.985559552	RBM12B	94813467-94813516	389677	450132	8	8q22.1b	-
RNASEH2B	RNASEH2B	620450	79621	0.352138333	1.276451155	1.276451155	0.113771373	0.343775005	1.269072953		0.161030135	0	0	0.352138333	0.343775005	8.701005548		1.005813852	RNASEH2B	50428502-50428551	79621	620450	13	13q14.3b	+
HS.408455	NA	6770615	NA	0.074937173	1.053315165	1.053315165	0.614746949	0.343584884	1.268905723		0.02575661	0	0	0.074937173	0.343584884	6.960496766		0.830097261	HS.408455		NA	6770615
JMJD1A	KDM3A	1240504	55818	0.860266224	1.815373274	1.815373274	0.008175362	0.343377487	1.268723322		0.333537222	0	0	0.860266224	0.343377487	8.131953348	HIF1a-induserbar FeII-2OG deoksygenase. Lysin demetylase	1.430866165	JMJD1A	86572991-86573040	55818	1240504	2	2p11.2e	+
SIAH1	SIAH1	2850435	6477	1.150005848	2.21914794	2.21914794	2.80141E-05	0.343336712	1.268687465		0.158635137	1	0	1.150005848	0.343336712	10.42881127		1.749168334	SIAH1	48395117-48395166	6477	2850435	16	16q12.1b	-
DECR1	DECR1	510291	1666	0.158747677	1.116317704	1.116317704	0.223448489	0.343279834	1.268637448		0.015690945	0	0	0.158747677	0.343279834	10.6688016		0.879934378	DECR1	91063942-91063967:91064066-91064089	1666	510291	8	8q21.3d	+
ITPRIP	ITPRIP	2690324	85450	0.64971286	1.568855915	1.568855915	0.000656314	0.343217314	1.268582472		0.063849222	0	0	0.64971286	0.343217314	7.750096918		1.236699977	ITPRIP	106072522-106072571	85450	2690324	10	10q25.1a	-
LSM12	LSM12	2750709	124801	0.689571566	1.612804496	1.612804496	0.000128913	0.342881417	1.268287148		0.039654277	0	0	0.689571566	0.342881417	9.451514223		1.271639864	LSM12	39467788-39467837	124801	2750709	17	17q21.31c	-
ACTB	ACTB	5270730	60	0.50723774	1.421326243	1.421326243	0.001287792	0.342798754	1.26821448		0.028689646	0	0	0.50723774	0.342798754	14.14586429		1.12073018	ACTB	5534602-5534651	60	5270730	7	7p22.1c	-
RNF114	RNF114	2120465	55905	0.397612399	1.317325985	1.317325985	0.002871367	0.342663918	1.268095956		0.012141562	0	0	0.397612399	0.342663918	10.80334207		1.038822006	RNF114	48003627-48003676	55905	2120465	20	20q13.13d	+
VPS45	VPS45	3800497	11311	0.362710401	1.285839345	1.285839345	0.146255223	0.342594088	1.268034579		0.218049342	0	0	0.362710401	0.342594088	9.140932216		1.014041231	VPS45	148383686-148383735	11311	3800497	1	1q21.2a	+
KIAA1949	KIAA1949	7560037	170954	0.200802481	1.149337482	1.149337482	0.42269353	0.342551686	1.267997311		0.205673887	0	0	0.200802481	0.342551686	10.05170261		0.906419495	KIAA1949	30752431-30752480	170954	7560037	6	6p21.33b	-
TSSC1	TSSC1	5700722	7260	0.208495455	1.155482536	1.155482536	0.149876004	0.342496883	1.267949145		0.030033891	0	0	0.208495455	0.342496883	9.885625389		0.911300379	TSSC1	3171988-3172037	7260	5700722	2	2p25.3b	-
ILF3	ILF3	3360689	3609	0.225043556	1.168812535	1.168812535	0.404747374	0.342395204	1.267859785		0.245260361	0	0	0.225043556	0.342395204	9.753459143		0.921878388	ILF3	10656226-10656275	3609	3360689	19	19p13.2b	+
CLDN15	CLDN15	3780291	24146	0.045170952	1.031805436	1.031805436	0.897839946	0.342363297	1.267831745		0.318735194	0	0	0.045170952	0.342363297	8.589738209		0.813834675	CLDN15	100875474-100875523	24146	3780291	7	7q22.1d	-
TMEM177	TMEM177	3930278	80775	0.183749517	1.135832043	1.135832043	0.235284987	0.341584705	1.267147708		0.04106953	0	0	0.183749517	0.341584705	8.99872307		0.896369094	TMEM177	120155837-120155886	80775	3930278	2	2q14.2c	+
CHMP1B	CHMP1B	3940148	57132	0.230336131	1.173108238	1.173108238	0.138427769	0.341192502	1.266803274		0.043571474	0	0	0.230336131	0.341192502	10.24018925		0.926038211	CHMP1B	11842206-11842255	57132	3940148	18	18p11.21e	+
CRYBB2	CRYBB2	1780369	1415	0.281622367	1.215561062	1.215561062	0.100126245	0.341117558	1.26673747		0.066454538	0	0	0.281622367	0.341117558	8.510851115		0.959599831	CRYBB2	23955472-23955521	1415	1780369	22	22q11.23c	+
CALM2	CALM2	7100711	805	0.454679063	1.370477899	1.370477899	0.002472615	0.341062299	1.266688951		0.025024395	0	0	0.454679063	0.341062299	13.5760971		1.081937202	CALM2	47241030-47241079	805	7100711	2	2p21a	-
THYN1	THYN1	3360280	29087	0.19552351	1.145139621	1.145139621	0.162037075	0.34106127	1.266688047		0.025337146	0	0	0.19552351	0.34106127	7.22786765		0.904042336	THYN1	134122819-134122868	29087	3360280	11	11q25e	-
RWDD3	RWDD3	4280689	25950	0.335728805	1.262014778	1.262014778	0.039974175	0.340967281	1.266605528		0.052311777	0	0	0.335728805	0.340967281	7.021829388		0.996375549	RWDD3	95482591-95482640	25950	4280689	1	1p21.3d	+
LOC653884	FUSIP1	290687	10772	0.535602039	1.449546926	1.449546926	0.004219811	0.340941462	1.266582861		0.075407041	0	0	0.535602039	0.340941462	10.96118941		1.144454873	LOC653884		653884	290687
RBBP8	RBBP8	6580672	5932	0.688199029	1.611270852	1.611270852	0.023086827	0.340891267	1.266538794		0.310090756	0	0	0.688199029	0.340891267	10.72655942	Sae2, CtIP. Required for microhomology-mediated end-joining (MMEJ) in G1 and HR in S/G2. Phosphorylated by CDKs and promotes end resection	1.272184366	RBBP8	18856131-18856180	5932	6580672	18	18q11.2b	+
NDUFS8	NDUFS8	1070538	4728	0.316916517	1.245665332	1.245665332	0.126599712	0.340402106	1.266109433		0.133803367	0	0	0.316916517	0.340402106	12.86262279		0.983852817	NDUFS8	67560594-67560636:67560637-67560643	4728	1070538	11	11q13.2a	+
UHRF1	NA	2940110	NA	0.574634497	1.489300106	1.489300106	0.128915321	0.340187297	1.265920931		0.441035737	0	0	0.574634497	0.340187297	10.87117704		1.176455866	UHRF1	4912360-4912409	29128	2940110	19	19p13.3c	+
C15ORF23	NA	6270452	NA	1.288050865	2.441979121	2.441979121	6.22651E-06	0.340146169	1.265884843		0.154610435	1	0	1.288050865	0.340146169	8.992148589		1.929068931	C15ORF23	38470992-38471041	90417	6270452	15	15q15.1a	+
AHCTF1	AHCTF1	1230196	25909	1.097038967	2.139151953	2.139151953	1.39226E-06	0.33999352	1.265750909		0.056945264	1	0	1.097038967	0.33999352	8.257446514		1.690026007	AHCTF1	245069444-245069493	25909	1230196	1	1q44d	-
S100A4	S100A4	5290270	6275	0.492481893	1.406863046	1.406863046	0.192957621	0.339775057	1.265559254		0.439925457	0	0	0.492481893	0.339775057	13.34428226		1.11165324	S100A4	153517235-153517270:153517271-153517284	6275	5290270	1	1q21.3c	-
ATP6AP1	ATP6AP1	6590201	537	0.410752369	1.329378907	1.329378907	0.010342271	0.339706206	1.265498859		0.042680253	0	0	0.410752369	0.339706206	12.50720129		1.050478156	ATP6AP1	153317985-153318034	537	6590201	X	Xq28g	+
ANKRD24	ANKRD24	3460626	170961	0.005806557	1.004032909	1.004032909	0.986145166	0.339673886	1.265470508		0.278336068	0	0	0.005806557	0.339673886	6.925045979		0.793406802	ANKRD24	4175746-4175795	170961	3460626	19	19p13.3e-p13.3d	+
KCNJ4	KCNJ4	60398	3761	-0.14835687	0.90227751	-1.108306468	0.36875742	0.339606887	1.265411741		0.052563435	0	0	-0.14835687	0.339606887	7.098987857		-0.875846519	KCNJ4	38822470-38822519	3761	60398	22	22q13.1b	-
ATP5EP2	ATP5EP2	6900324	432369	0.23422085	1.176271302	1.176271302	0.06261377	0.339580188	1.265388323		0.013570547	0	0	0.23422085	0.339580188	13.8642015		0.929573381	ATP5EP2	27417352-27417401	432369	6900324	13	13q12.2b	+
RPIA	RPIA	3400482	22934	0.542655446	1.456651186	1.456651186	0.000649289	0.339577876	1.265386295		0.02863677	0	0	0.542655446	0.339577876	9.827289456		1.151151385	RPIA	88831331-88831380	22934	3400482	2	2p11.2c	+
LOC554203	NA	2480132	NA	0.385597469	1.3064007	1.3064007	0.015301062	0.339555787	1.265366921		0.04309152	0	0	0.385597469	0.339555787	7.595071271		1.032428364	LOC554203	73136962-73137011	554203	2480132	X	Xq13.2b	+
TIMM23	TIMM23	4230050	10431	0.827652588	1.774795238	1.774795238	2.87359E-06	0.339523875	1.265338932		0.018410566	0	0	0.827652588	0.339523875	12.10892741		1.402624383	TIMM23	51282950-51282994:51283224-51283228	10431	4230050	10	10q11.23b	-
MNT	MNT	6760255	4335	0.172400158	1.12693176	1.12693176	0.474566408	0.339227024	1.2650786		0.187663367	0	0	0.172400158	0.339227024	7.966131156		0.890799797	MNT	2287618-2287667	4335	6760255	17	17p13.3c	-
RASAL3	RASAL3	520273	64926	0.100759106	1.072337548	1.072337548	0.517384765	0.338956081	1.264841037		0.036865569	0	0	0.100759106	0.338956081	10.24135002		0.847804203	RASAL3	15562460-15562509	64926	520273	19	19p13.12a	-
AP1G1	AP1G1	1820136	164	0.264556601	1.201266794	1.201266794	0.030818561	0.338672733	1.264592645		0.010829111	0	0	0.264556601	0.338672733	8.939247431		0.949923914	AP1G1	71764079-71764128	164	1820136	16	16q22.3a	-
SNTB2	SNTB2	840053	6645	0.496893137	1.411171312	1.411171312	0.005254754	0.338508874	1.264449022		0.064304329	0	0	0.496893137	0.338508874	7.627552125		1.11603654	SNTB2	67851608-67851657	6645	840053	16	16q22.1d	+
SS18	SS18	6900184	6760	0.288733557	1.221567477	1.221567477	0.137732612	0.338354772	1.264313966		0.110799425	0	0	0.288733557	0.338354772	7.046686841		0.966189973	SS18	23615824-23615873	6760	6900184	18	18q11.2d	-
HBP1	HBP1	1940647	26959	0.312704674	1.242034006	1.242034006	0.12708947	0.338333611	1.264295423		0.131534503	0	0	0.312704674	0.338333611	7.350586255		0.982392235	HBP1	106629731-106629780	26959	1940647	7	7q22.3b	+
HS.571417	NA	1110066	NA	0.385154103	1.305999281	1.305999281	0.018740659	0.338306274	1.264271466		0.051334309	0	0	0.385154103	0.338306274	7.277439893		1.033005423	HS.571417	92150596-92150645	NA	1110066	8		-
BTBD7	NA	3440259	NA	0.406052937	1.325055637	1.325055637	0.059428799	0.338302691	1.264268326		0.151047645	0	0	0.406052937	0.338302691	7.209427724		1.04808102	BTBD7	93754026-93754075	55727	3440259	14	14q32.12b-q32.13a	-
RALGAPB	KIAA1219	6660139	57148	0.331636661	1.258440199	1.258440199	0.028941901	0.338275607	1.264244592		0.037432837	0	0	0.331636661	0.338275607	7.355369094		0.995408805	RALGAPB	36636328-36636355:36636831-36636852	57148	6660139	20	20q11.23c	+
ORC3L	ORC3L	6770692	23595	0.335238758	1.261586177	1.261586177	0.139075212	0.338232824	1.264207101		0.17662253	0	0	0.335238758	0.338232824	8.554863423		0.997926824	ORC3L	88372380-88372429	23595	6770692	6	6q15a-q15b	+
ID2	ID2	1660296	3398	0.008205259	1.005703656	1.005703656	0.986618694	0.338066519	1.26406138		0.479917775	0	0	0.008205259	0.338066519	10.18432802		0.795612992	ID2	8741581-8741630	3398	1660296	2	2p25.1e	+
BAIAP2L1	BAIAP2L1	5700343	55971	0.14081136	1.102524992	1.102524992	0.707158134	0.337903426	1.263918489		0.401856629	0	0	0.14081136	0.337903426	8.077827546		0.872307037	BAIAP2L1	97760653-97760702	55971	5700343	7	7q21.3d	-
TGOLN2	TGOLN2	5700672	10618	0.244666906	1.184819184	1.184819184	0.064983839	0.337757327	1.263790501		0.019433854	0	0	0.244666906	0.337757327	10.13150078		0.937512336	TGOLN2	85545437-85545486	10618	5700672	2	2p11.2g	-
CASP7	NA	5290465	NA	0.490621034	1.405049574	1.405049574	0.003389812	0.337658604	1.263704023		0.047434046	0	0	0.490621034	0.337658604	7.520495741		1.111850203	CASP7	115479621-115479670	840	5290465	10	10q25.3a	+
ZNF124	ZNF124	2970750	7678	0.407378497	1.326273668	1.326273668	0.038871806	0.337602802	1.263655145		0.112834342	0	0	0.407378497	0.337602802	7.11350479		1.04955349	ZNF124	247320080-247320129	7678	2970750	1	1q44d-q44e	-
ZDHHC16	ZDHHC16	5700296	84287	0.519515437	1.433473701	1.433473701	0.018001808	0.337310814	1.263399419		0.151753975	0	0	0.519515437	0.337310814	11.20305796		1.1346164	ZDHHC16	99206857-99206906	84287	5700296	10	10q24.1b	+
PRKX	PRKX	70139	5613	0.421580437	1.339394025	1.339394025	0.003063144	0.33695668	1.263089334		0.020414681	0	0	0.421580437	0.33695668	7.211264207		1.060411159	PRKX		5613	70139		Xp22.33b-p22.33a
DHX32	DHX32	1980164	55760	0.411448114	1.33002016	1.33002016	0.055993924	0.3368552	1.263000491		0.152686841	0	0	0.411448114	0.3368552	7.086062049		1.05306385	DHX32	127540889-127540938	55760	1980164	10	10q26.2a	-
ZC3H4	ZC3H4	5820608	23211	0.530195243	1.444124619	1.444124619	0.011890932	0.336726265	1.262887621		0.130409833	0	0	0.530195243	0.336726265	9.237904504		1.143509996	ZC3H4	52259569-52259618	23211	5820608	19	19q13.32b	-
RRAGB	RRAGB	240575	10325	-0.043847945	0.970064146	-1.030859664	0.846142894	0.336535493	1.262720636		0.126108086	0	0	-0.043847945	0.336535493	7.381735939		-0.816379835	RRAGB	55772479-55772518:55774522-55774531	10325	240575	X	Xp11.21a	+
FAM89A	FAM89A	4040242	375061	0.44530831	1.361605066	1.361605066	0.02503882	0.336199305	1.262426421		0.11396589	0	0	0.44530831	0.336199305	8.098053839		1.078561921	FAM89A	229222070-229222119	375061	4040242	1	1q42.2a	-
NOTCH2NL	NOTCH2NL	520092	388677	0.407965604	1.326813507	1.326813507	0.010108902	0.336022804	1.262271984		0.042774961	0	0	0.407965604	0.336022804	7.26550438		1.051131233	NOTCH2NL	143960229-143960251:143984542-143984568	388677	520092	1	1q21.1b	+
[truncated: 9,755 more rows]
